# Supplementary material for: Using Wearable Sensors to Measure and Predict Personal Circadian Lighting Exposure in Nursing Home Residents: Model Development and Validation
Source: JMIR Aging. 2025 Sep 11;8:e72338. doi: 10.2196/72338 (PMC12501904; doi:10.2196/72338)
Supplement: Multimedia Appendix 1 [file aging-v8-e72338-s001.xlsx]

## Sheet: intra-variability patient data
timestamp	sensor	calib. Lx	lux	calib. Cct	kelvin	rgbR	rgbG	rgbB	rgbIR	movement	mEDI	R'	G'	B'
06-08-2023 00.00.04	AM-2	482.577	103	4494.78	4360	77	80	60	-6	0	83	0.0011	0.00114286	0.000857143
06-08-2023 00.00.19	AM-2	482.577	103	4494.78	4360	77	80	60	-6	0	83	0.0011	0.00114286	0.000857143
06-08-2023 00.00.34	AM-2	482.577	103	4494.78	4360	77	80	60	-6	0	83	0.0011	0.00114286	0.000857143
06-08-2023 00.00.49	AM-2	482.577	103	4494.78	4360	77	80	60	-6	0	83	0.0011	0.00114286	0.000857143
06-08-2023 00.01.04	AM-2	482.577	103	4494.78	4360	77	80	60	-6	0	83	0.0011	0.00114286	0.000857143
06-08-2023 00.01.19	AM-2	482.577	103	4494.78	4360	77	80	60	-6	0	83	0.0011	0.00114286	0.000857143
06-08-2023 00.01.34	AM-2	475.694	100	4442.88	4310	77	78	59	-6	0	85	0.0011	0.00111429	0.000842857
06-08-2023 00.01.49	AM-2	482.577	103	4494.78	4360	77	80	60	-6	0	83	0.0011	0.00114286	0.000857143
06-08-2023 00.02.04	AM-2	482.577	103	4494.78	4360	77	80	60	-6	0	83	0.0011	0.00114286	0.000857143
06-08-2023 00.02.19	AM-2	482.577	103	4494.78	4360	77	80	60	-6	0	83	0.0011	0.00114286	0.000857143
06-08-2023 00.02.34	AM-2	482.577	103	4494.78	4360	77	80	60	-6	0	83	0.0011	0.00114286	0.000857143
06-08-2023 00.02.49	AM-2	482.577	103	4494.78	4360	77	80	60	-6	0	83	0.0011	0.00114286	0.000857143
06-08-2023 00.03.04	AM-2	482.577	103	4494.78	4360	77	80	60	-6	0	83	0.0011	0.00114286	0.000857143
06-08-2023 00.03.19	AM-2	482.577	103	4494.78	4360	77	80	60	-6	0	83	0.0011	0.00114286	0.000857143
06-08-2023 00.03.34	AM-2	482.577	103	4494.78	4360	77	80	60	-6	0	83	0.0011	0.00114286	0.000857143
06-08-2023 00.03.49	AM-2	482.577	103	4494.78	4360	77	80	60	-6	0	83	0.0011	0.00114286	0.000857143
06-08-2023 00.04.04	AM-2	482.577	103	4494.78	4360	77	80	60	-6	0	83	0.0011	0.00114286	0.000857143
06-08-2023 00.04.19	AM-2	482.577	103	4494.78	4360	77	80	60	-6	0	83	0.0011	0.00114286	0.000857143
06-08-2023 00.04.34	AM-2	482.577	103	4494.78	4360	77	80	60	-6	0	83	0.0011	0.00114286	0.000857143
06-08-2023 00.04.49	AM-2	482.577	103	4494.78	4360	77	80	60	-6	0	83	0.0011	0.00114286	0.000857143
06-08-2023 00.05.04	AM-2	482.577	103	4494.78	4360	77	80	60	-6	0	83	0.0011	0.00114286	0.000857143
06-08-2023 00.05.19	AM-2	482.577	103	4494.78	4360	77	80	60	-6	0	83	0.0011	0.00114286	0.000857143
06-08-2023 00.05.34	AM-2	482.577	103	4494.78	4360	77	80	60	-6	0	83	0.0011	0.00114286	0.000857143
06-08-2023 00.05.49	AM-2	482.577	103	4494.78	4360	77	80	60	-6	0	83	0.0011	0.00114286	0.000857143
06-08-2023 00.06.04	AM-2	482.577	103	4494.78	4360	77	80	60	-6	0	83	0.0011	0.00114286	0.000857143
06-08-2023 00.06.19	AM-2	475.694	100	4442.88	4310	77	78	59	-6	0	85	0.0011	0.00111429	0.000842857
06-08-2023 00.06.34	AM-2	475.694	100	4442.88	4310	77	78	59	-6	0	85	0.0011	0.00111429	0.000842857
06-08-2023 00.06.49	AM-2	475.694	100	4442.88	4310	77	78	59	-6	0	85	0.0011	0.00111429	0.000842857
06-08-2023 00.07.04	AM-2	482.577	103	4494.78	4360	77	80	60	-6	0	83	0.0011	0.00114286	0.000857143
06-08-2023 00.07.19	AM-2	482.577	103	4494.78	4360	77	80	60	-6	0	83	0.0011	0.00114286	0.000857143
06-08-2023 00.07.34	AM-2	482.577	103	4494.78	4360	77	80	60	-6	0	83	0.0011	0.00114286	0.000857143
06-08-2023 00.07.49	AM-2	482.577	103	4494.78	4360	77	80	60	-6	0	83	0.0011	0.00114286	0.000857143
06-08-2023 00.08.04	AM-2	482.577	103	4494.78	4360	77	80	60	-6	0	83	0.0011	0.00114286	0.000857143
06-08-2023 00.08.19	AM-2	482.577	103	4494.78	4360	77	80	60	-6	0	83	0.0011	0.00114286	0.000857143
06-08-2023 00.08.34	AM-2	482.577	103	4494.78	4360	77	80	60	-6	0	83	0.0011	0.00114286	0.000857143
06-08-2023 00.08.49	AM-2	482.577	103	4494.78	4360	77	80	60	-6	0	83	0.0011	0.00114286	0.000857143
06-08-2023 00.09.04	AM-2	482.577	103	4494.78	4360	77	80	60	-6	0	83	0.0011	0.00114286	0.000857143
06-08-2023 00.09.19	AM-2	482.577	103	4494.78	4360	77	80	60	-6	0	83	0.0011	0.00114286	0.000857143
06-08-2023 00.09.34	AM-2	482.577	103	4494.78	4360	77	80	60	-6	0	83	0.0011	0.00114286	0.000857143
06-08-2023 00.09.49	AM-2	482.577	103	4494.78	4360	77	80	60	-6	0	83	0.0011	0.00114286	0.000857143
06-08-2023 00.10.04	AM-2	482.577	103	4494.78	4360	77	80	60	-6	0	83	0.0011	0.00114286	0.000857143
06-08-2023 00.10.19	AM-2	482.577	103	4494.78	4360	77	80	60	-6	0	83	0.0011	0.00114286	0.000857143
06-08-2023 00.10.34	AM-2	482.577	103	4494.78	4360	77	80	60	-6	0	83	0.0011	0.00114286	0.000857143
06-08-2023 00.10.49	AM-2	482.577	103	4494.78	4360	77	80	60	-6	0	83	0.0011	0.00114286	0.000857143
06-08-2023 00.11.04	AM-2	482.577	103	4494.78	4360	77	80	60	-6	0	83	0.0011	0.00114286	0.000857143
06-08-2023 00.11.19	AM-2	482.577	103	4494.78	4360	77	80	60	-6	0	83	0.0011	0.00114286	0.000857143
06-08-2023 00.11.34	AM-2	482.577	103	4494.78	4360	77	80	60	-6	0	83	0.0011	0.00114286	0.000857143
06-08-2023 00.11.49	AM-2	482.577	103	4494.78	4360	77	80	60	-6	0	83	0.0011	0.00114286	0.000857143
06-08-2023 00.12.04	AM-2	482.577	103	4494.78	4360	77	80	60	-6	0	83	0.0011	0.00114286	0.000857143
06-08-2023 00.12.19	AM-2	482.577	103	4494.78	4360	77	80	60	-6	0	83	0.0011	0.00114286	0.000857143
06-08-2023 00.12.34	AM-2	482.577	103	4494.78	4360	77	80	60	-6	0	83	0.0011	0.00114286	0.000857143
06-08-2023 00.12.49	AM-2	482.577	103	4494.78	4360	77	80	60	-6	0	83	0.0011	0.00114286	0.000857143
06-08-2023 00.13.04	AM-2	482.577	103	4494.78	4360	77	80	60	-6	0	83	0.0011	0.00114286	0.000857143
06-08-2023 00.13.19	AM-2	482.577	103	4494.78	4360	77	80	60	-6	0	83	0.0011	0.00114286	0.000857143
06-08-2023 00.13.34	AM-2	482.577	103	4494.78	4360	77	80	60	-6	0	83	0.0011	0.00114286	0.000857143
06-08-2023 00.13.49	AM-2	482.577	103	4494.78	4360	77	80	60	-6	0	83	0.0011	0.00114286	0.000857143
06-08-2023 00.14.04	AM-2	482.577	103	4494.78	4360	77	80	60	-6	0	83	0.0011	0.00114286	0.000857143
06-08-2023 00.14.19	AM-2	482.577	103	4494.78	4360	77	80	60	-6	0	83	0.0011	0.00114286	0.000857143
06-08-2023 00.14.34	AM-2	482.577	103	4494.78	4360	77	80	60	-6	0	83	0.0011	0.00114286	0.000857143
06-08-2023 00.14.49	AM-2	482.577	103	4494.78	4360	77	80	60	-6	0	83	0.0011	0.00114286	0.000857143
06-08-2023 00.15.04	AM-2	482.577	103	4494.78	4360	77	80	60	-6	0	83	0.0011	0.00114286	0.000857143
06-08-2023 00.15.19	AM-2	482.577	103	4494.78	4360	77	80	60	-6	0	83	0.0011	0.00114286	0.000857143
06-08-2023 00.15.34	AM-2	482.577	103	4494.78	4360	77	80	60	-6	0	83	0.0011	0.00114286	0.000857143
06-08-2023 00.15.49	AM-2	482.577	103	4494.78	4360	77	80	60	-6	0	83	0.0011	0.00114286	0.000857143
06-08-2023 00.16.04	AM-2	482.577	103	4494.78	4360	77	80	60	-6	0	83	0.0011	0.00114286	0.000857143
06-08-2023 00.16.19	AM-2	482.577	103	4494.78	4360	77	80	60	-6	0	83	0.0011	0.00114286	0.000857143
06-08-2023 00.16.34	AM-2	482.577	103	4494.78	4360	77	80	60	-6	0	83	0.0011	0.00114286	0.000857143
06-08-2023 00.16.49	AM-2	482.577	103	4494.78	4360	77	80	60	-6	0	83	0.0011	0.00114286	0.000857143
06-08-2023 00.17.04	AM-2	482.577	103	4494.78	4360	77	80	60	-6	0	83	0.0011	0.00114286	0.000857143
06-08-2023 00.17.19	AM-2	482.577	103	4494.78	4360	77	80	60	-6	0	83	0.0011	0.00114286	0.000857143
06-08-2023 00.17.34	AM-2	482.577	103	4494.78	4360	77	80	60	-6	0	83	0.0011	0.00114286	0.000857143
06-08-2023 00.17.49	AM-2	482.577	103	4494.78	4360	77	80	60	-6	0	83	0.0011	0.00114286	0.000857143
06-08-2023 00.18.04	AM-2	482.577	103	4494.78	4360	77	80	60	-6	0	83	0.0011	0.00114286	0.000857143
06-08-2023 00.18.19	AM-2	482.577	103	4494.78	4360	77	80	60	-6	0	83	0.0011	0.00114286	0.000857143
06-08-2023 00.18.34	AM-2	482.577	103	4494.78	4360	77	80	60	-6	0	83	0.0011	0.00114286	0.000857143
06-08-2023 00.18.49	AM-2	482.577	103	4494.78	4360	77	80	60	-6	0	83	0.0011	0.00114286	0.000857143
06-08-2023 00.19.04	AM-2	482.577	103	4494.78	4360	77	80	60	-6	0	83	0.0011	0.00114286	0.000857143
06-08-2023 00.19.19	AM-2	482.577	103	4494.78	4360	77	80	60	-6	0	83	0.0011	0.00114286	0.000857143
06-08-2023 00.19.34	AM-2	482.577	103	4494.78	4360	77	80	60	-6	0	83	0.0011	0.00114286	0.000857143
06-08-2023 00.19.49	AM-2	482.577	103	4494.78	4360	77	80	60	-6	0	83	0.0011	0.00114286	0.000857143
06-08-2023 00.20.04	AM-2	482.577	103	4494.78	4360	77	80	60	-6	0	83	0.0011	0.00114286	0.000857143
06-08-2023 00.20.19	AM-2	482.577	103	4494.78	4360	77	80	60	-6	0	83	0.0011	0.00114286	0.000857143
06-08-2023 00.20.34	AM-2	482.577	103	4494.78	4360	77	80	60	-6	0	83	0.0011	0.00114286	0.000857143
06-08-2023 00.20.49	AM-2	482.577	103	4494.78	4360	77	80	60	-6	0	83	0.0011	0.00114286	0.000857143
06-08-2023 00.21.04	AM-2	475.694	100	4442.88	4310	77	78	59	-6	0	85	0.0011	0.00111429	0.000842857
06-08-2023 00.21.19	AM-2	482.577	103	4494.78	4360	77	80	60	-6	0	83	0.0011	0.00114286	0.000857143
06-08-2023 00.21.34	AM-2	482.577	103	4494.78	4360	77	80	60	-6	0	83	0.0011	0.00114286	0.000857143
06-08-2023 00.21.49	AM-2	482.577	103	4494.78	4360	77	80	60	-6	0	83	0.0011	0.00114286	0.000857143
06-08-2023 00.22.04	AM-2	482.577	103	4494.78	4360	77	80	60	-6	0	83	0.0011	0.00114286	0.000857143
06-08-2023 00.22.19	AM-2	482.577	103	4494.78	4360	77	80	60	-6	0	83	0.0011	0.00114286	0.000857143
06-08-2023 00.22.34	AM-2	482.577	103	4494.78	4360	77	80	60	-6	0	83	0.0011	0.00114286	0.000857143
06-08-2023 00.22.49	AM-2	482.577	103	4494.78	4360	77	80	60	-6	0	83	0.0011	0.00114286	0.000857143
06-08-2023 00.23.04	AM-2	483.291	100	4522.83	4388	75	78	59	-6	0	81	0.00107143	0.00111429	0.000842857
06-08-2023 00.23.19	AM-2	482.577	103	4494.78	4360	77	80	60	-6	0	83	0.0011	0.00114286	0.000857143
06-08-2023 00.23.34	AM-2	482.577	103	4494.78	4360	77	80	60	-6	0	83	0.0011	0.00114286	0.000857143
06-08-2023 00.23.49	AM-2	482.577	103	4494.78	4360	77	80	60	-6	0	83	0.0011	0.00114286	0.000857143
06-08-2023 00.24.04	AM-2	482.577	103	4494.78	4360	77	80	60	-6	0	83	0.0011	0.00114286	0.000857143
06-08-2023 00.24.19	AM-2	482.577	103	4494.78	4360	77	80	60	-6	0	83	0.0011	0.00114286	0.000857143
06-08-2023 00.24.34	AM-2	482.577	103	4494.78	4360	77	80	60	-6	0	83	0.0011	0.00114286	0.000857143
06-08-2023 00.24.49	AM-2	482.577	103	4494.78	4360	77	80	60	-6	0	83	0.0011	0.00114286	0.000857143
06-08-2023 00.25.04	AM-2	482.577	103	4494.78	4360	77	80	60	-6	0	83	0.0011	0.00114286	0.000857143
06-08-2023 00.25.19	AM-2	482.577	103	4494.78	4360	77	80	60	-6	0	83	0.0011	0.00114286	0.000857143
06-08-2023 00.25.34	AM-2	482.577	103	4494.78	4360	77	80	60	-6	0	83	0.0011	0.00114286	0.000857143
06-08-2023 00.25.49	AM-2	482.577	103	4494.78	4360	77	80	60	-6	0	83	0.0011	0.00114286	0.000857143
06-08-2023 00.26.04	AM-2	482.577	103	4494.78	4360	77	80	60	-6	0	83	0.0011	0.00114286	0.000857143
06-08-2023 00.26.19	AM-2	482.577	103	4494.78	4360	77	80	60	-6	0	83	0.0011	0.00114286	0.000857143
06-08-2023 00.26.34	AM-2	482.577	103	4494.78	4360	77	80	60	-6	0	83	0.0011	0.00114286	0.000857143
06-08-2023 00.26.49	AM-2	482.577	103	4494.78	4360	77	80	60	-6	0	83	0.0011	0.00114286	0.000857143
06-08-2023 00.27.04	AM-2	482.577	103	4494.78	4360	77	80	60	-6	0	83	0.0011	0.00114286	0.000857143
06-08-2023 00.27.19	AM-2	482.577	103	4494.78	4360	77	80	60	-6	0	83	0.0011	0.00114286	0.000857143
06-08-2023 00.27.34	AM-2	482.577	103	4494.78	4360	77	80	60	-6	0	83	0.0011	0.00114286	0.000857143
06-08-2023 00.27.49	AM-2	482.577	103	4494.78	4360	77	80	60	-6	0	83	0.0011	0.00114286	0.000857143
06-08-2023 00.28.04	AM-2	482.577	103	4494.78	4360	77	80	60	-6	0	83	0.0011	0.00114286	0.000857143
06-08-2023 00.28.19	AM-2	482.577	103	4494.78	4360	77	80	60	-6	0	83	0.0011	0.00114286	0.000857143
06-08-2023 00.28.34	AM-2	482.577	103	4494.78	4360	77	80	60	-6	0	83	0.0011	0.00114286	0.000857143
06-08-2023 00.28.49	AM-2	482.577	103	4494.78	4360	77	80	60	-6	0	83	0.0011	0.00114286	0.000857143
06-08-2023 00.29.04	AM-2	482.577	103	4494.78	4360	77	80	60	-6	0	83	0.0011	0.00114286	0.000857143
06-08-2023 00.29.19	AM-2	482.577	103	4494.78	4360	77	80	60	-6	0	83	0.0011	0.00114286	0.000857143
06-08-2023 00.29.34	AM-2	482.577	103	4494.78	4360	77	80	60	-6	0	83	0.0011	0.00114286	0.000857143
06-08-2023 00.29.49	AM-2	482.577	103	4494.78	4360	77	80	60	-6	0	83	0.0011	0.00114286	0.000857143
06-08-2023 00.30.04	AM-2	482.577	103	4494.78	4360	77	80	60	-6	0	83	0.0011	0.00114286	0.000857143
06-08-2023 00.30.19	AM-2	482.577	103	4494.78	4360	77	80	60	-6	0	83	0.0011	0.00114286	0.000857143
06-08-2023 00.30.34	AM-2	482.577	103	4494.78	4360	77	80	60	-6	0	83	0.0011	0.00114286	0.000857143
06-08-2023 00.30.49	AM-2	482.577	103	4494.78	4360	77	80	60	-6	0	83	0.0011	0.00114286	0.000857143
06-08-2023 00.31.04	AM-2	482.577	103	4494.78	4360	77	80	60	-6	0	83	0.0011	0.00114286	0.000857143
06-08-2023 00.31.19	AM-2	482.577	103	4494.78	4360	77	80	60	-6	0	83	0.0011	0.00114286	0.000857143
06-08-2023 00.31.34	AM-2	482.577	103	4494.78	4360	77	80	60	-6	0	83	0.0011	0.00114286	0.000857143
06-08-2023 00.31.49	AM-2	482.577	103	4494.78	4360	77	80	60	-6	0	83	0.0011	0.00114286	0.000857143
06-08-2023 00.32.04	AM-2	482.577	103	4494.78	4360	77	80	60	-6	0	83	0.0011	0.00114286	0.000857143
06-08-2023 00.32.19	AM-2	482.577	103	4494.78	4360	77	80	60	-6	0	83	0.0011	0.00114286	0.000857143
06-08-2023 00.32.34	AM-2	475.694	100	4442.88	4310	77	78	59	-6	0	85	0.0011	0.00111429	0.000842857
06-08-2023 00.32.49	AM-2	475.694	100	4442.88	4310	77	78	59	-6	0	85	0.0011	0.00111429	0.000842857
06-08-2023 00.33.04	AM-2	475.694	100	4442.88	4310	77	78	59	-6	0	85	0.0011	0.00111429	0.000842857
06-08-2023 00.33.19	AM-2	475.694	100	4442.88	4310	77	78	59	-6	0	85	0.0011	0.00111429	0.000842857
06-08-2023 00.33.34	AM-2	475.694	100	4442.88	4310	77	78	59	-6	0	85	0.0011	0.00111429	0.000842857
06-08-2023 00.33.49	AM-2	482.577	103	4494.78	4360	77	80	60	-6	0	83	0.0011	0.00114286	0.000857143
06-08-2023 00.34.04	AM-2	482.577	103	4494.78	4360	77	80	60	-6	0	83	0.0011	0.00114286	0.000857143
06-08-2023 00.34.19	AM-2	482.577	103	4494.78	4360	77	80	60	-6	0	83	0.0011	0.00114286	0.000857143
06-08-2023 00.34.34	AM-2	482.577	103	4494.78	4360	77	80	60	-6	0	83	0.0011	0.00114286	0.000857143
06-08-2023 00.34.49	AM-2	482.577	103	4494.78	4360	77	80	60	-6	0	83	0.0011	0.00114286	0.000857143
06-08-2023 00.35.04	AM-2	475.694	100	4442.88	4310	77	78	59	-6	0	85	0.0011	0.00111429	0.000842857
06-08-2023 00.35.19	AM-2	482.577	103	4494.78	4360	77	80	60	-6	0	83	0.0011	0.00114286	0.000857143
06-08-2023 00.35.34	AM-2	482.577	103	4494.78	4360	77	80	60	-6	0	83	0.0011	0.00114286	0.000857143
06-08-2023 00.35.49	AM-2	482.577	103	4494.78	4360	77	80	60	-6	0	83	0.0011	0.00114286	0.000857143
06-08-2023 00.36.04	AM-2	482.577	103	4494.78	4360	77	80	60	-6	0	83	0.0011	0.00114286	0.000857143
06-08-2023 00.36.19	AM-2	482.577	103	4494.78	4360	77	80	60	-6	0	83	0.0011	0.00114286	0.000857143
06-08-2023 00.36.34	AM-2	482.577	103	4494.78	4360	77	80	60	-6	0	83	0.0011	0.00114286	0.000857143
06-08-2023 00.36.49	AM-2	482.577	103	4494.78	4360	77	80	60	-6	0	83	0.0011	0.00114286	0.000857143
06-08-2023 00.37.04	AM-2	482.577	103	4494.78	4360	77	80	60	-6	0	83	0.0011	0.00114286	0.000857143
06-08-2023 00.37.19	AM-2	482.577	103	4494.78	4360	77	80	60	-6	0	83	0.0011	0.00114286	0.000857143
06-08-2023 00.37.34	AM-2	482.577	103	4494.78	4360	77	80	60	-6	0	83	0.0011	0.00114286	0.000857143
06-08-2023 00.37.49	AM-2	482.577	103	4494.78	4360	77	80	60	-6	0	83	0.0011	0.00114286	0.000857143
06-08-2023 00.38.04	AM-2	482.577	103	4494.78	4360	77	80	60	-6	0	83	0.0011	0.00114286	0.000857143
06-08-2023 00.38.19	AM-2	482.577	103	4494.78	4360	77	80	60	-6	0	83	0.0011	0.00114286	0.000857143
06-08-2023 00.38.34	AM-2	482.577	103	4494.78	4360	77	80	60	-6	0	83	0.0011	0.00114286	0.000857143
06-08-2023 00.38.49	AM-2	482.577	103	4494.78	4360	77	80	60	-6	0	83	0.0011	0.00114286	0.000857143
06-08-2023 00.39.04	AM-2	482.577	103	4494.78	4360	77	80	60	-6	0	83	0.0011	0.00114286	0.000857143
06-08-2023 00.39.19	AM-2	482.577	103	4494.78	4360	77	80	60	-6	0	83	0.0011	0.00114286	0.000857143
06-08-2023 00.39.34	AM-2	482.577	103	4494.78	4360	77	80	60	-6	0	83	0.0011	0.00114286	0.000857143
06-08-2023 00.39.49	AM-2	482.577	103	4494.78	4360	77	80	60	-6	0	83	0.0011	0.00114286	0.000857143
06-08-2023 00.40.04	AM-2	482.577	103	4494.78	4360	77	80	60	-6	0	83	0.0011	0.00114286	0.000857143
06-08-2023 00.40.19	AM-2	482.577	103	4494.78	4360	77	80	60	-6	0	83	0.0011	0.00114286	0.000857143
06-08-2023 00.40.34	AM-2	482.577	103	4494.78	4360	77	80	60	-6	0	83	0.0011	0.00114286	0.000857143
06-08-2023 00.40.49	AM-2	482.577	103	4494.78	4360	77	80	60	-6	0	83	0.0011	0.00114286	0.000857143
06-08-2023 00.41.04	AM-2	482.577	103	4494.78	4360	77	80	60	-6	0	83	0.0011	0.00114286	0.000857143
06-08-2023 00.41.19	AM-2	482.577	103	4494.78	4360	77	80	60	-6	0	83	0.0011	0.00114286	0.000857143
06-08-2023 00.41.34	AM-2	482.577	103	4494.78	4360	77	80	60	-6	0	83	0.0011	0.00114286	0.000857143
06-08-2023 00.41.49	AM-2	482.577	103	4494.78	4360	77	80	60	-6	0	83	0.0011	0.00114286	0.000857143
06-08-2023 00.42.04	AM-2	482.577	103	4494.78	4360	77	80	60	-6	0	83	0.0011	0.00114286	0.000857143
06-08-2023 00.42.19	AM-2	482.577	103	4494.78	4360	77	80	60	-6	0	83	0.0011	0.00114286	0.000857143
06-08-2023 00.42.34	AM-2	482.577	103	4494.78	4360	77	80	60	-6	0	83	0.0011	0.00114286	0.000857143
06-08-2023 00.42.49	AM-2	482.577	103	4494.78	4360	77	80	60	-6	0	83	0.0011	0.00114286	0.000857143
06-08-2023 00.43.04	AM-2	482.577	103	4494.78	4360	77	80	60	-6	0	83	0.0011	0.00114286	0.000857143
06-08-2023 00.43.19	AM-2	482.577	103	4494.78	4360	77	80	60	-6	0	83	0.0011	0.00114286	0.000857143
06-08-2023 00.43.34	AM-2	482.577	103	4494.78	4360	77	80	60	-6	0	83	0.0011	0.00114286	0.000857143
06-08-2023 00.43.49	AM-2	482.577	103	4494.78	4360	77	80	60	-6	0	83	0.0011	0.00114286	0.000857143
06-08-2023 00.44.04	AM-2	482.577	103	4494.78	4360	77	80	60	-6	0	83	0.0011	0.00114286	0.000857143
06-08-2023 00.44.19	AM-2	482.577	103	4494.78	4360	77	80	60	-6	0	83	0.0011	0.00114286	0.000857143
06-08-2023 00.44.34	AM-2	482.577	103	4494.78	4360	77	80	60	-6	0	83	0.0011	0.00114286	0.000857143
06-08-2023 00.44.49	AM-2	482.577	103	4494.78	4360	77	80	60	-6	0	83	0.0011	0.00114286	0.000857143
06-08-2023 00.45.04	AM-2	482.577	103	4494.78	4360	77	80	60	-6	0	83	0.0011	0.00114286	0.000857143
06-08-2023 00.45.19	AM-2	482.577	103	4494.78	4360	77	80	60	-6	0	83	0.0011	0.00114286	0.000857143
06-08-2023 00.45.34	AM-2	482.577	103	4494.78	4360	77	80	60	-6	0	83	0.0011	0.00114286	0.000857143
06-08-2023 00.45.49	AM-2	482.577	103	4494.78	4360	77	80	60	-6	0	83	0.0011	0.00114286	0.000857143
06-08-2023 00.46.04	AM-2	482.577	103	4494.78	4360	77	80	60	-6	0	83	0.0011	0.00114286	0.000857143
06-08-2023 00.46.19	AM-2	482.577	103	4494.78	4360	77	80	60	-6	0	83	0.0011	0.00114286	0.000857143
06-08-2023 00.46.34	AM-2	482.577	103	4494.78	4360	77	80	60	-6	0	83	0.0011	0.00114286	0.000857143
06-08-2023 00.46.49	AM-2	482.577	103	4494.78	4360	77	80	60	-6	0	83	0.0011	0.00114286	0.000857143
06-08-2023 00.47.04	AM-2	482.577	103	4494.78	4360	77	80	60	-6	0	83	0.0011	0.00114286	0.000857143
06-08-2023 00.47.19	AM-2	482.577	103	4494.78	4360	77	80	60	-6	0	83	0.0011	0.00114286	0.000857143
06-08-2023 00.47.34	AM-2	482.577	103	4494.78	4360	77	80	60	-6	0	83	0.0011	0.00114286	0.000857143
06-08-2023 00.47.49	AM-2	482.577	103	4494.78	4360	77	80	60	-6	0	83	0.0011	0.00114286	0.000857143
06-08-2023 00.48.04	AM-2	482.577	103	4494.78	4360	77	80	60	-6	0	83	0.0011	0.00114286	0.000857143
06-08-2023 00.48.19	AM-2	482.577	103	4494.78	4360	77	80	60	-6	0	83	0.0011	0.00114286	0.000857143
06-08-2023 00.48.34	AM-2	482.577	103	4494.78	4360	77	80	60	-6	0	83	0.0011	0.00114286	0.000857143
06-08-2023 00.48.49	AM-2	482.577	103	4494.78	4360	77	80	60	-6	0	83	0.0011	0.00114286	0.000857143
06-08-2023 00.49.04	AM-2	482.577	103	4494.78	4360	77	80	60	-6	0	83	0.0011	0.00114286	0.000857143
06-08-2023 00.49.19	AM-2	482.577	103	4494.78	4360	77	80	60	-6	0	83	0.0011	0.00114286	0.000857143
06-08-2023 00.49.34	AM-2	482.577	103	4494.78	4360	77	80	60	-6	0	83	0.0011	0.00114286	0.000857143
06-08-2023 00.49.49	AM-2	482.577	103	4494.78	4360	77	80	60	-6	0	83	0.0011	0.00114286	0.000857143
06-08-2023 00.50.04	AM-2	482.577	103	4494.78	4360	77	80	60	-6	0	83	0.0011	0.00114286	0.000857143
06-08-2023 00.50.19	AM-2	482.577	103	4494.78	4360	77	80	60	-6	0	83	0.0011	0.00114286	0.000857143
06-08-2023 00.50.34	AM-2	482.577	103	4494.78	4360	77	80	60	-6	0	83	0.0011	0.00114286	0.000857143
06-08-2023 00.50.49	AM-2	482.577	103	4494.78	4360	77	80	60	-6	0	83	0.0011	0.00114286	0.000857143
06-08-2023 00.51.04	AM-2	482.577	103	4494.78	4360	77	80	60	-6	0	83	0.0011	0.00114286	0.000857143
06-08-2023 00.51.19	AM-2	482.577	103	4494.78	4360	77	80	60	-6	0	83	0.0011	0.00114286	0.000857143
06-08-2023 00.51.34	AM-2	482.577	103	4494.78	4360	77	80	60	-6	0	83	0.0011	0.00114286	0.000857143
06-08-2023 00.51.49	AM-2	482.577	103	4494.78	4360	77	80	60	-6	0	83	0.0011	0.00114286	0.000857143
06-08-2023 00.52.04	AM-2	482.577	103	4494.78	4360	77	80	60	-6	0	83	0.0011	0.00114286	0.000857143
06-08-2023 00.52.19	AM-2	482.577	103	4494.78	4360	77	80	60	-6	0	83	0.0011	0.00114286	0.000857143
06-08-2023 00.52.34	AM-2	482.577	103	4494.78	4360	77	80	60	-6	0	83	0.0011	0.00114286	0.000857143
06-08-2023 00.52.49	AM-2	482.577	103	4494.78	4360	77	80	60	-6	0	83	0.0011	0.00114286	0.000857143
06-08-2023 00.53.04	AM-2	482.577	103	4494.78	4360	77	80	60	-6	0	83	0.0011	0.00114286	0.000857143
06-08-2023 00.53.19	AM-2	482.577	103	4494.78	4360	77	80	60	-6	0	83	0.0011	0.00114286	0.000857143
06-08-2023 00.53.34	AM-2	482.577	103	4494.78	4360	77	80	60	-6	0	83	0.0011	0.00114286	0.000857143
06-08-2023 00.53.49	AM-2	482.577	103	4494.78	4360	77	80	60	-6	0	83	0.0011	0.00114286	0.000857143
06-08-2023 00.54.04	AM-2	482.577	103	4494.78	4360	77	80	60	-6	0	83	0.0011	0.00114286	0.000857143
06-08-2023 00.54.19	AM-2	482.577	103	4494.78	4360	77	80	60	-6	0	83	0.0011	0.00114286	0.000857143
06-08-2023 00.54.34	AM-2	482.577	103	4494.78	4360	77	80	60	-6	0	83	0.0011	0.00114286	0.000857143
06-08-2023 00.54.49	AM-2	482.577	103	4494.78	4360	77	80	60	-6	0	83	0.0011	0.00114286	0.000857143
06-08-2023 00.55.04	AM-2	482.577	103	4494.78	4360	77	80	60	-6	0	83	0.0011	0.00114286	0.000857143
06-08-2023 00.55.19	AM-2	482.577	103	4494.78	4360	77	80	60	-6	0	83	0.0011	0.00114286	0.000857143
06-08-2023 00.55.34	AM-2	482.577	103	4494.78	4360	77	80	60	-6	0	83	0.0011	0.00114286	0.000857143
06-08-2023 00.55.49	AM-2	482.577	103	4494.78	4360	77	80	60	-6	0	83	0.0011	0.00114286	0.000857143
06-08-2023 00.56.04	AM-2	482.577	103	4494.78	4360	77	80	60	-6	0	83	0.0011	0.00114286	0.000857143
06-08-2023 00.56.19	AM-2	482.577	103	4494.78	4360	77	80	60	-6	0	83	0.0011	0.00114286	0.000857143
06-08-2023 00.56.34	AM-2	482.577	103	4494.78	4360	77	80	60	-6	0	83	0.0011	0.00114286	0.000857143
06-08-2023 00.56.49	AM-2	482.577	103	4494.78	4360	77	80	60	-6	0	83	0.0011	0.00114286	0.000857143
06-08-2023 00.57.04	AM-2	482.577	103	4494.78	4360	77	80	60	-6	0	83	0.0011	0.00114286	0.000857143
06-08-2023 00.57.19	AM-2	482.577	103	4494.78	4360	77	80	60	-6	0	83	0.0011	0.00114286	0.000857143
06-08-2023 00.57.34	AM-2	482.577	103	4494.78	4360	77	80	60	-6	0	83	0.0011	0.00114286	0.000857143
06-08-2023 00.57.49	AM-2	482.577	103	4494.78	4360	77	80	60	-6	0	83	0.0011	0.00114286	0.000857143
06-08-2023 00.58.04	AM-2	482.577	103	4494.78	4360	77	80	60	-6	0	83	0.0011	0.00114286	0.000857143
06-08-2023 00.58.19	AM-2	482.577	103	4494.78	4360	77	80	60	-6	0	83	0.0011	0.00114286	0.000857143
06-08-2023 00.58.34	AM-2	482.577	103	4494.78	4360	77	80	60	-6	0	83	0.0011	0.00114286	0.000857143
06-08-2023 00.58.49	AM-2	482.577	103	4494.78	4360	77	80	60	-6	0	83	0.0011	0.00114286	0.000857143
06-08-2023 00.59.04	AM-2	482.577	103	4494.78	4360	77	80	60	-6	0	83	0.0011	0.00114286	0.000857143
06-08-2023 00.59.19	AM-2	482.577	103	4494.78	4360	77	80	60	-6	0	83	0.0011	0.00114286	0.000857143
06-08-2023 00.59.34	AM-2	482.577	103	4494.78	4360	77	80	60	-6	0	83	0.0011	0.00114286	0.000857143
06-08-2023 00.59.49	AM-2	482.577	103	4494.78	4360	77	80	60	-6	0	83	0.0011	0.00114286	0.000857143
06-08-2023 01.00.04	AM-2	482.577	103	4494.78	4360	77	80	60	-6	0	83	0.0011	0.00114286	0.000857143
06-08-2023 01.00.19	AM-2	482.577	103	4494.78	4360	77	80	60	-6	0	83	0.0011	0.00114286	0.000857143
06-08-2023 01.00.34	AM-2	482.577	103	4494.78	4360	77	80	60	-6	0	83	0.0011	0.00114286	0.000857143
06-08-2023 01.00.49	AM-2	482.577	103	4494.78	4360	77	80	60	-6	0	83	0.0011	0.00114286	0.000857143
06-08-2023 01.01.04	AM-2	482.577	103	4494.78	4360	77	80	60	-6	0	83	0.0011	0.00114286	0.000857143
06-08-2023 01.01.19	AM-2	482.577	103	4494.78	4360	77	80	60	-6	0	83	0.0011	0.00114286	0.000857143
06-08-2023 01.01.34	AM-2	482.577	103	4494.78	4360	77	80	60	-6	0	83	0.0011	0.00114286	0.000857143
06-08-2023 01.01.49	AM-2	482.577	103	4494.78	4360	77	80	60	-6	0	83	0.0011	0.00114286	0.000857143
06-08-2023 01.02.04	AM-2	482.577	103	4494.78	4360	77	80	60	-6	0	83	0.0011	0.00114286	0.000857143
06-08-2023 01.02.19	AM-2	482.577	103	4494.78	4360	77	80	60	-6	0	83	0.0011	0.00114286	0.000857143
06-08-2023 01.02.34	AM-2	482.577	103	4494.78	4360	77	80	60	-6	0	83	0.0011	0.00114286	0.000857143
06-08-2023 01.02.49	AM-2	482.577	103	4494.78	4360	77	80	60	-6	0	83	0.0011	0.00114286	0.000857143
06-08-2023 01.03.04	AM-2	482.577	103	4494.78	4360	77	80	60	-6	0	83	0.0011	0.00114286	0.000857143
06-08-2023 01.03.19	AM-2	482.577	103	4494.78	4360	77	80	60	-6	0	83	0.0011	0.00114286	0.000857143
06-08-2023 01.03.34	AM-2	482.577	103	4494.78	4360	77	80	60	-6	0	83	0.0011	0.00114286	0.000857143
06-08-2023 01.03.49	AM-2	482.577	103	4494.78	4360	77	80	60	-6	0	83	0.0011	0.00114286	0.000857143
06-08-2023 01.04.04	AM-2	482.577	103	4494.78	4360	77	80	60	-6	0	83	0.0011	0.00114286	0.000857143
06-08-2023 01.04.19	AM-2	482.577	103	4494.78	4360	77	80	60	-6	0	83	0.0011	0.00114286	0.000857143
06-08-2023 01.04.34	AM-2	482.577	103	4494.78	4360	77	80	60	-6	0	83	0.0011	0.00114286	0.000857143
06-08-2023 01.04.49	AM-2	482.577	103	4494.78	4360	77	80	60	-6	0	83	0.0011	0.00114286	0.000857143
06-08-2023 01.05.04	AM-2	482.577	103	4494.78	4360	77	80	60	-6	0	83	0.0011	0.00114286	0.000857143
06-08-2023 01.05.19	AM-2	482.577	103	4494.78	4360	77	80	60	-6	0	83	0.0011	0.00114286	0.000857143
06-08-2023 01.05.34	AM-2	482.577	103	4494.78	4360	77	80	60	-6	0	83	0.0011	0.00114286	0.000857143
06-08-2023 01.05.49	AM-2	482.577	103	4494.78	4360	77	80	60	-6	0	83	0.0011	0.00114286	0.000857143
06-08-2023 01.06.04	AM-2	482.577	103	4494.78	4360	77	80	60	-6	0	83	0.0011	0.00114286	0.000857143
06-08-2023 01.06.19	AM-2	482.577	103	4494.78	4360	77	80	60	-6	0	83	0.0011	0.00114286	0.000857143
06-08-2023 01.06.34	AM-2	482.577	103	4494.78	4360	77	80	60	-6	0	83	0.0011	0.00114286	0.000857143
06-08-2023 01.06.49	AM-2	482.577	103	4494.78	4360	77	80	60	-6	0	83	0.0011	0.00114286	0.000857143
06-08-2023 01.07.04	AM-2	482.577	103	4494.78	4360	77	80	60	-6	0	83	0.0011	0.00114286	0.000857143
06-08-2023 01.07.19	AM-2	482.577	103	4494.78	4360	77	80	60	-6	0	83	0.0011	0.00114286	0.000857143
06-08-2023 01.07.34	AM-2	482.577	103	4494.78	4360	77	80	60	-6	0	83	0.0011	0.00114286	0.000857143
06-08-2023 01.07.49	AM-2	482.577	103	4494.78	4360	77	80	60	-6	0	83	0.0011	0.00114286	0.000857143
06-08-2023 01.08.04	AM-2	482.577	103	4494.78	4360	77	80	60	-6	0	83	0.0011	0.00114286	0.000857143
06-08-2023 01.08.19	AM-2	482.577	103	4494.78	4360	77	80	60	-6	0	83	0.0011	0.00114286	0.000857143
06-08-2023 01.08.34	AM-2	482.577	103	4494.78	4360	77	80	60	-6	0	83	0.0011	0.00114286	0.000857143
06-08-2023 01.08.49	AM-2	482.577	103	4494.78	4360	77	80	60	-6	0	83	0.0011	0.00114286	0.000857143
06-08-2023 01.09.04	AM-2	482.577	103	4494.78	4360	77	80	60	-6	0	83	0.0011	0.00114286	0.000857143
06-08-2023 01.09.19	AM-2	482.577	103	4494.78	4360	77	80	60	-6	0	83	0.0011	0.00114286	0.000857143
06-08-2023 01.09.34	AM-2	482.577	103	4494.78	4360	77	80	60	-6	0	83	0.0011	0.00114286	0.000857143
06-08-2023 01.09.49	AM-2	482.577	103	4494.78	4360	77	80	60	-6	0	83	0.0011	0.00114286	0.000857143
06-08-2023 01.10.04	AM-2	475.694	100	4442.88	4310	77	78	59	-6	0	85	0.0011	0.00111429	0.000842857
06-08-2023 01.10.19	AM-2	482.577	103	4494.78	4360	77	80	60	-6	0	83	0.0011	0.00114286	0.000857143
06-08-2023 01.10.34	AM-2	482.577	103	4494.78	4360	77	80	60	-6	0	83	0.0011	0.00114286	0.000857143
06-08-2023 01.10.49	AM-2	482.577	103	4494.78	4360	77	80	60	-6	0	83	0.0011	0.00114286	0.000857143
06-08-2023 01.11.04	AM-2	482.577	103	4494.78	4360	77	80	60	-6	0	83	0.0011	0.00114286	0.000857143
06-08-2023 01.11.19	AM-2	482.577	103	4494.78	4360	77	80	60	-6	0	83	0.0011	0.00114286	0.000857143
06-08-2023 01.11.34	AM-2	482.577	103	4494.78	4360	77	80	60	-6	0	83	0.0011	0.00114286	0.000857143
06-08-2023 01.11.49	AM-2	482.577	103	4494.78	4360	77	80	60	-6	0	83	0.0011	0.00114286	0.000857143
06-08-2023 01.12.04	AM-2	482.577	103	4494.78	4360	77	80	60	-6	0	83	0.0011	0.00114286	0.000857143
06-08-2023 01.12.19	AM-2	482.577	103	4494.78	4360	77	80	60	-6	0	83	0.0011	0.00114286	0.000857143
06-08-2023 01.12.34	AM-2	482.577	103	4494.78	4360	77	80	60	-6	0	83	0.0011	0.00114286	0.000857143
06-08-2023 01.12.49	AM-2	482.577	103	4494.78	4360	77	80	60	-6	0	83	0.0011	0.00114286	0.000857143
06-08-2023 01.13.04	AM-2	475.694	100	4442.88	4310	77	78	59	-6	0	85	0.0011	0.00111429	0.000842857
06-08-2023 01.13.19	AM-2	475.694	100	4442.88	4310	77	78	59	-6	0	85	0.0011	0.00111429	0.000842857
06-08-2023 01.13.34	AM-2	475.694	100	4442.88	4310	77	78	59	-6	0	85	0.0011	0.00111429	0.000842857
06-08-2023 01.13.49	AM-2	475.694	100	4442.88	4310	77	78	59	-6	0	85	0.0011	0.00111429	0.000842857
06-08-2023 01.14.04	AM-2	475.694	100	4442.88	4310	77	78	59	-6	0	85	0.0011	0.00111429	0.000842857
06-08-2023 01.14.19	AM-2	475.694	100	4442.88	4310	77	78	59	-6	0	85	0.0011	0.00111429	0.000842857
06-08-2023 01.14.34	AM-2	475.694	100	4442.88	4310	77	78	59	-6	0	85	0.0011	0.00111429	0.000842857
06-08-2023 01.14.49	AM-2	475.694	100	4442.88	4310	77	78	59	-6	0	85	0.0011	0.00111429	0.000842857
06-08-2023 01.15.04	AM-2	475.694	100	4442.88	4310	77	78	59	-6	0	85	0.0011	0.00111429	0.000842857
06-08-2023 01.15.19	AM-2	475.694	100	4442.88	4310	77	78	59	-6	0	85	0.0011	0.00111429	0.000842857
06-08-2023 01.15.34	AM-2	475.694	100	4442.88	4310	77	78	59	-6	0	85	0.0011	0.00111429	0.000842857
06-08-2023 01.15.49	AM-2	475.694	100	4442.88	4310	77	78	59	-6	0	85	0.0011	0.00111429	0.000842857
06-08-2023 01.16.04	AM-2	475.694	100	4442.88	4310	77	78	59	-6	0	85	0.0011	0.00111429	0.000842857
06-08-2023 01.16.19	AM-2	475.694	100	4442.88	4310	77	78	59	-6	0	85	0.0011	0.00111429	0.000842857
06-08-2023 01.16.34	AM-2	475.694	100	4442.88	4310	77	78	59	-6	0	85	0.0011	0.00111429	0.000842857
06-08-2023 01.16.49	AM-2	475.694	100	4442.88	4310	77	78	59	-6	0	85	0.0011	0.00111429	0.000842857
06-08-2023 01.17.04	AM-2	475.694	100	4442.88	4310	77	78	59	-6	0	85	0.0011	0.00111429	0.000842857
06-08-2023 01.17.19	AM-2	475.694	100	4442.88	4310	77	78	59	-6	0	85	0.0011	0.00111429	0.000842857
06-08-2023 01.17.34	AM-2	475.694	100	4442.88	4310	77	78	59	-6	0	85	0.0011	0.00111429	0.000842857
06-08-2023 01.17.49	AM-2	475.694	100	4442.88	4310	77	78	59	-6	0	85	0.0011	0.00111429	0.000842857
06-08-2023 01.18.04	AM-2	475.694	100	4442.88	4310	77	78	59	-6	0	85	0.0011	0.00111429	0.000842857
06-08-2023 01.18.19	AM-2	475.694	100	4442.88	4310	77	78	59	-6	0	85	0.0011	0.00111429	0.000842857
06-08-2023 01.18.34	AM-2	475.694	100	4442.88	4310	77	78	59	-6	0	85	0.0011	0.00111429	0.000842857
06-08-2023 01.18.49	AM-2	475.694	100	4442.88	4310	77	78	59	-6	0	85	0.0011	0.00111429	0.000842857
06-08-2023 01.19.04	AM-2	475.694	100	4442.88	4310	77	78	59	-6	0	85	0.0011	0.00111429	0.000842857
06-08-2023 01.19.19	AM-2	475.694	100	4442.88	4310	77	78	59	-6	0	85	0.0011	0.00111429	0.000842857
06-08-2023 01.19.34	AM-2	475.694	100	4442.88	4310	77	78	59	-6	0	85	0.0011	0.00111429	0.000842857
06-08-2023 01.19.49	AM-2	475.694	100	4442.88	4310	77	78	59	-6	0	85	0.0011	0.00111429	0.000842857
06-08-2023 01.20.04	AM-2	475.694	100	4442.88	4310	77	78	59	-6	0	85	0.0011	0.00111429	0.000842857
06-08-2023 01.20.19	AM-2	475.694	100	4442.88	4310	77	78	59	-6	0	85	0.0011	0.00111429	0.000842857
06-08-2023 01.20.34	AM-2	475.694	100	4442.88	4310	77	78	59	-6	0	85	0.0011	0.00111429	0.000842857
06-08-2023 01.20.49	AM-2	475.694	100	4442.88	4310	77	78	59	-6	0	85	0.0011	0.00111429	0.000842857
06-08-2023 01.21.04	AM-2	475.694	100	4442.88	4310	77	78	59	-6	0	85	0.0011	0.00111429	0.000842857
06-08-2023 01.21.19	AM-2	475.694	100	4442.88	4310	77	78	59	-6	0	85	0.0011	0.00111429	0.000842857
06-08-2023 01.21.34	AM-2	475.694	100	4442.88	4310	77	78	59	-6	0	85	0.0011	0.00111429	0.000842857
06-08-2023 01.21.49	AM-2	475.694	100	4442.88	4310	77	78	59	-6	0	85	0.0011	0.00111429	0.000842857
06-08-2023 01.22.04	AM-2	475.694	100	4442.88	4310	77	78	59	-6	0	85	0.0011	0.00111429	0.000842857
06-08-2023 01.22.19	AM-2	475.694	100	4442.88	4310	77	78	59	-6	0	85	0.0011	0.00111429	0.000842857
06-08-2023 01.22.34	AM-2	475.694	100	4442.88	4310	77	78	59	-6	0	85	0.0011	0.00111429	0.000842857
06-08-2023 01.22.49	AM-2	475.694	100	4442.88	4310	77	78	59	-6	0	85	0.0011	0.00111429	0.000842857
06-08-2023 01.23.04	AM-2	475.694	100	4442.88	4310	77	78	59	-6	0	85	0.0011	0.00111429	0.000842857
06-08-2023 01.23.19	AM-2	475.694	100	4442.88	4310	77	78	59	-6	0	85	0.0011	0.00111429	0.000842857
06-08-2023 01.23.34	AM-2	475.694	100	4442.88	4310	77	78	59	-6	0	85	0.0011	0.00111429	0.000842857
06-08-2023 01.23.49	AM-2	475.694	100	4442.88	4310	77	78	59	-6	0	85	0.0011	0.00111429	0.000842857
06-08-2023 01.24.04	AM-2	475.694	100	4442.88	4310	77	78	59	-6	0	85	0.0011	0.00111429	0.000842857
06-08-2023 01.24.19	AM-2	475.694	100	4442.88	4310	77	78	59	-6	0	85	0.0011	0.00111429	0.000842857
06-08-2023 01.24.34	AM-2	475.694	100	4442.88	4310	77	78	59	-6	0	85	0.0011	0.00111429	0.000842857
06-08-2023 01.24.49	AM-2	475.694	100	4442.88	4310	77	78	59	-6	0	85	0.0011	0.00111429	0.000842857
06-08-2023 01.25.04	AM-2	475.694	100	4442.88	4310	77	78	59	-6	0	85	0.0011	0.00111429	0.000842857
06-08-2023 01.25.19	AM-2	475.694	100	4442.88	4310	77	78	59	-6	0	85	0.0011	0.00111429	0.000842857
06-08-2023 01.25.34	AM-2	475.694	100	4442.88	4310	77	78	59	-6	0	85	0.0011	0.00111429	0.000842857
06-08-2023 01.25.49	AM-2	475.694	100	4442.88	4310	77	78	59	-6	0	85	0.0011	0.00111429	0.000842857
06-08-2023 01.26.04	AM-2	475.694	100	4442.88	4310	77	78	59	-6	0	85	0.0011	0.00111429	0.000842857
06-08-2023 01.26.19	AM-2	475.694	100	4442.88	4310	77	78	59	-6	0	85	0.0011	0.00111429	0.000842857
06-08-2023 01.26.34	AM-2	475.694	100	4442.88	4310	77	78	59	-6	0	85	0.0011	0.00111429	0.000842857
06-08-2023 01.26.49	AM-2	475.694	100	4442.88	4310	77	78	59	-6	0	85	0.0011	0.00111429	0.000842857
06-08-2023 01.27.04	AM-2	475.694	100	4442.88	4310	77	78	59	-6	0	85	0.0011	0.00111429	0.000842857
06-08-2023 01.27.19	AM-2	475.694	100	4442.88	4310	77	78	59	-6	0	85	0.0011	0.00111429	0.000842857
06-08-2023 01.27.34	AM-2	475.694	100	4442.88	4310	77	78	59	-6	0	85	0.0011	0.00111429	0.000842857
06-08-2023 01.27.49	AM-2	475.694	100	4442.88	4310	77	78	59	-6	0	85	0.0011	0.00111429	0.000842857
06-08-2023 01.28.04	AM-2	475.694	100	4442.88	4310	77	78	59	-6	0	85	0.0011	0.00111429	0.000842857
06-08-2023 01.28.19	AM-2	482.577	103	4494.78	4360	77	80	60	-6	0	83	0.0011	0.00114286	0.000857143
06-08-2023 01.28.34	AM-2	482.577	103	4494.78	4360	77	80	60	-6	0	83	0.0011	0.00114286	0.000857143
06-08-2023 01.28.49	AM-2	482.577	103	4494.78	4360	77	80	60	-6	0	83	0.0011	0.00114286	0.000857143
06-08-2023 01.29.04	AM-2	482.577	103	4494.78	4360	77	80	60	-6	0	83	0.0011	0.00114286	0.000857143
06-08-2023 01.29.19	AM-2	482.577	103	4494.78	4360	77	80	60	-6	0	83	0.0011	0.00114286	0.000857143
06-08-2023 01.29.34	AM-2	482.577	103	4494.78	4360	77	80	60	-6	0	83	0.0011	0.00114286	0.000857143
06-08-2023 01.29.49	AM-2	482.577	103	4494.78	4360	77	80	60	-6	0	83	0.0011	0.00114286	0.000857143
06-08-2023 01.30.04	AM-2	482.577	103	4494.78	4360	77	80	60	-6	0	83	0.0011	0.00114286	0.000857143
06-08-2023 01.30.19	AM-2	482.577	103	4494.78	4360	77	80	60	-6	0	83	0.0011	0.00114286	0.000857143
06-08-2023 01.30.34	AM-2	483.291	100	4522.83	4388	75	78	59	-6	0	81	0.00107143	0.00111429	0.000842857
06-08-2023 01.30.49	AM-2	475.694	100	4442.88	4310	77	78	59	-6	0	85	0.0011	0.00111429	0.000842857
06-08-2023 01.31.04	AM-2	475.694	100	4442.88	4310	77	78	59	-6	0	85	0.0011	0.00111429	0.000842857
06-08-2023 01.31.19	AM-2	475.694	100	4442.88	4310	77	78	59	-6	0	85	0.0011	0.00111429	0.000842857
06-08-2023 01.31.34	AM-2	475.694	100	4442.88	4310	77	78	59	-6	0	85	0.0011	0.00111429	0.000842857
06-08-2023 01.31.49	AM-2	475.694	100	4442.88	4310	77	78	59	-6	0	85	0.0011	0.00111429	0.000842857
06-08-2023 01.32.04	AM-2	475.694	100	4442.88	4310	77	78	59	-6	0	85	0.0011	0.00111429	0.000842857
06-08-2023 01.32.19	AM-2	482.577	103	4494.78	4360	77	80	60	-6	0	83	0.0011	0.00114286	0.000857143
06-08-2023 01.32.34	AM-2	482.577	103	4494.78	4360	77	80	60	-6	0	83	0.0011	0.00114286	0.000857143
06-08-2023 01.32.49	AM-2	482.577	103	4494.78	4360	77	80	60	-6	0	83	0.0011	0.00114286	0.000857143
06-08-2023 01.33.04	AM-2	475.694	100	4442.88	4310	77	78	59	-6	0	85	0.0011	0.00111429	0.000842857
06-08-2023 01.33.19	AM-2	482.577	103	4494.78	4360	77	80	60	-6	0	83	0.0011	0.00114286	0.000857143
06-08-2023 01.33.34	AM-2	482.577	103	4494.78	4360	77	80	60	-6	0	83	0.0011	0.00114286	0.000857143
06-08-2023 01.33.49	AM-2	475.694	100	4442.88	4310	77	78	59	-6	0	85	0.0011	0.00111429	0.000842857
06-08-2023 01.34.04	AM-2	482.577	103	4494.78	4360	77	80	60	-6	0	83	0.0011	0.00114286	0.000857143
06-08-2023 01.34.19	AM-2	482.577	103	4494.78	4360	77	80	60	-6	0	83	0.0011	0.00114286	0.000857143
06-08-2023 01.34.34	AM-2	475.694	100	4442.88	4310	77	78	59	-6	0	85	0.0011	0.00111429	0.000842857
06-08-2023 01.34.49	AM-2	482.577	103	4494.78	4360	77	80	60	-6	0	83	0.0011	0.00114286	0.000857143
06-08-2023 01.35.04	AM-2	482.577	103	4494.78	4360	77	80	60	-6	0	83	0.0011	0.00114286	0.000857143
06-08-2023 01.35.19	AM-2	482.577	103	4494.78	4360	77	80	60	-6	0	83	0.0011	0.00114286	0.000857143
06-08-2023 01.35.34	AM-2	475.694	100	4442.88	4310	77	78	59	-6	0	85	0.0011	0.00111429	0.000842857
06-08-2023 01.35.49	AM-2	482.577	103	4494.78	4360	77	80	60	-6	0	83	0.0011	0.00114286	0.000857143
06-08-2023 01.36.04	AM-2	482.577	103	4494.78	4360	77	80	60	-6	0	83	0.0011	0.00114286	0.000857143
06-08-2023 01.36.19	AM-2	482.577	103	4494.78	4360	77	80	60	-6	0	83	0.0011	0.00114286	0.000857143
06-08-2023 01.36.34	AM-2	482.577	103	4494.78	4360	77	80	60	-6	0	83	0.0011	0.00114286	0.000857143
06-08-2023 01.36.49	AM-2	482.577	103	4494.78	4360	77	80	60	-6	0	83	0.0011	0.00114286	0.000857143
06-08-2023 01.37.04	AM-2	482.577	103	4494.78	4360	77	80	60	-6	0	83	0.0011	0.00114286	0.000857143
06-08-2023 01.37.19	AM-2	482.577	103	4494.78	4360	77	80	60	-6	0	83	0.0011	0.00114286	0.000857143
06-08-2023 01.37.34	AM-2	482.577	103	4494.78	4360	77	80	60	-6	0	83	0.0011	0.00114286	0.000857143
06-08-2023 01.37.49	AM-2	482.577	103	4494.78	4360	77	80	60	-6	0	83	0.0011	0.00114286	0.000857143
06-08-2023 01.38.04	AM-2	475.694	100	4442.88	4310	77	78	59	-6	0	85	0.0011	0.00111429	0.000842857
06-08-2023 01.38.19	AM-2	482.577	103	4494.78	4360	77	80	60	-6	0	83	0.0011	0.00114286	0.000857143
06-08-2023 01.38.34	AM-2	482.577	103	4494.78	4360	77	80	60	-6	0	83	0.0011	0.00114286	0.000857143
06-08-2023 01.38.49	AM-2	482.577	103	4494.78	4360	77	80	60	-6	0	83	0.0011	0.00114286	0.000857143
06-08-2023 01.39.04	AM-2	482.577	103	4494.78	4360	77	80	60	-6	0	83	0.0011	0.00114286	0.000857143
06-08-2023 01.39.19	AM-2	482.577	103	4494.78	4360	77	80	60	-6	0	83	0.0011	0.00114286	0.000857143
06-08-2023 01.39.34	AM-2	482.577	103	4494.78	4360	77	80	60	-6	0	83	0.0011	0.00114286	0.000857143
06-08-2023 01.39.49	AM-2	482.577	103	4494.78	4360	77	80	60	-6	0	83	0.0011	0.00114286	0.000857143
06-08-2023 01.40.04	AM-2	482.577	103	4494.78	4360	77	80	60	-6	0	83	0.0011	0.00114286	0.000857143
06-08-2023 01.40.19	AM-2	482.577	103	4494.78	4360	77	80	60	-6	0	83	0.0011	0.00114286	0.000857143
06-08-2023 01.40.34	AM-2	482.577	103	4494.78	4360	77	80	60	-6	0	83	0.0011	0.00114286	0.000857143
06-08-2023 01.40.49	AM-2	482.577	103	4494.78	4360	77	80	60	-6	0	83	0.0011	0.00114286	0.000857143
06-08-2023 01.41.04	AM-2	482.577	103	4494.78	4360	77	80	60	-6	0	83	0.0011	0.00114286	0.000857143
06-08-2023 01.41.19	AM-2	482.577	103	4494.78	4360	77	80	60	-6	0	83	0.0011	0.00114286	0.000857143
06-08-2023 01.41.34	AM-2	482.577	103	4494.78	4360	77	80	60	-6	0	83	0.0011	0.00114286	0.000857143
06-08-2023 01.41.49	AM-2	482.577	103	4494.78	4360	77	80	60	-6	0	83	0.0011	0.00114286	0.000857143
06-08-2023 01.42.04	AM-2	482.577	103	4494.78	4360	77	80	60	-6	0	83	0.0011	0.00114286	0.000857143
06-08-2023 01.42.19	AM-2	482.577	103	4494.78	4360	77	80	60	-6	0	83	0.0011	0.00114286	0.000857143
06-08-2023 01.42.34	AM-2	482.577	103	4494.78	4360	77	80	60	-6	0	83	0.0011	0.00114286	0.000857143
06-08-2023 01.42.49	AM-2	482.577	103	4494.78	4360	77	80	60	-6	0	83	0.0011	0.00114286	0.000857143
06-08-2023 01.43.04	AM-2	482.577	103	4494.78	4360	77	80	60	-6	0	83	0.0011	0.00114286	0.000857143
06-08-2023 01.43.19	AM-2	482.577	103	4494.78	4360	77	80	60	-6	0	83	0.0011	0.00114286	0.000857143
06-08-2023 01.43.34	AM-2	482.577	103	4494.78	4360	77	80	60	-6	0	83	0.0011	0.00114286	0.000857143
06-08-2023 01.43.49	AM-2	482.577	103	4494.78	4360	77	80	60	-6	0	83	0.0011	0.00114286	0.000857143
06-08-2023 01.44.04	AM-2	482.577	103	4494.78	4360	77	80	60	-6	0	83	0.0011	0.00114286	0.000857143
06-08-2023 01.44.19	AM-2	482.577	103	4494.78	4360	77	80	60	-6	0	83	0.0011	0.00114286	0.000857143
06-08-2023 01.44.34	AM-2	482.577	103	4494.78	4360	77	80	60	-6	0	83	0.0011	0.00114286	0.000857143
06-08-2023 01.44.49	AM-2	482.577	103	4494.78	4360	77	80	60	-6	0	83	0.0011	0.00114286	0.000857143
06-08-2023 01.45.04	AM-2	482.577	103	4494.78	4360	77	80	60	-6	0	83	0.0011	0.00114286	0.000857143
06-08-2023 01.45.19	AM-2	482.577	103	4494.78	4360	77	80	60	-6	0	83	0.0011	0.00114286	0.000857143
06-08-2023 01.45.34	AM-2	475.694	100	4442.88	4310	77	78	59	-6	0	85	0.0011	0.00111429	0.000842857
06-08-2023 01.45.49	AM-2	482.577	103	4494.78	4360	77	80	60	-6	0	83	0.0011	0.00114286	0.000857143
06-08-2023 01.46.04	AM-2	482.577	103	4494.78	4360	77	80	60	-6	0	83	0.0011	0.00114286	0.000857143
06-08-2023 01.46.19	AM-2	482.577	103	4494.78	4360	77	80	60	-6	0	83	0.0011	0.00114286	0.000857143
06-08-2023 01.46.34	AM-2	482.577	103	4494.78	4360	77	80	60	-6	0	83	0.0011	0.00114286	0.000857143
06-08-2023 01.46.49	AM-2	482.577	103	4494.78	4360	77	80	60	-6	0	83	0.0011	0.00114286	0.000857143
06-08-2023 01.47.04	AM-2	482.577	103	4494.78	4360	77	80	60	-6	0	83	0.0011	0.00114286	0.000857143
06-08-2023 01.47.19	AM-2	482.577	103	4494.78	4360	77	80	60	-6	0	83	0.0011	0.00114286	0.000857143
06-08-2023 01.47.34	AM-2	482.577	103	4494.78	4360	77	80	60	-6	0	83	0.0011	0.00114286	0.000857143
06-08-2023 01.47.49	AM-2	482.577	103	4494.78	4360	77	80	60	-6	0	83	0.0011	0.00114286	0.000857143
06-08-2023 01.48.04	AM-2	482.577	103	4494.78	4360	77	80	60	-6	0	83	0.0011	0.00114286	0.000857143
06-08-2023 01.48.19	AM-2	482.577	103	4494.78	4360	77	80	60	-6	0	83	0.0011	0.00114286	0.000857143
06-08-2023 01.48.34	AM-2	482.577	103	4494.78	4360	77	80	60	-6	0	83	0.0011	0.00114286	0.000857143
06-08-2023 01.48.49	AM-2	482.577	103	4494.78	4360	77	80	60	-6	0	83	0.0011	0.00114286	0.000857143
06-08-2023 01.49.04	AM-2	475.694	100	4442.88	4310	77	78	59	-6	0	85	0.0011	0.00111429	0.000842857
06-08-2023 01.49.19	AM-2	475.694	100	4442.88	4310	77	78	59	-6	0	85	0.0011	0.00111429	0.000842857
06-08-2023 01.49.34	AM-2	475.694	100	4442.88	4310	77	78	59	-6	0	85	0.0011	0.00111429	0.000842857
06-08-2023 01.49.49	AM-2	482.577	103	4494.78	4360	77	80	60	-6	0	83	0.0011	0.00114286	0.000857143
06-08-2023 01.50.04	AM-2	475.694	100	4442.88	4310	77	78	59	-6	0	85	0.0011	0.00111429	0.000842857
06-08-2023 01.50.19	AM-2	482.577	103	4494.78	4360	77	80	60	-6	0	83	0.0011	0.00114286	0.000857143
06-08-2023 01.50.34	AM-2	482.577	103	4494.78	4360	77	80	60	-6	0	83	0.0011	0.00114286	0.000857143
06-08-2023 01.50.49	AM-2	475.694	100	4442.88	4310	77	78	59	-6	0	85	0.0011	0.00111429	0.000842857
06-08-2023 01.51.04	AM-2	475.694	100	4442.88	4310	77	78	59	-6	0	85	0.0011	0.00111429	0.000842857
06-08-2023 01.51.19	AM-2	482.577	103	4494.78	4360	77	80	60	-6	0	83	0.0011	0.00114286	0.000857143
06-08-2023 01.51.34	AM-2	475.694	100	4442.88	4310	77	78	59	-6	0	85	0.0011	0.00111429	0.000842857
06-08-2023 01.51.49	AM-2	475.694	100	4442.88	4310	77	78	59	-6	0	85	0.0011	0.00111429	0.000842857
06-08-2023 01.52.04	AM-2	475.694	100	4442.88	4310	77	78	59	-6	0	85	0.0011	0.00111429	0.000842857
06-08-2023 01.52.19	AM-2	475.694	100	4442.88	4310	77	78	59	-6	0	85	0.0011	0.00111429	0.000842857
06-08-2023 01.52.34	AM-2	482.577	103	4494.78	4360	77	80	60	-6	0	83	0.0011	0.00114286	0.000857143
06-08-2023 01.52.49	AM-2	475.694	100	4442.88	4310	77	78	59	-6	0	85	0.0011	0.00111429	0.000842857
06-08-2023 01.53.04	AM-2	475.694	100	4442.88	4310	77	78	59	-6	0	85	0.0011	0.00111429	0.000842857
06-08-2023 01.53.19	AM-2	482.577	103	4494.78	4360	77	80	60	-6	0	83	0.0011	0.00114286	0.000857143
06-08-2023 01.53.34	AM-2	475.694	100	4442.88	4310	77	78	59	-6	0	85	0.0011	0.00111429	0.000842857
06-08-2023 01.53.49	AM-2	475.694	100	4442.88	4310	77	78	59	-6	0	85	0.0011	0.00111429	0.000842857
06-08-2023 01.54.04	AM-2	475.694	100	4442.88	4310	77	78	59	-6	0	85	0.0011	0.00111429	0.000842857
06-08-2023 01.54.19	AM-2	475.694	100	4442.88	4310	77	78	59	-6	0	85	0.0011	0.00111429	0.000842857
06-08-2023 01.54.34	AM-2	475.694	100	4442.88	4310	77	78	59	-6	0	85	0.0011	0.00111429	0.000842857
06-08-2023 01.54.49	AM-2	475.694	100	4442.88	4310	77	78	59	-6	0	85	0.0011	0.00111429	0.000842857
06-08-2023 01.55.04	AM-2	475.694	100	4442.88	4310	77	78	59	-6	0	85	0.0011	0.00111429	0.000842857
06-08-2023 01.55.19	AM-2	475.694	100	4442.88	4310	77	78	59	-6	0	85	0.0011	0.00111429	0.000842857
06-08-2023 01.55.34	AM-2	475.694	100	4442.88	4310	77	78	59	-6	0	85	0.0011	0.00111429	0.000842857
06-08-2023 01.55.49	AM-2	475.694	100	4442.88	4310	77	78	59	-6	0	85	0.0011	0.00111429	0.000842857
06-08-2023 01.56.04	AM-2	475.694	100	4442.88	4310	77	78	59	-6	0	85	0.0011	0.00111429	0.000842857
06-08-2023 01.56.19	AM-2	475.694	100	4442.88	4310	77	78	59	-6	0	85	0.0011	0.00111429	0.000842857
06-08-2023 01.56.34	AM-2	475.694	100	4442.88	4310	77	78	59	-6	0	85	0.0011	0.00111429	0.000842857
06-08-2023 01.56.49	AM-2	482.577	103	4494.78	4360	77	80	60	-6	0	83	0.0011	0.00114286	0.000857143
06-08-2023 01.57.04	AM-2	475.694	100	4442.88	4310	77	78	59	-6	0	85	0.0011	0.00111429	0.000842857
06-08-2023 01.57.19	AM-2	475.694	100	4442.88	4310	77	78	59	-6	0	85	0.0011	0.00111429	0.000842857
06-08-2023 01.57.34	AM-2	475.694	100	4442.88	4310	77	78	59	-6	0	85	0.0011	0.00111429	0.000842857
06-08-2023 01.57.49	AM-2	475.694	100	4442.88	4310	77	78	59	-6	0	85	0.0011	0.00111429	0.000842857
06-08-2023 01.58.04	AM-2	475.694	100	4442.88	4310	77	78	59	-6	0	85	0.0011	0.00111429	0.000842857
06-08-2023 01.58.19	AM-2	475.694	100	4442.88	4310	77	78	59	-6	0	85	0.0011	0.00111429	0.000842857
06-08-2023 01.58.34	AM-2	475.694	100	4442.88	4310	77	78	59	-6	0	85	0.0011	0.00111429	0.000842857
06-08-2023 01.58.49	AM-2	475.694	100	4442.88	4310	77	78	59	-6	0	85	0.0011	0.00111429	0.000842857
06-08-2023 01.59.04	AM-2	475.694	100	4442.88	4310	77	78	59	-6	0	85	0.0011	0.00111429	0.000842857
06-08-2023 01.59.19	AM-2	475.694	100	4442.88	4310	77	78	59	-6	0	85	0.0011	0.00111429	0.000842857
06-08-2023 01.59.34	AM-2	475.694	100	4442.88	4310	77	78	59	-6	0	85	0.0011	0.00111429	0.000842857
06-08-2023 01.59.49	AM-2	482.577	103	4494.78	4360	77	80	60	-6	0	83	0.0011	0.00114286	0.000857143
06-08-2023 02.00.04	AM-2	475.694	100	4442.88	4310	77	78	59	-6	0	85	0.0011	0.00111429	0.000842857
06-08-2023 02.00.19	AM-2	475.694	100	4442.88	4310	77	78	59	-6	0	85	0.0011	0.00111429	0.000842857
06-08-2023 02.00.34	AM-2	475.694	100	4442.88	4310	77	78	59	-6	0	85	0.0011	0.00111429	0.000842857
06-08-2023 02.00.49	AM-2	475.694	100	4442.88	4310	77	78	59	-6	0	85	0.0011	0.00111429	0.000842857
06-08-2023 02.01.04	AM-2	475.694	100	4442.88	4310	77	78	59	-6	0	85	0.0011	0.00111429	0.000842857
06-08-2023 02.01.19	AM-2	475.694	100	4442.88	4310	77	78	59	-6	0	85	0.0011	0.00111429	0.000842857
06-08-2023 02.01.34	AM-2	482.577	103	4494.78	4360	77	80	60	-6	0	83	0.0011	0.00114286	0.000857143
06-08-2023 02.01.49	AM-2	482.577	103	4494.78	4360	77	80	60	-6	0	83	0.0011	0.00114286	0.000857143
06-08-2023 02.02.04	AM-2	475.694	100	4442.88	4310	77	78	59	-6	0	85	0.0011	0.00111429	0.000842857
06-08-2023 02.02.19	AM-2	482.577	103	4494.78	4360	77	80	60	-6	0	83	0.0011	0.00114286	0.000857143
06-08-2023 02.02.34	AM-2	482.577	103	4494.78	4360	77	80	60	-6	0	83	0.0011	0.00114286	0.000857143
06-08-2023 02.02.49	AM-2	482.577	103	4494.78	4360	77	80	60	-6	0	83	0.0011	0.00114286	0.000857143
06-08-2023 02.03.04	AM-2	482.577	103	4494.78	4360	77	80	60	-6	0	83	0.0011	0.00114286	0.000857143
06-08-2023 02.03.19	AM-2	482.577	103	4494.78	4360	77	80	60	-6	0	83	0.0011	0.00114286	0.000857143
06-08-2023 02.03.34	AM-2	482.577	103	4494.78	4360	77	80	60	-6	0	83	0.0011	0.00114286	0.000857143
06-08-2023 02.03.49	AM-2	482.577	103	4494.78	4360	77	80	60	-6	0	83	0.0011	0.00114286	0.000857143
06-08-2023 02.04.04	AM-2	482.577	103	4494.78	4360	77	80	60	-6	0	83	0.0011	0.00114286	0.000857143
06-08-2023 02.04.19	AM-2	482.577	103	4494.78	4360	77	80	60	-6	0	83	0.0011	0.00114286	0.000857143
06-08-2023 02.04.34	AM-2	482.577	103	4494.78	4360	77	80	60	-6	0	83	0.0011	0.00114286	0.000857143
06-08-2023 02.04.49	AM-2	482.577	103	4494.78	4360	77	80	60	-6	0	83	0.0011	0.00114286	0.000857143
06-08-2023 02.05.04	AM-2	482.577	103	4494.78	4360	77	80	60	-6	0	83	0.0011	0.00114286	0.000857143
06-08-2023 02.05.19	AM-2	482.577	103	4494.78	4360	77	80	60	-6	0	83	0.0011	0.00114286	0.000857143
06-08-2023 02.05.34	AM-2	482.577	103	4494.78	4360	77	80	60	-6	0	83	0.0011	0.00114286	0.000857143
06-08-2023 02.05.49	AM-2	482.577	103	4494.78	4360	77	80	60	-6	0	83	0.0011	0.00114286	0.000857143
06-08-2023 02.06.04	AM-2	482.577	103	4494.78	4360	77	80	60	-6	0	83	0.0011	0.00114286	0.000857143
06-08-2023 02.06.19	AM-2	482.577	103	4494.78	4360	77	80	60	-6	0	83	0.0011	0.00114286	0.000857143
06-08-2023 02.06.34	AM-2	482.577	103	4494.78	4360	77	80	60	-6	0	83	0.0011	0.00114286	0.000857143
06-08-2023 02.06.49	AM-2	482.577	103	4494.78	4360	77	80	60	-6	0	83	0.0011	0.00114286	0.000857143
06-08-2023 02.07.04	AM-2	482.577	103	4494.78	4360	77	80	60	-6	0	83	0.0011	0.00114286	0.000857143
06-08-2023 02.07.19	AM-2	482.577	103	4494.78	4360	77	80	60	-6	0	83	0.0011	0.00114286	0.000857143
06-08-2023 02.07.34	AM-2	482.577	103	4494.78	4360	77	80	60	-6	0	83	0.0011	0.00114286	0.000857143
06-08-2023 02.07.49	AM-2	482.577	103	4494.78	4360	77	80	60	-6	0	83	0.0011	0.00114286	0.000857143
06-08-2023 02.08.04	AM-2	482.577	103	4494.78	4360	77	80	60	-6	0	83	0.0011	0.00114286	0.000857143
06-08-2023 02.08.19	AM-2	482.577	103	4494.78	4360	77	80	60	-6	0	83	0.0011	0.00114286	0.000857143
06-08-2023 02.08.34	AM-2	482.577	103	4494.78	4360	77	80	60	-6	0	83	0.0011	0.00114286	0.000857143
06-08-2023 02.08.49	AM-2	482.577	103	4494.78	4360	77	80	60	-6	0	83	0.0011	0.00114286	0.000857143
06-08-2023 02.09.04	AM-2	482.577	103	4494.78	4360	77	80	60	-6	0	83	0.0011	0.00114286	0.000857143
06-08-2023 02.09.19	AM-2	482.577	103	4494.78	4360	77	80	60	-6	0	83	0.0011	0.00114286	0.000857143
06-08-2023 02.09.34	AM-2	482.577	103	4494.78	4360	77	80	60	-6	0	83	0.0011	0.00114286	0.000857143
06-08-2023 02.09.49	AM-2	482.577	103	4494.78	4360	77	80	60	-6	0	83	0.0011	0.00114286	0.000857143
06-08-2023 02.10.04	AM-2	482.577	103	4494.78	4360	77	80	60	-6	0	83	0.0011	0.00114286	0.000857143
06-08-2023 02.10.19	AM-2	482.577	103	4494.78	4360	77	80	60	-6	0	83	0.0011	0.00114286	0.000857143
06-08-2023 02.10.34	AM-2	482.577	103	4494.78	4360	77	80	60	-6	0	83	0.0011	0.00114286	0.000857143
06-08-2023 02.10.49	AM-2	482.577	103	4494.78	4360	77	80	60	-6	0	83	0.0011	0.00114286	0.000857143
06-08-2023 02.11.04	AM-2	475.694	100	4442.88	4310	77	78	59	-6	0	85	0.0011	0.00111429	0.000842857
06-08-2023 02.11.19	AM-2	482.577	103	4494.78	4360	77	80	60	-6	0	83	0.0011	0.00114286	0.000857143
06-08-2023 02.11.34	AM-2	482.577	103	4494.78	4360	77	80	60	-6	0	83	0.0011	0.00114286	0.000857143
06-08-2023 02.11.49	AM-2	482.577	103	4494.78	4360	77	80	60	-6	0	83	0.0011	0.00114286	0.000857143
06-08-2023 02.12.04	AM-2	482.577	103	4494.78	4360	77	80	60	-6	0	83	0.0011	0.00114286	0.000857143
06-08-2023 02.12.19	AM-2	482.577	103	4494.78	4360	77	80	60	-6	0	83	0.0011	0.00114286	0.000857143
06-08-2023 02.12.34	AM-2	482.577	103	4494.78	4360	77	80	60	-6	0	83	0.0011	0.00114286	0.000857143
06-08-2023 02.12.49	AM-2	482.577	103	4494.78	4360	77	80	60	-6	0	83	0.0011	0.00114286	0.000857143
06-08-2023 02.13.04	AM-2	482.577	103	4494.78	4360	77	80	60	-6	0	83	0.0011	0.00114286	0.000857143
06-08-2023 02.13.19	AM-2	482.577	103	4494.78	4360	77	80	60	-6	0	83	0.0011	0.00114286	0.000857143
06-08-2023 02.13.34	AM-2	482.577	103	4494.78	4360	77	80	60	-6	0	83	0.0011	0.00114286	0.000857143
06-08-2023 02.13.49	AM-2	482.577	103	4494.78	4360	77	80	60	-6	0	83	0.0011	0.00114286	0.000857143
06-08-2023 02.14.04	AM-2	482.577	103	4494.78	4360	77	80	60	-6	0	83	0.0011	0.00114286	0.000857143
06-08-2023 02.14.19	AM-2	482.577	103	4494.78	4360	77	80	60	-6	0	83	0.0011	0.00114286	0.000857143
06-08-2023 02.14.34	AM-2	482.577	103	4494.78	4360	77	80	60	-6	0	83	0.0011	0.00114286	0.000857143
06-08-2023 02.14.49	AM-2	482.577	103	4494.78	4360	77	80	60	-6	0	83	0.0011	0.00114286	0.000857143
06-08-2023 02.15.04	AM-2	482.577	103	4494.78	4360	77	80	60	-6	0	83	0.0011	0.00114286	0.000857143
06-08-2023 02.15.19	AM-2	482.577	103	4494.78	4360	77	80	60	-6	0	83	0.0011	0.00114286	0.000857143
06-08-2023 02.15.34	AM-2	482.577	103	4494.78	4360	77	80	60	-6	0	83	0.0011	0.00114286	0.000857143
06-08-2023 02.15.49	AM-2	482.577	103	4494.78	4360	77	80	60	-6	0	83	0.0011	0.00114286	0.000857143
06-08-2023 02.16.04	AM-2	482.577	103	4494.78	4360	77	80	60	-6	0	83	0.0011	0.00114286	0.000857143
06-08-2023 02.16.19	AM-2	482.577	103	4494.78	4360	77	80	60	-6	0	83	0.0011	0.00114286	0.000857143
06-08-2023 02.16.34	AM-2	482.577	103	4494.78	4360	77	80	60	-6	0	83	0.0011	0.00114286	0.000857143
06-08-2023 02.16.49	AM-2	482.577	103	4494.78	4360	77	80	60	-6	0	83	0.0011	0.00114286	0.000857143
06-08-2023 02.17.04	AM-2	482.577	103	4494.78	4360	77	80	60	-6	0	83	0.0011	0.00114286	0.000857143
06-08-2023 02.17.19	AM-2	482.577	103	4494.78	4360	77	80	60	-6	0	83	0.0011	0.00114286	0.000857143
06-08-2023 02.17.34	AM-2	482.577	103	4494.78	4360	77	80	60	-6	0	83	0.0011	0.00114286	0.000857143
06-08-2023 02.17.49	AM-2	482.577	103	4494.78	4360	77	80	60	-6	0	83	0.0011	0.00114286	0.000857143
06-08-2023 02.18.04	AM-2	482.577	103	4494.78	4360	77	80	60	-6	0	83	0.0011	0.00114286	0.000857143
06-08-2023 02.18.19	AM-2	482.577	103	4494.78	4360	77	80	60	-6	0	83	0.0011	0.00114286	0.000857143
06-08-2023 02.18.34	AM-2	482.577	103	4494.78	4360	77	80	60	-6	0	83	0.0011	0.00114286	0.000857143
06-08-2023 02.18.49	AM-2	482.577	103	4494.78	4360	77	80	60	-6	0	83	0.0011	0.00114286	0.000857143
06-08-2023 02.19.04	AM-2	482.577	103	4494.78	4360	77	80	60	-6	0	83	0.0011	0.00114286	0.000857143
06-08-2023 02.19.19	AM-2	482.577	103	4494.78	4360	77	80	60	-6	0	83	0.0011	0.00114286	0.000857143
06-08-2023 02.19.34	AM-2	482.577	103	4494.78	4360	77	80	60	-6	0	83	0.0011	0.00114286	0.000857143
06-08-2023 02.19.49	AM-2	482.577	103	4494.78	4360	77	80	60	-6	0	83	0.0011	0.00114286	0.000857143
06-08-2023 02.20.04	AM-2	482.577	103	4494.78	4360	77	80	60	-6	0	83	0.0011	0.00114286	0.000857143
06-08-2023 02.20.19	AM-2	482.577	103	4494.78	4360	77	80	60	-6	0	83	0.0011	0.00114286	0.000857143
06-08-2023 02.20.34	AM-2	482.577	103	4494.78	4360	77	80	60	-6	0	83	0.0011	0.00114286	0.000857143
06-08-2023 02.20.49	AM-2	482.577	103	4494.78	4360	77	80	60	-6	0	83	0.0011	0.00114286	0.000857143
06-08-2023 02.21.04	AM-2	482.577	103	4494.78	4360	77	80	60	-6	0	83	0.0011	0.00114286	0.000857143
06-08-2023 02.21.19	AM-2	482.577	103	4494.78	4360	77	80	60	-6	0	83	0.0011	0.00114286	0.000857143
06-08-2023 02.21.34	AM-2	482.577	103	4494.78	4360	77	80	60	-6	0	83	0.0011	0.00114286	0.000857143
06-08-2023 02.21.49	AM-2	482.577	103	4494.78	4360	77	80	60	-6	0	83	0.0011	0.00114286	0.000857143
06-08-2023 02.22.04	AM-2	482.577	103	4494.78	4360	77	80	60	-6	0	83	0.0011	0.00114286	0.000857143
06-08-2023 02.22.19	AM-2	482.577	103	4494.78	4360	77	80	60	-6	0	83	0.0011	0.00114286	0.000857143
06-08-2023 02.22.34	AM-2	482.577	103	4494.78	4360	77	80	60	-6	0	83	0.0011	0.00114286	0.000857143
06-08-2023 02.22.49	AM-2	482.577	103	4494.78	4360	77	80	60	-6	0	83	0.0011	0.00114286	0.000857143
06-08-2023 02.23.04	AM-2	482.577	103	4494.78	4360	77	80	60	-6	0	83	0.0011	0.00114286	0.000857143
06-08-2023 02.23.19	AM-2	482.577	103	4494.78	4360	77	80	60	-6	0	83	0.0011	0.00114286	0.000857143
06-08-2023 02.23.34	AM-2	482.577	103	4494.78	4360	77	80	60	-6	0	83	0.0011	0.00114286	0.000857143
06-08-2023 02.23.49	AM-2	482.577	103	4494.78	4360	77	80	60	-6	0	83	0.0011	0.00114286	0.000857143
06-08-2023 02.24.04	AM-2	482.577	103	4494.78	4360	77	80	60	-6	0	83	0.0011	0.00114286	0.000857143
06-08-2023 02.24.19	AM-2	482.577	103	4494.78	4360	77	80	60	-6	0	83	0.0011	0.00114286	0.000857143
06-08-2023 02.24.34	AM-2	482.577	103	4494.78	4360	77	80	60	-6	0	83	0.0011	0.00114286	0.000857143
06-08-2023 02.24.49	AM-2	482.577	103	4494.78	4360	77	80	60	-6	0	83	0.0011	0.00114286	0.000857143
06-08-2023 02.25.04	AM-2	482.577	103	4494.78	4360	77	80	60	-6	0	83	0.0011	0.00114286	0.000857143
06-08-2023 02.25.19	AM-2	482.577	103	4494.78	4360	77	80	60	-6	0	83	0.0011	0.00114286	0.000857143
06-08-2023 02.25.34	AM-2	482.577	103	4494.78	4360	77	80	60	-6	0	83	0.0011	0.00114286	0.000857143
06-08-2023 02.25.49	AM-2	482.577	103	4494.78	4360	77	80	60	-6	0	83	0.0011	0.00114286	0.000857143
06-08-2023 02.26.04	AM-2	482.577	103	4494.78	4360	77	80	60	-6	0	83	0.0011	0.00114286	0.000857143
06-08-2023 02.26.19	AM-2	482.577	103	4494.78	4360	77	80	60	-6	0	83	0.0011	0.00114286	0.000857143
06-08-2023 02.26.34	AM-2	482.577	103	4494.78	4360	77	80	60	-6	0	83	0.0011	0.00114286	0.000857143
06-08-2023 02.26.49	AM-2	482.577	103	4494.78	4360	77	80	60	-6	0	83	0.0011	0.00114286	0.000857143
06-08-2023 02.27.04	AM-2	482.577	103	4494.78	4360	77	80	60	-6	0	83	0.0011	0.00114286	0.000857143
06-08-2023 02.27.19	AM-2	482.577	103	4494.78	4360	77	80	60	-6	0	83	0.0011	0.00114286	0.000857143
06-08-2023 02.27.34	AM-2	482.577	103	4494.78	4360	77	80	60	-6	0	83	0.0011	0.00114286	0.000857143
06-08-2023 02.27.49	AM-2	482.577	103	4494.78	4360	77	80	60	-6	0	83	0.0011	0.00114286	0.000857143
06-08-2023 02.28.04	AM-2	482.577	103	4494.78	4360	77	80	60	-6	0	83	0.0011	0.00114286	0.000857143
06-08-2023 02.28.19	AM-2	482.577	103	4494.78	4360	77	80	60	-6	0	83	0.0011	0.00114286	0.000857143
06-08-2023 02.28.34	AM-2	482.577	103	4494.78	4360	77	80	60	-6	0	83	0.0011	0.00114286	0.000857143
06-08-2023 02.28.49	AM-2	482.577	103	4494.78	4360	77	80	60	-6	0	83	0.0011	0.00114286	0.000857143
06-08-2023 02.29.04	AM-2	482.577	103	4494.78	4360	77	80	60	-6	0	83	0.0011	0.00114286	0.000857143
06-08-2023 02.29.19	AM-2	482.577	103	4494.78	4360	77	80	60	-6	0	83	0.0011	0.00114286	0.000857143
06-08-2023 02.29.34	AM-2	482.577	103	4494.78	4360	77	80	60	-6	0	83	0.0011	0.00114286	0.000857143
06-08-2023 02.29.49	AM-2	482.577	103	4494.78	4360	77	80	60	-6	0	83	0.0011	0.00114286	0.000857143
06-08-2023 02.30.04	AM-2	482.577	103	4494.78	4360	77	80	60	-6	0	83	0.0011	0.00114286	0.000857143
06-08-2023 02.30.19	AM-2	482.577	103	4494.78	4360	77	80	60	-6	0	83	0.0011	0.00114286	0.000857143
06-08-2023 02.30.34	AM-2	482.577	103	4494.78	4360	77	80	60	-6	0	83	0.0011	0.00114286	0.000857143
06-08-2023 02.30.49	AM-2	482.577	103	4494.78	4360	77	80	60	-6	0	83	0.0011	0.00114286	0.000857143
06-08-2023 02.31.04	AM-2	482.577	103	4494.78	4360	77	80	60	-6	0	83	0.0011	0.00114286	0.000857143
06-08-2023 02.31.19	AM-2	482.577	103	4494.78	4360	77	80	60	-6	0	83	0.0011	0.00114286	0.000857143
06-08-2023 02.31.34	AM-2	482.577	103	4494.78	4360	77	80	60	-6	0	83	0.0011	0.00114286	0.000857143
06-08-2023 02.31.49	AM-2	482.577	103	4494.78	4360	77	80	60	-6	0	83	0.0011	0.00114286	0.000857143
06-08-2023 02.32.04	AM-2	482.577	103	4494.78	4360	77	80	60	-6	0	83	0.0011	0.00114286	0.000857143
06-08-2023 02.32.19	AM-2	482.577	103	4494.78	4360	77	80	60	-6	0	83	0.0011	0.00114286	0.000857143
06-08-2023 02.32.34	AM-2	482.577	103	4494.78	4360	77	80	60	-6	0	83	0.0011	0.00114286	0.000857143
06-08-2023 02.32.49	AM-2	482.577	103	4494.78	4360	77	80	60	-6	0	83	0.0011	0.00114286	0.000857143
06-08-2023 02.33.04	AM-2	482.577	103	4494.78	4360	77	80	60	-6	0	83	0.0011	0.00114286	0.000857143
06-08-2023 02.33.19	AM-2	482.577	103	4494.78	4360	77	80	60	-6	0	83	0.0011	0.00114286	0.000857143
06-08-2023 02.33.34	AM-2	482.577	103	4494.78	4360	77	80	60	-6	0	83	0.0011	0.00114286	0.000857143
06-08-2023 02.33.49	AM-2	482.577	103	4494.78	4360	77	80	60	-6	0	83	0.0011	0.00114286	0.000857143
06-08-2023 02.34.04	AM-2	482.577	103	4494.78	4360	77	80	60	-6	0	83	0.0011	0.00114286	0.000857143
06-08-2023 02.34.19	AM-2	482.577	103	4494.78	4360	77	80	60	-6	0	83	0.0011	0.00114286	0.000857143
06-08-2023 02.34.34	AM-2	482.577	103	4494.78	4360	77	80	60	-6	0	83	0.0011	0.00114286	0.000857143
06-08-2023 02.34.49	AM-2	482.577	103	4494.78	4360	77	80	60	-6	0	83	0.0011	0.00114286	0.000857143
06-08-2023 02.35.04	AM-2	482.577	103	4494.78	4360	77	80	60	-6	0	83	0.0011	0.00114286	0.000857143
06-08-2023 02.35.19	AM-2	482.577	103	4494.78	4360	77	80	60	-6	0	83	0.0011	0.00114286	0.000857143
06-08-2023 02.35.34	AM-2	482.577	103	4494.78	4360	77	80	60	-6	0	83	0.0011	0.00114286	0.000857143
06-08-2023 02.35.49	AM-2	482.577	103	4494.78	4360	77	80	60	-6	0	83	0.0011	0.00114286	0.000857143
06-08-2023 02.36.04	AM-2	482.577	103	4494.78	4360	77	80	60	-6	0	83	0.0011	0.00114286	0.000857143
06-08-2023 02.36.19	AM-2	482.577	103	4494.78	4360	77	80	60	-6	0	83	0.0011	0.00114286	0.000857143
06-08-2023 02.36.34	AM-2	482.577	103	4494.78	4360	77	80	60	-6	0	83	0.0011	0.00114286	0.000857143
06-08-2023 02.36.49	AM-2	482.577	103	4494.78	4360	77	80	60	-6	0	83	0.0011	0.00114286	0.000857143
06-08-2023 02.37.04	AM-2	482.577	103	4494.78	4360	77	80	60	-6	0	83	0.0011	0.00114286	0.000857143
06-08-2023 02.37.19	AM-2	482.577	103	4494.78	4360	77	80	60	-6	0	83	0.0011	0.00114286	0.000857143
06-08-2023 02.37.34	AM-2	482.577	103	4494.78	4360	77	80	60	-6	0	83	0.0011	0.00114286	0.000857143
06-08-2023 02.37.49	AM-2	482.577	103	4494.78	4360	77	80	60	-6	0	83	0.0011	0.00114286	0.000857143
06-08-2023 02.38.04	AM-2	482.577	103	4494.78	4360	77	80	60	-6	0	83	0.0011	0.00114286	0.000857143
06-08-2023 02.38.19	AM-2	482.577	103	4494.78	4360	77	80	60	-6	0	83	0.0011	0.00114286	0.000857143
06-08-2023 02.38.34	AM-2	482.577	103	4494.78	4360	77	80	60	-6	0	83	0.0011	0.00114286	0.000857143
06-08-2023 02.38.49	AM-2	482.577	103	4494.78	4360	77	80	60	-6	0	83	0.0011	0.00114286	0.000857143
06-08-2023 02.39.04	AM-2	482.577	103	4494.78	4360	77	80	60	-6	0	83	0.0011	0.00114286	0.000857143
06-08-2023 02.39.19	AM-2	482.577	103	4494.78	4360	77	80	60	-6	0	83	0.0011	0.00114286	0.000857143
06-08-2023 02.39.34	AM-2	482.577	103	4494.78	4360	77	80	60	-6	0	83	0.0011	0.00114286	0.000857143
06-08-2023 02.39.49	AM-2	482.577	103	4494.78	4360	77	80	60	-6	0	83	0.0011	0.00114286	0.000857143
06-08-2023 02.40.04	AM-2	482.577	103	4494.78	4360	77	80	60	-6	0	83	0.0011	0.00114286	0.000857143
06-08-2023 02.40.19	AM-2	482.577	103	4494.78	4360	77	80	60	-6	0	83	0.0011	0.00114286	0.000857143
06-08-2023 02.40.34	AM-2	482.577	103	4494.78	4360	77	80	60	-6	0	83	0.0011	0.00114286	0.000857143
06-08-2023 02.40.49	AM-2	482.577	103	4494.78	4360	77	80	60	-6	0	83	0.0011	0.00114286	0.000857143
06-08-2023 02.41.04	AM-2	482.577	103	4494.78	4360	77	80	60	-6	0	83	0.0011	0.00114286	0.000857143
06-08-2023 02.41.19	AM-2	482.577	103	4494.78	4360	77	80	60	-6	0	83	0.0011	0.00114286	0.000857143
06-08-2023 02.41.34	AM-2	482.577	103	4494.78	4360	77	80	60	-6	0	83	0.0011	0.00114286	0.000857143
06-08-2023 02.41.49	AM-2	482.577	103	4494.78	4360	77	80	60	-6	0	83	0.0011	0.00114286	0.000857143
06-08-2023 02.42.04	AM-2	482.577	103	4494.78	4360	77	80	60	-6	0	83	0.0011	0.00114286	0.000857143
06-08-2023 02.42.19	AM-2	482.577	103	4494.78	4360	77	80	60	-6	0	83	0.0011	0.00114286	0.000857143
06-08-2023 02.42.34	AM-2	482.577	103	4494.78	4360	77	80	60	-6	0	83	0.0011	0.00114286	0.000857143
06-08-2023 02.42.49	AM-2	482.577	103	4494.78	4360	77	80	60	-6	0	83	0.0011	0.00114286	0.000857143
06-08-2023 02.43.04	AM-2	482.577	103	4494.78	4360	77	80	60	-6	0	83	0.0011	0.00114286	0.000857143
06-08-2023 02.43.19	AM-2	482.577	103	4494.78	4360	77	80	60	-6	0	83	0.0011	0.00114286	0.000857143
06-08-2023 02.43.34	AM-2	482.577	103	4494.78	4360	77	80	60	-6	0	83	0.0011	0.00114286	0.000857143
06-08-2023 02.43.49	AM-2	482.577	103	4494.78	4360	77	80	60	-6	0	83	0.0011	0.00114286	0.000857143
06-08-2023 02.44.04	AM-2	482.577	103	4494.78	4360	77	80	60	-6	0	83	0.0011	0.00114286	0.000857143
06-08-2023 02.44.19	AM-2	482.577	103	4494.78	4360	77	80	60	-6	0	83	0.0011	0.00114286	0.000857143
06-08-2023 02.44.34	AM-2	482.577	103	4494.78	4360	77	80	60	-6	0	83	0.0011	0.00114286	0.000857143
06-08-2023 02.44.49	AM-2	482.577	103	4494.78	4360	77	80	60	-6	0	83	0.0011	0.00114286	0.000857143
06-08-2023 02.45.04	AM-2	482.577	103	4494.78	4360	77	80	60	-6	0	83	0.0011	0.00114286	0.000857143
06-08-2023 02.45.19	AM-2	482.577	103	4494.78	4360	77	80	60	-6	0	83	0.0011	0.00114286	0.000857143
06-08-2023 02.45.34	AM-2	482.577	103	4494.78	4360	77	80	60	-6	0	83	0.0011	0.00114286	0.000857143
06-08-2023 02.45.49	AM-2	482.577	103	4494.78	4360	77	80	60	-6	0	83	0.0011	0.00114286	0.000857143
06-08-2023 02.46.04	AM-2	482.577	103	4494.78	4360	77	80	60	-6	0	83	0.0011	0.00114286	0.000857143
06-08-2023 02.46.19	AM-2	482.577	103	4494.78	4360	77	80	60	-6	0	83	0.0011	0.00114286	0.000857143
06-08-2023 02.46.34	AM-2	482.577	103	4494.78	4360	77	80	60	-6	0	83	0.0011	0.00114286	0.000857143
06-08-2023 02.46.49	AM-2	482.577	103	4494.78	4360	77	80	60	-6	0	83	0.0011	0.00114286	0.000857143
06-08-2023 02.47.04	AM-2	482.577	103	4494.78	4360	77	80	60	-6	0	83	0.0011	0.00114286	0.000857143
06-08-2023 02.47.19	AM-2	482.577	103	4494.78	4360	77	80	60	-6	0	83	0.0011	0.00114286	0.000857143
06-08-2023 02.47.34	AM-2	482.577	103	4494.78	4360	77	80	60	-6	0	83	0.0011	0.00114286	0.000857143
06-08-2023 02.47.49	AM-2	482.577	103	4494.78	4360	77	80	60	-6	0	83	0.0011	0.00114286	0.000857143
06-08-2023 02.48.04	AM-2	482.577	103	4494.78	4360	77	80	60	-6	0	83	0.0011	0.00114286	0.000857143
06-08-2023 02.48.19	AM-2	482.577	103	4494.78	4360	77	80	60	-6	0	83	0.0011	0.00114286	0.000857143
06-08-2023 02.48.34	AM-2	482.577	103	4494.78	4360	77	80	60	-6	0	83	0.0011	0.00114286	0.000857143
06-08-2023 02.48.49	AM-2	482.577	103	4494.78	4360	77	80	60	-6	0	83	0.0011	0.00114286	0.000857143
06-08-2023 02.49.04	AM-2	482.577	103	4494.78	4360	77	80	60	-6	0	83	0.0011	0.00114286	0.000857143
06-08-2023 02.49.19	AM-2	482.577	103	4494.78	4360	77	80	60	-6	0	83	0.0011	0.00114286	0.000857143
06-08-2023 02.49.34	AM-2	482.577	103	4494.78	4360	77	80	60	-6	0	83	0.0011	0.00114286	0.000857143
06-08-2023 02.49.49	AM-2	482.577	103	4494.78	4360	77	80	60	-6	0	83	0.0011	0.00114286	0.000857143
06-08-2023 02.50.04	AM-2	482.577	103	4494.78	4360	77	80	60	-6	0	83	0.0011	0.00114286	0.000857143
06-08-2023 02.50.19	AM-2	482.577	103	4494.78	4360	77	80	60	-6	0	83	0.0011	0.00114286	0.000857143
06-08-2023 02.50.34	AM-2	482.577	103	4494.78	4360	77	80	60	-6	0	83	0.0011	0.00114286	0.000857143
06-08-2023 02.50.49	AM-2	482.577	103	4494.78	4360	77	80	60	-6	0	83	0.0011	0.00114286	0.000857143
06-08-2023 02.51.04	AM-2	482.577	103	4494.78	4360	77	80	60	-6	0	83	0.0011	0.00114286	0.000857143
06-08-2023 02.51.19	AM-2	482.577	103	4494.78	4360	77	80	60	-6	0	83	0.0011	0.00114286	0.000857143
06-08-2023 02.51.34	AM-2	482.577	103	4494.78	4360	77	80	60	-6	0	83	0.0011	0.00114286	0.000857143
06-08-2023 02.51.49	AM-2	475.694	100	4442.88	4310	77	78	59	-6	0	85	0.0011	0.00111429	0.000842857
06-08-2023 02.52.04	AM-2	482.577	103	4494.78	4360	77	80	60	-6	0	83	0.0011	0.00114286	0.000857143
06-08-2023 02.52.19	AM-2	482.577	103	4494.78	4360	77	80	60	-6	0	83	0.0011	0.00114286	0.000857143
06-08-2023 02.52.34	AM-2	482.577	103	4494.78	4360	77	80	60	-6	0	83	0.0011	0.00114286	0.000857143
06-08-2023 02.52.49	AM-2	482.577	103	4494.78	4360	77	80	60	-6	0	83	0.0011	0.00114286	0.000857143
06-08-2023 02.53.04	AM-2	482.577	103	4494.78	4360	77	80	60	-6	0	83	0.0011	0.00114286	0.000857143
06-08-2023 02.53.19	AM-2	482.577	103	4494.78	4360	77	80	60	-6	0	83	0.0011	0.00114286	0.000857143
06-08-2023 02.53.34	AM-2	482.577	103	4494.78	4360	77	80	60	-6	0	83	0.0011	0.00114286	0.000857143
06-08-2023 02.53.49	AM-2	482.577	103	4494.78	4360	77	80	60	-6	0	83	0.0011	0.00114286	0.000857143
06-08-2023 02.54.04	AM-2	482.577	103	4494.78	4360	77	80	60	-6	0	83	0.0011	0.00114286	0.000857143
06-08-2023 02.54.19	AM-2	482.577	103	4494.78	4360	77	80	60	-6	0	83	0.0011	0.00114286	0.000857143
06-08-2023 02.54.34	AM-2	482.577	103	4494.78	4360	77	80	60	-6	0	83	0.0011	0.00114286	0.000857143
06-08-2023 02.54.49	AM-2	482.577	103	4494.78	4360	77	80	60	-6	0	83	0.0011	0.00114286	0.000857143
06-08-2023 02.55.04	AM-2	482.577	103	4494.78	4360	77	80	60	-6	0	83	0.0011	0.00114286	0.000857143
06-08-2023 02.55.19	AM-2	482.577	103	4494.78	4360	77	80	60	-6	0	83	0.0011	0.00114286	0.000857143
06-08-2023 02.55.34	AM-2	482.577	103	4494.78	4360	77	80	60	-6	0	83	0.0011	0.00114286	0.000857143
06-08-2023 02.55.49	AM-2	482.577	103	4494.78	4360	77	80	60	-6	0	83	0.0011	0.00114286	0.000857143
06-08-2023 02.56.04	AM-2	482.577	103	4494.78	4360	77	80	60	-6	0	83	0.0011	0.00114286	0.000857143
06-08-2023 02.56.19	AM-2	482.577	103	4494.78	4360	77	80	60	-6	0	83	0.0011	0.00114286	0.000857143
06-08-2023 02.56.34	AM-2	482.577	103	4494.78	4360	77	80	60	-6	0	83	0.0011	0.00114286	0.000857143
06-08-2023 02.56.49	AM-2	482.577	103	4494.78	4360	77	80	60	-6	0	83	0.0011	0.00114286	0.000857143
06-08-2023 02.57.04	AM-2	482.577	103	4494.78	4360	77	80	60	-6	0	83	0.0011	0.00114286	0.000857143
06-08-2023 02.57.19	AM-2	482.577	103	4494.78	4360	77	80	60	-6	0	83	0.0011	0.00114286	0.000857143
06-08-2023 02.57.34	AM-2	482.577	103	4494.78	4360	77	80	60	-6	0	83	0.0011	0.00114286	0.000857143
06-08-2023 02.57.49	AM-2	482.577	103	4494.78	4360	77	80	60	-6	0	83	0.0011	0.00114286	0.000857143
06-08-2023 02.58.04	AM-2	482.577	103	4494.78	4360	77	80	60	-6	0	83	0.0011	0.00114286	0.000857143
06-08-2023 02.58.19	AM-2	482.577	103	4494.78	4360	77	80	60	-6	0	83	0.0011	0.00114286	0.000857143
06-08-2023 02.58.34	AM-2	482.577	103	4494.78	4360	77	80	60	-6	0	83	0.0011	0.00114286	0.000857143
06-08-2023 02.58.49	AM-2	482.577	103	4494.78	4360	77	80	60	-6	0	83	0.0011	0.00114286	0.000857143
06-08-2023 02.59.04	AM-2	482.577	103	4494.78	4360	77	80	60	-6	0	83	0.0011	0.00114286	0.000857143
06-08-2023 02.59.19	AM-2	482.577	103	4494.78	4360	77	80	60	-6	0	83	0.0011	0.00114286	0.000857143
06-08-2023 02.59.34	AM-2	482.577	103	4494.78	4360	77	80	60	-6	0	83	0.0011	0.00114286	0.000857143
06-08-2023 02.59.49	AM-2	482.577	103	4494.78	4360	77	80	60	-6	0	83	0.0011	0.00114286	0.000857143
06-08-2023 03.00.04	AM-2	482.577	103	4494.78	4360	77	80	60	-6	0	83	0.0011	0.00114286	0.000857143
06-08-2023 03.00.19	AM-2	482.577	103	4494.78	4360	77	80	60	-6	0	83	0.0011	0.00114286	0.000857143
06-08-2023 03.00.34	AM-2	482.577	103	4494.78	4360	77	80	60	-6	0	83	0.0011	0.00114286	0.000857143
06-08-2023 03.00.49	AM-2	482.577	103	4494.78	4360	77	80	60	-6	0	83	0.0011	0.00114286	0.000857143
06-08-2023 03.01.04	AM-2	482.577	103	4494.78	4360	77	80	60	-6	0	83	0.0011	0.00114286	0.000857143
06-08-2023 03.01.19	AM-2	482.577	103	4494.78	4360	77	80	60	-6	0	83	0.0011	0.00114286	0.000857143
06-08-2023 03.01.34	AM-2	482.577	103	4494.78	4360	77	80	60	-6	0	83	0.0011	0.00114286	0.000857143
06-08-2023 03.01.49	AM-2	482.577	103	4494.78	4360	77	80	60	-6	0	83	0.0011	0.00114286	0.000857143
06-08-2023 03.02.04	AM-2	482.577	103	4494.78	4360	77	80	60	-6	0	83	0.0011	0.00114286	0.000857143
06-08-2023 03.02.19	AM-2	482.577	103	4494.78	4360	77	80	60	-6	0	83	0.0011	0.00114286	0.000857143
06-08-2023 03.02.34	AM-2	482.577	103	4494.78	4360	77	80	60	-6	0	83	0.0011	0.00114286	0.000857143
06-08-2023 03.02.49	AM-2	482.577	103	4494.78	4360	77	80	60	-6	0	83	0.0011	0.00114286	0.000857143
06-08-2023 03.03.04	AM-2	482.577	103	4494.78	4360	77	80	60	-6	0	83	0.0011	0.00114286	0.000857143
06-08-2023 03.03.19	AM-2	482.577	103	4494.78	4360	77	80	60	-6	0	83	0.0011	0.00114286	0.000857143
06-08-2023 03.03.34	AM-2	482.577	103	4494.78	4360	77	80	60	-6	0	83	0.0011	0.00114286	0.000857143
06-08-2023 03.03.49	AM-2	482.577	103	4494.78	4360	77	80	60	-6	0	83	0.0011	0.00114286	0.000857143
06-08-2023 03.04.04	AM-2	482.577	103	4494.78	4360	77	80	60	-6	0	83	0.0011	0.00114286	0.000857143
06-08-2023 03.04.19	AM-2	482.577	103	4494.78	4360	77	80	60	-6	0	83	0.0011	0.00114286	0.000857143
06-08-2023 03.04.34	AM-2	482.577	103	4494.78	4360	77	80	60	-6	0	83	0.0011	0.00114286	0.000857143
06-08-2023 03.04.49	AM-2	482.577	103	4494.78	4360	77	80	60	-6	0	83	0.0011	0.00114286	0.000857143
06-08-2023 03.05.04	AM-2	482.577	103	4494.78	4360	77	80	60	-6	0	83	0.0011	0.00114286	0.000857143
06-08-2023 03.05.19	AM-2	482.577	103	4494.78	4360	77	80	60	-6	0	83	0.0011	0.00114286	0.000857143
06-08-2023 03.05.34	AM-2	482.577	103	4494.78	4360	77	80	60	-6	0	83	0.0011	0.00114286	0.000857143
06-08-2023 03.05.49	AM-2	482.577	103	4494.78	4360	77	80	60	-6	0	83	0.0011	0.00114286	0.000857143
06-08-2023 03.06.04	AM-2	482.577	103	4494.78	4360	77	80	60	-6	0	83	0.0011	0.00114286	0.000857143
06-08-2023 03.06.19	AM-2	482.577	103	4494.78	4360	77	80	60	-6	0	83	0.0011	0.00114286	0.000857143
06-08-2023 03.06.34	AM-2	482.577	103	4494.78	4360	77	80	60	-6	0	83	0.0011	0.00114286	0.000857143
06-08-2023 03.06.49	AM-2	482.577	103	4494.78	4360	77	80	60	-6	0	83	0.0011	0.00114286	0.000857143
06-08-2023 03.07.04	AM-2	482.577	103	4494.78	4360	77	80	60	-6	0	83	0.0011	0.00114286	0.000857143
06-08-2023 03.07.19	AM-2	482.577	103	4494.78	4360	77	80	60	-6	0	83	0.0011	0.00114286	0.000857143
06-08-2023 03.07.34	AM-2	482.577	103	4494.78	4360	77	80	60	-6	0	83	0.0011	0.00114286	0.000857143
06-08-2023 03.07.49	AM-2	482.577	103	4494.78	4360	77	80	60	-6	0	83	0.0011	0.00114286	0.000857143
06-08-2023 03.08.04	AM-2	482.577	103	4494.78	4360	77	80	60	-6	0	83	0.0011	0.00114286	0.000857143
06-08-2023 03.08.19	AM-2	482.577	103	4494.78	4360	77	80	60	-6	0	83	0.0011	0.00114286	0.000857143
06-08-2023 03.08.34	AM-2	482.577	103	4494.78	4360	77	80	60	-6	0	83	0.0011	0.00114286	0.000857143
06-08-2023 03.08.49	AM-2	482.577	103	4494.78	4360	77	80	60	-6	0	83	0.0011	0.00114286	0.000857143
06-08-2023 03.09.04	AM-2	482.577	103	4494.78	4360	77	80	60	-6	0	83	0.0011	0.00114286	0.000857143
06-08-2023 03.09.19	AM-2	482.577	103	4494.78	4360	77	80	60	-6	0	83	0.0011	0.00114286	0.000857143
06-08-2023 03.09.34	AM-2	482.577	103	4494.78	4360	77	80	60	-6	0	83	0.0011	0.00114286	0.000857143
06-08-2023 03.09.49	AM-2	482.577	103	4494.78	4360	77	80	60	-6	0	83	0.0011	0.00114286	0.000857143
06-08-2023 03.10.04	AM-2	482.577	103	4494.78	4360	77	80	60	-6	0	83	0.0011	0.00114286	0.000857143
06-08-2023 03.10.19	AM-2	482.577	103	4494.78	4360	77	80	60	-6	0	83	0.0011	0.00114286	0.000857143
06-08-2023 03.10.34	AM-2	482.577	103	4494.78	4360	77	80	60	-6	0	83	0.0011	0.00114286	0.000857143
06-08-2023 03.10.49	AM-2	482.577	103	4494.78	4360	77	80	60	-6	0	83	0.0011	0.00114286	0.000857143
06-08-2023 03.11.04	AM-2	482.577	103	4494.78	4360	77	80	60	-6	0	83	0.0011	0.00114286	0.000857143
06-08-2023 03.11.19	AM-2	482.577	103	4494.78	4360	77	80	60	-6	0	83	0.0011	0.00114286	0.000857143
06-08-2023 03.11.34	AM-2	482.577	103	4494.78	4360	77	80	60	-6	0	83	0.0011	0.00114286	0.000857143
06-08-2023 03.11.49	AM-2	482.577	103	4494.78	4360	77	80	60	-6	0	83	0.0011	0.00114286	0.000857143
06-08-2023 03.12.04	AM-2	482.577	103	4494.78	4360	77	80	60	-6	0	83	0.0011	0.00114286	0.000857143
06-08-2023 03.12.19	AM-2	482.577	103	4494.78	4360	77	80	60	-6	0	83	0.0011	0.00114286	0.000857143
06-08-2023 03.12.34	AM-2	482.577	103	4494.78	4360	77	80	60	-6	0	83	0.0011	0.00114286	0.000857143
06-08-2023 03.12.49	AM-2	482.577	103	4494.78	4360	77	80	60	-6	0	83	0.0011	0.00114286	0.000857143
06-08-2023 03.13.04	AM-2	482.577	103	4494.78	4360	77	80	60	-6	0	83	0.0011	0.00114286	0.000857143
06-08-2023 03.13.19	AM-2	482.577	103	4494.78	4360	77	80	60	-6	0	83	0.0011	0.00114286	0.000857143
06-08-2023 03.13.34	AM-2	482.577	103	4494.78	4360	77	80	60	-6	0	83	0.0011	0.00114286	0.000857143
06-08-2023 03.13.49	AM-2	482.577	103	4494.78	4360	77	80	60	-6	0	83	0.0011	0.00114286	0.000857143
06-08-2023 03.14.04	AM-2	482.577	103	4494.78	4360	77	80	60	-6	0	83	0.0011	0.00114286	0.000857143
06-08-2023 03.14.19	AM-2	482.577	103	4494.78	4360	77	80	60	-6	0	83	0.0011	0.00114286	0.000857143
06-08-2023 03.14.34	AM-2	482.577	103	4494.78	4360	77	80	60	-6	0	83	0.0011	0.00114286	0.000857143
06-08-2023 03.14.49	AM-2	482.577	103	4494.78	4360	77	80	60	-6	0	83	0.0011	0.00114286	0.000857143
06-08-2023 03.15.04	AM-2	482.577	103	4494.78	4360	77	80	60	-6	0	83	0.0011	0.00114286	0.000857143
06-08-2023 03.15.19	AM-2	482.577	103	4494.78	4360	77	80	60	-6	0	83	0.0011	0.00114286	0.000857143
06-08-2023 03.15.34	AM-2	482.577	103	4494.78	4360	77	80	60	-6	0	83	0.0011	0.00114286	0.000857143
06-08-2023 03.15.49	AM-2	482.577	103	4494.78	4360	77	80	60	-6	0	83	0.0011	0.00114286	0.000857143
06-08-2023 03.16.04	AM-2	482.577	103	4494.78	4360	77	80	60	-6	0	83	0.0011	0.00114286	0.000857143
06-08-2023 03.16.19	AM-2	482.577	103	4494.78	4360	77	80	60	-6	0	83	0.0011	0.00114286	0.000857143
06-08-2023 03.16.34	AM-2	482.577	103	4494.78	4360	77	80	60	-6	0	83	0.0011	0.00114286	0.000857143
06-08-2023 03.16.49	AM-2	482.577	103	4494.78	4360	77	80	60	-6	0	83	0.0011	0.00114286	0.000857143
06-08-2023 03.17.04	AM-2	482.577	103	4494.78	4360	77	80	60	-6	0	83	0.0011	0.00114286	0.000857143
06-08-2023 03.17.19	AM-2	482.577	103	4494.78	4360	77	80	60	-6	0	83	0.0011	0.00114286	0.000857143
06-08-2023 03.17.34	AM-2	482.577	103	4494.78	4360	77	80	60	-6	0	83	0.0011	0.00114286	0.000857143
06-08-2023 03.17.49	AM-2	482.577	103	4494.78	4360	77	80	60	-6	0	83	0.0011	0.00114286	0.000857143
06-08-2023 03.18.04	AM-2	482.577	103	4494.78	4360	77	80	60	-6	0	83	0.0011	0.00114286	0.000857143
06-08-2023 03.18.19	AM-2	482.577	103	4494.78	4360	77	80	60	-6	0	83	0.0011	0.00114286	0.000857143
06-08-2023 03.18.34	AM-2	482.577	103	4494.78	4360	77	80	60	-6	0	83	0.0011	0.00114286	0.000857143
06-08-2023 03.18.49	AM-2	482.577	103	4494.78	4360	77	80	60	-6	0	83	0.0011	0.00114286	0.000857143
06-08-2023 03.19.04	AM-2	482.577	103	4494.78	4360	77	80	60	-6	0	83	0.0011	0.00114286	0.000857143
06-08-2023 03.19.19	AM-2	482.577	103	4494.78	4360	77	80	60	-6	0	83	0.0011	0.00114286	0.000857143
06-08-2023 03.19.34	AM-2	482.577	103	4494.78	4360	77	80	60	-6	0	83	0.0011	0.00114286	0.000857143
06-08-2023 03.19.49	AM-2	482.577	103	4494.78	4360	77	80	60	-6	0	83	0.0011	0.00114286	0.000857143
06-08-2023 03.20.04	AM-2	482.577	103	4494.78	4360	77	80	60	-6	0	83	0.0011	0.00114286	0.000857143
06-08-2023 03.20.19	AM-2	482.577	103	4494.78	4360	77	80	60	-6	0	83	0.0011	0.00114286	0.000857143
06-08-2023 03.20.34	AM-2	482.577	103	4494.78	4360	77	80	60	-6	0	83	0.0011	0.00114286	0.000857143
06-08-2023 03.20.49	AM-2	482.577	103	4494.78	4360	77	80	60	-6	0	83	0.0011	0.00114286	0.000857143
06-08-2023 03.21.04	AM-2	482.577	103	4494.78	4360	77	80	60	-6	0	83	0.0011	0.00114286	0.000857143
06-08-2023 03.21.19	AM-2	482.577	103	4494.78	4360	77	80	60	-6	0	83	0.0011	0.00114286	0.000857143
06-08-2023 03.21.34	AM-2	482.577	103	4494.78	4360	77	80	60	-6	0	83	0.0011	0.00114286	0.000857143
06-08-2023 03.21.49	AM-2	482.577	103	4494.78	4360	77	80	60	-6	0	83	0.0011	0.00114286	0.000857143
06-08-2023 03.22.04	AM-2	482.577	103	4494.78	4360	77	80	60	-6	0	83	0.0011	0.00114286	0.000857143
06-08-2023 03.22.19	AM-2	475.694	100	4442.88	4310	77	78	59	-6	0	85	0.0011	0.00111429	0.000842857
06-08-2023 03.22.34	AM-2	482.577	103	4494.78	4360	77	80	60	-6	0	83	0.0011	0.00114286	0.000857143
06-08-2023 03.22.49	AM-2	482.577	103	4494.78	4360	77	80	60	-6	0	83	0.0011	0.00114286	0.000857143
06-08-2023 03.23.04	AM-2	482.577	103	4494.78	4360	77	80	60	-6	0	83	0.0011	0.00114286	0.000857143
06-08-2023 03.23.19	AM-2	482.577	103	4494.78	4360	77	80	60	-6	0	83	0.0011	0.00114286	0.000857143
06-08-2023 03.23.34	AM-2	482.577	103	4494.78	4360	77	80	60	-6	0	83	0.0011	0.00114286	0.000857143
06-08-2023 03.23.49	AM-2	482.577	103	4494.78	4360	77	80	60	-6	0	83	0.0011	0.00114286	0.000857143
06-08-2023 03.24.04	AM-2	482.577	103	4494.78	4360	77	80	60	-6	0	83	0.0011	0.00114286	0.000857143
06-08-2023 03.24.19	AM-2	482.577	103	4494.78	4360	77	80	60	-6	0	83	0.0011	0.00114286	0.000857143
06-08-2023 03.24.34	AM-2	482.577	103	4494.78	4360	77	80	60	-6	0	83	0.0011	0.00114286	0.000857143
06-08-2023 03.24.49	AM-2	482.577	103	4494.78	4360	77	80	60	-6	0	83	0.0011	0.00114286	0.000857143
06-08-2023 03.25.04	AM-2	482.577	103	4494.78	4360	77	80	60	-6	0	83	0.0011	0.00114286	0.000857143
06-08-2023 03.25.19	AM-2	482.577	103	4494.78	4360	77	80	60	-6	0	83	0.0011	0.00114286	0.000857143
06-08-2023 03.25.34	AM-2	482.577	103	4494.78	4360	77	80	60	-6	0	83	0.0011	0.00114286	0.000857143
06-08-2023 03.25.49	AM-2	475.694	100	4442.88	4310	77	78	59	-6	0	85	0.0011	0.00111429	0.000842857
06-08-2023 03.26.04	AM-2	482.577	103	4494.78	4360	77	80	60	-6	0	83	0.0011	0.00114286	0.000857143
06-08-2023 03.26.19	AM-2	482.577	103	4494.78	4360	77	80	60	-6	0	83	0.0011	0.00114286	0.000857143
06-08-2023 03.26.34	AM-2	482.577	103	4494.78	4360	77	80	60	-6	0	83	0.0011	0.00114286	0.000857143
06-08-2023 03.26.49	AM-2	482.577	103	4494.78	4360	77	80	60	-6	0	83	0.0011	0.00114286	0.000857143
06-08-2023 03.27.04	AM-2	482.577	103	4494.78	4360	77	80	60	-6	0	83	0.0011	0.00114286	0.000857143
06-08-2023 03.27.19	AM-2	482.577	103	4494.78	4360	77	80	60	-6	0	83	0.0011	0.00114286	0.000857143
06-08-2023 03.27.34	AM-2	482.577	103	4494.78	4360	77	80	60	-6	0	83	0.0011	0.00114286	0.000857143
06-08-2023 03.27.49	AM-2	482.577	103	4494.78	4360	77	80	60	-6	0	83	0.0011	0.00114286	0.000857143
06-08-2023 03.28.04	AM-2	482.577	103	4494.78	4360	77	80	60	-6	0	83	0.0011	0.00114286	0.000857143
06-08-2023 03.28.19	AM-2	482.577	103	4494.78	4360	77	80	60	-6	0	83	0.0011	0.00114286	0.000857143
06-08-2023 03.28.34	AM-2	482.577	103	4494.78	4360	77	80	60	-6	0	83	0.0011	0.00114286	0.000857143
06-08-2023 03.28.49	AM-2	482.577	103	4494.78	4360	77	80	60	-6	0	83	0.0011	0.00114286	0.000857143
06-08-2023 03.29.04	AM-2	482.577	103	4494.78	4360	77	80	60	-6	0	83	0.0011	0.00114286	0.000857143
06-08-2023 03.29.19	AM-2	482.577	103	4494.78	4360	77	80	60	-6	0	83	0.0011	0.00114286	0.000857143
06-08-2023 03.29.34	AM-2	482.577	103	4494.78	4360	77	80	60	-6	0	83	0.0011	0.00114286	0.000857143
06-08-2023 03.29.49	AM-2	482.577	103	4494.78	4360	77	80	60	-6	0	83	0.0011	0.00114286	0.000857143
06-08-2023 03.30.04	AM-2	482.577	103	4494.78	4360	77	80	60	-6	0	83	0.0011	0.00114286	0.000857143
06-08-2023 03.30.19	AM-2	482.577	103	4494.78	4360	77	80	60	-6	0	83	0.0011	0.00114286	0.000857143
06-08-2023 03.30.34	AM-2	482.577	103	4494.78	4360	77	80	60	-6	0	83	0.0011	0.00114286	0.000857143
06-08-2023 03.30.49	AM-2	482.577	103	4494.78	4360	77	80	60	-6	0	83	0.0011	0.00114286	0.000857143
06-08-2023 03.31.04	AM-2	482.577	103	4494.78	4360	77	80	60	-6	0	83	0.0011	0.00114286	0.000857143
06-08-2023 03.31.19	AM-2	482.577	103	4494.78	4360	77	80	60	-6	0	83	0.0011	0.00114286	0.000857143
06-08-2023 03.31.34	AM-2	482.577	103	4494.78	4360	77	80	60	-6	0	83	0.0011	0.00114286	0.000857143
06-08-2023 03.31.49	AM-2	482.577	103	4494.78	4360	77	80	60	-6	0	83	0.0011	0.00114286	0.000857143
06-08-2023 03.32.04	AM-2	482.577	103	4494.78	4360	77	80	60	-6	0	83	0.0011	0.00114286	0.000857143
06-08-2023 03.32.19	AM-2	482.577	103	4494.78	4360	77	80	60	-6	0	83	0.0011	0.00114286	0.000857143
06-08-2023 03.32.34	AM-2	482.577	103	4494.78	4360	77	80	60	-6	0	83	0.0011	0.00114286	0.000857143
06-08-2023 03.32.49	AM-2	482.577	103	4494.78	4360	77	80	60	-6	0	83	0.0011	0.00114286	0.000857143
06-08-2023 03.33.04	AM-2	482.577	103	4494.78	4360	77	80	60	-6	0	83	0.0011	0.00114286	0.000857143
06-08-2023 03.33.19	AM-2	482.577	103	4494.78	4360	77	80	60	-6	0	83	0.0011	0.00114286	0.000857143
06-08-2023 03.33.34	AM-2	482.577	103	4494.78	4360	77	80	60	-6	0	83	0.0011	0.00114286	0.000857143
06-08-2023 03.33.49	AM-2	482.577	103	4494.78	4360	77	80	60	-6	0	83	0.0011	0.00114286	0.000857143
06-08-2023 03.34.04	AM-2	482.577	103	4494.78	4360	77	80	60	-6	0	83	0.0011	0.00114286	0.000857143
06-08-2023 03.34.19	AM-2	482.577	103	4494.78	4360	77	80	60	-6	0	83	0.0011	0.00114286	0.000857143
06-08-2023 03.34.34	AM-2	482.577	103	4494.78	4360	77	80	60	-6	0	83	0.0011	0.00114286	0.000857143
06-08-2023 03.34.49	AM-2	482.577	103	4494.78	4360	77	80	60	-6	0	83	0.0011	0.00114286	0.000857143
06-08-2023 03.35.04	AM-2	482.577	103	4494.78	4360	77	80	60	-6	0	83	0.0011	0.00114286	0.000857143
06-08-2023 03.35.19	AM-2	482.577	103	4494.78	4360	77	80	60	-6	0	83	0.0011	0.00114286	0.000857143
06-08-2023 03.35.34	AM-2	482.577	103	4494.78	4360	77	80	60	-6	0	83	0.0011	0.00114286	0.000857143
06-08-2023 03.35.49	AM-2	482.577	103	4494.78	4360	77	80	60	-6	0	83	0.0011	0.00114286	0.000857143
06-08-2023 03.36.04	AM-2	482.577	103	4494.78	4360	77	80	60	-6	0	83	0.0011	0.00114286	0.000857143
06-08-2023 03.36.19	AM-2	482.577	103	4494.78	4360	77	80	60	-6	0	83	0.0011	0.00114286	0.000857143
06-08-2023 03.36.34	AM-2	482.577	103	4494.78	4360	77	80	60	-6	0	83	0.0011	0.00114286	0.000857143
06-08-2023 03.36.49	AM-2	482.577	103	4494.78	4360	77	80	60	-6	0	83	0.0011	0.00114286	0.000857143
06-08-2023 03.37.04	AM-2	482.577	103	4494.78	4360	77	80	60	-6	0	83	0.0011	0.00114286	0.000857143
06-08-2023 03.37.19	AM-2	482.577	103	4494.78	4360	77	80	60	-6	0	83	0.0011	0.00114286	0.000857143
06-08-2023 03.37.34	AM-2	482.577	103	4494.78	4360	77	80	60	-6	0	83	0.0011	0.00114286	0.000857143
06-08-2023 03.37.49	AM-2	482.577	103	4494.78	4360	77	80	60	-6	0	83	0.0011	0.00114286	0.000857143
06-08-2023 03.38.04	AM-2	482.577	103	4494.78	4360	77	80	60	-6	0	83	0.0011	0.00114286	0.000857143
06-08-2023 03.38.19	AM-2	482.577	103	4494.78	4360	77	80	60	-6	0	83	0.0011	0.00114286	0.000857143
06-08-2023 03.38.34	AM-2	482.577	103	4494.78	4360	77	80	60	-6	0	83	0.0011	0.00114286	0.000857143
06-08-2023 03.38.49	AM-2	482.577	103	4494.78	4360	77	80	60	-6	0	83	0.0011	0.00114286	0.000857143
06-08-2023 03.39.04	AM-2	482.577	103	4494.78	4360	77	80	60	-6	0	83	0.0011	0.00114286	0.000857143
06-08-2023 03.39.19	AM-2	482.577	103	4494.78	4360	77	80	60	-6	0	83	0.0011	0.00114286	0.000857143
06-08-2023 03.39.34	AM-2	482.577	103	4494.78	4360	77	80	60	-6	0	83	0.0011	0.00114286	0.000857143
06-08-2023 03.39.49	AM-2	482.577	103	4494.78	4360	77	80	60	-6	0	83	0.0011	0.00114286	0.000857143
06-08-2023 03.40.04	AM-2	482.577	103	4494.78	4360	77	80	60	-6	0	83	0.0011	0.00114286	0.000857143
06-08-2023 03.40.19	AM-2	482.577	103	4494.78	4360	77	80	60	-6	0	83	0.0011	0.00114286	0.000857143
06-08-2023 03.40.34	AM-2	482.577	103	4494.78	4360	77	80	60	-6	0	83	0.0011	0.00114286	0.000857143
06-08-2023 03.40.49	AM-2	482.577	103	4494.78	4360	77	80	60	-6	0	83	0.0011	0.00114286	0.000857143
06-08-2023 03.41.04	AM-2	482.577	103	4494.78	4360	77	80	60	-6	0	83	0.0011	0.00114286	0.000857143
06-08-2023 03.41.19	AM-2	482.577	103	4494.78	4360	77	80	60	-6	0	83	0.0011	0.00114286	0.000857143
06-08-2023 03.41.34	AM-2	482.577	103	4494.78	4360	77	80	60	-6	0	83	0.0011	0.00114286	0.000857143
06-08-2023 03.41.49	AM-2	482.577	103	4494.78	4360	77	80	60	-6	0	83	0.0011	0.00114286	0.000857143
06-08-2023 03.42.04	AM-2	482.577	103	4494.78	4360	77	80	60	-6	0	83	0.0011	0.00114286	0.000857143
06-08-2023 03.42.19	AM-2	480.742	103	4455.27	4322	78	80	60	-5	0	86	0.00111429	0.00114286	0.000857143
06-08-2023 03.42.34	AM-2	482.577	103	4494.78	4360	77	80	60	-6	0	83	0.0011	0.00114286	0.000857143
06-08-2023 03.42.49	AM-2	482.577	103	4494.78	4360	77	80	60	-6	0	83	0.0011	0.00114286	0.000857143
06-08-2023 03.43.04	AM-2	482.577	103	4494.78	4360	77	80	60	-6	0	83	0.0011	0.00114286	0.000857143
06-08-2023 03.43.19	AM-2	482.577	103	4494.78	4360	77	80	60	-6	0	83	0.0011	0.00114286	0.000857143
06-08-2023 03.43.34	AM-2	482.577	103	4494.78	4360	77	80	60	-6	0	83	0.0011	0.00114286	0.000857143
06-08-2023 03.43.49	AM-2	482.577	103	4494.78	4360	77	80	60	-6	0	83	0.0011	0.00114286	0.000857143
06-08-2023 03.44.04	AM-2	482.577	103	4494.78	4360	77	80	60	-6	0	83	0.0011	0.00114286	0.000857143
06-08-2023 03.44.19	AM-2	482.577	103	4494.78	4360	77	80	60	-6	0	83	0.0011	0.00114286	0.000857143
06-08-2023 03.44.34	AM-2	482.577	103	4494.78	4360	77	80	60	-6	0	83	0.0011	0.00114286	0.000857143
06-08-2023 03.44.49	AM-2	482.577	103	4494.78	4360	77	80	60	-6	0	83	0.0011	0.00114286	0.000857143
06-08-2023 03.45.04	AM-2	482.577	103	4494.78	4360	77	80	60	-6	0	83	0.0011	0.00114286	0.000857143
06-08-2023 03.45.19	AM-2	482.577	103	4494.78	4360	77	80	60	-6	1	83	0.0011	0.00114286	0.000857143
06-08-2023 03.45.34	AM-2	482.577	103	4494.78	4360	77	80	60	-6	0	83	0.0011	0.00114286	0.000857143
06-08-2023 03.45.49	AM-2	482.577	103	4494.78	4360	77	80	60	-6	0	83	0.0011	0.00114286	0.000857143
06-08-2023 03.46.04	AM-2	482.577	103	4494.78	4360	77	80	60	-6	0	83	0.0011	0.00114286	0.000857143
06-08-2023 03.46.19	AM-2	482.577	103	4494.78	4360	77	80	60	-6	0	83	0.0011	0.00114286	0.000857143
06-08-2023 03.46.34	AM-2	482.577	103	4494.78	4360	77	80	60	-6	0	83	0.0011	0.00114286	0.000857143
06-08-2023 03.46.49	AM-2	482.577	103	4494.78	4360	77	80	60	-6	0	83	0.0011	0.00114286	0.000857143
06-08-2023 03.47.04	AM-2	482.577	103	4494.78	4360	77	80	60	-6	0	83	0.0011	0.00114286	0.000857143
06-08-2023 03.47.19	AM-2	482.577	103	4494.78	4360	77	80	60	-6	2	83	0.0011	0.00114286	0.000857143
06-08-2023 03.47.34	AM-2	482.577	103	4494.78	4360	77	80	60	-6	0	83	0.0011	0.00114286	0.000857143
06-08-2023 03.47.49	AM-2	482.577	103	4494.78	4360	77	80	60	-6	0	83	0.0011	0.00114286	0.000857143
06-08-2023 03.48.04	AM-2	482.577	103	4494.78	4360	77	80	60	-6	0	83	0.0011	0.00114286	0.000857143
06-08-2023 03.48.19	AM-2	482.577	103	4494.78	4360	77	80	60	-6	0	83	0.0011	0.00114286	0.000857143
06-08-2023 03.48.34	AM-2	482.577	103	4494.78	4360	77	80	60	-6	0	83	0.0011	0.00114286	0.000857143
06-08-2023 03.48.49	AM-2	482.577	103	4494.78	4360	77	80	60	-6	0	83	0.0011	0.00114286	0.000857143
06-08-2023 03.49.04	AM-2	482.577	103	4494.78	4360	77	80	60	-6	0	83	0.0011	0.00114286	0.000857143
06-08-2023 03.49.19	AM-2	482.577	103	4494.78	4360	77	80	60	-6	0	83	0.0011	0.00114286	0.000857143
06-08-2023 03.49.34	AM-2	482.577	103	4494.78	4360	77	80	60	-6	0	83	0.0011	0.00114286	0.000857143
06-08-2023 03.49.49	AM-2	482.577	103	4494.78	4360	77	80	60	-6	0	83	0.0011	0.00114286	0.000857143
06-08-2023 03.50.04	AM-2	482.577	103	4494.78	4360	77	80	60	-6	0	83	0.0011	0.00114286	0.000857143
06-08-2023 03.50.19	AM-2	482.577	103	4494.78	4360	77	80	60	-6	0	83	0.0011	0.00114286	0.000857143
06-08-2023 03.50.34	AM-2	482.577	103	4494.78	4360	77	80	60	-6	0	83	0.0011	0.00114286	0.000857143
06-08-2023 03.50.49	AM-2	482.577	103	4494.78	4360	77	80	60	-6	0	83	0.0011	0.00114286	0.000857143
06-08-2023 03.51.04	AM-2	482.577	103	4494.78	4360	77	80	60	-6	0	83	0.0011	0.00114286	0.000857143
06-08-2023 03.51.19	AM-2	482.577	103	4494.78	4360	77	80	60	-6	0	83	0.0011	0.00114286	0.000857143
06-08-2023 03.51.34	AM-2	482.577	103	4494.78	4360	77	80	60	-6	0	83	0.0011	0.00114286	0.000857143
06-08-2023 03.51.49	AM-2	483.291	100	4522.83	4388	75	78	59	-6	0	81	0.00107143	0.00111429	0.000842857
06-08-2023 03.52.04	AM-2	483.291	100	4522.83	4388	75	78	59	-6	0	81	0.00107143	0.00111429	0.000842857
06-08-2023 03.52.19	AM-2	482.577	103	4494.78	4360	77	80	60	-6	0	83	0.0011	0.00114286	0.000857143
06-08-2023 03.52.34	AM-2	482.577	103	4494.78	4360	77	80	60	-6	0	83	0.0011	0.00114286	0.000857143
06-08-2023 03.52.49	AM-2	482.577	103	4494.78	4360	77	80	60	-6	0	83	0.0011	0.00114286	0.000857143
06-08-2023 03.53.04	AM-2	482.577	103	4494.78	4360	77	80	60	-6	0	83	0.0011	0.00114286	0.000857143
06-08-2023 03.53.19	AM-2	482.577	103	4494.78	4360	77	80	60	-6	0	83	0.0011	0.00114286	0.000857143
06-08-2023 03.53.34	AM-2	482.577	103	4494.78	4360	77	80	60	-6	0	83	0.0011	0.00114286	0.000857143
06-08-2023 03.53.49	AM-2	482.577	103	4494.78	4360	77	80	60	-6	0	83	0.0011	0.00114286	0.000857143
06-08-2023 03.54.04	AM-2	482.577	103	4494.78	4360	77	80	60	-6	0	83	0.0011	0.00114286	0.000857143
06-08-2023 03.54.19	AM-2	482.577	103	4494.78	4360	77	80	60	-6	0	83	0.0011	0.00114286	0.000857143
06-08-2023 03.54.34	AM-2	482.577	103	4494.78	4360	77	80	60	-6	0	83	0.0011	0.00114286	0.000857143
06-08-2023 03.54.49	AM-2	482.577	103	4494.78	4360	77	80	60	-6	0	83	0.0011	0.00114286	0.000857143
06-08-2023 03.55.04	AM-2	482.577	103	4494.78	4360	77	80	60	-6	0	83	0.0011	0.00114286	0.000857143
06-08-2023 03.55.19	AM-2	482.577	103	4494.78	4360	77	80	60	-6	0	83	0.0011	0.00114286	0.000857143
06-08-2023 03.55.34	AM-2	482.577	103	4494.78	4360	77	80	60	-6	0	83	0.0011	0.00114286	0.000857143
06-08-2023 03.55.49	AM-2	484.99	105	4506.49	4371	78	81	61	-6	0	85	0.00111429	0.00115714	0.000871428
06-08-2023 03.56.04	AM-2	482.577	103	4494.78	4360	77	80	60	-6	0	83	0.0011	0.00114286	0.000857143
06-08-2023 03.56.19	AM-2	484.99	105	4506.49	4371	78	81	61	-6	0	85	0.00111429	0.00115714	0.000871428
06-08-2023 03.56.34	AM-2	484.99	105	4506.49	4371	78	81	61	-6	0	85	0.00111429	0.00115714	0.000871428
06-08-2023 03.56.49	AM-2	482.577	103	4494.78	4360	77	80	60	-6	0	83	0.0011	0.00114286	0.000857143
06-08-2023 03.57.04	AM-2	493.588	113	4522.02	4385	84	88	66	-5	0	90	0.0012	0.00125714	0.000942857
06-08-2023 03.57.19	AM-2	493.588	113	4522.02	4385	84	88	66	-5	0	90	0.0012	0.00125714	0.000942857
06-08-2023 03.57.34	AM-2	493.588	113	4522.02	4385	84	88	66	-5	0	90	0.0012	0.00125714	0.000942857
06-08-2023 03.57.49	AM-2	493.588	113	4522.02	4385	84	88	66	-5	0	90	0.0012	0.00125714	0.000942857
06-08-2023 03.58.04	AM-2	493.588	113	4522.02	4385	84	88	66	-5	0	90	0.0012	0.00125714	0.000942857
06-08-2023 03.58.19	AM-2	493.588	113	4522.02	4385	84	88	66	-5	0	90	0.0012	0.00125714	0.000942857
06-08-2023 03.58.34	AM-2	487.766	111	4474.44	4339	84	86	65	-5	0	93	0.0012	0.00122857	0.000928571
06-08-2023 03.58.49	AM-2	485.899	111	4475	4339	84	86	65	-6	0	93	0.0012	0.00122857	0.000928571
06-08-2023 03.59.04	AM-2	487.766	111	4474.44	4339	84	86	65	-5	0	93	0.0012	0.00122857	0.000928571
06-08-2023 03.59.19	AM-2	485.899	111	4475	4339	84	86	65	-6	0	93	0.0012	0.00122857	0.000928571
06-08-2023 03.59.34	AM-2	487.766	111	4474.44	4339	84	86	65	-5	0	93	0.0012	0.00122857	0.000928571
06-08-2023 03.59.49	AM-2	487.766	111	4474.44	4339	84	86	65	-5	0	93	0.0012	0.00122857	0.000928571
06-08-2023 04.00.04	AM-2	485.899	111	4475	4339	84	86	65	-6	0	93	0.0012	0.00122857	0.000928571
06-08-2023 04.00.19	AM-2	487.766	111	4474.44	4339	84	86	65	-5	0	93	0.0012	0.00122857	0.000928571
06-08-2023 04.00.34	AM-2	485.899	111	4475	4339	84	86	65	-6	0	93	0.0012	0.00122857	0.000928571
06-08-2023 04.00.49	AM-2	487.766	111	4474.44	4339	84	86	65	-5	0	93	0.0012	0.00122857	0.000928571
06-08-2023 04.01.04	AM-2	485.899	111	4475	4339	84	86	65	-6	0	93	0.0012	0.00122857	0.000928571
06-08-2023 04.01.19	AM-2	485.899	111	4475	4339	84	86	65	-6	0	93	0.0012	0.00122857	0.000928571
06-08-2023 04.01.34	AM-2	487.766	111	4474.44	4339	84	86	65	-5	0	93	0.0012	0.00122857	0.000928571
06-08-2023 04.01.49	AM-2	488.215	113	4485.68	4349	85	88	66	-6	0	92	0.00121429	0.00125714	0.000942857
06-08-2023 04.02.04	AM-2	487.766	111	4474.44	4339	84	86	65	-5	0	93	0.0012	0.00122857	0.000928571
06-08-2023 04.02.19	AM-2	491.722	113	4522.58	4385	84	88	66	-6	0	90	0.0012	0.00125714	0.000942857
06-08-2023 04.02.34	AM-2	487.766	111	4474.44	4339	84	86	65	-5	0	93	0.0012	0.00122857	0.000928571
06-08-2023 04.02.49	AM-2	487.766	111	4474.44	4339	84	86	65	-5	0	93	0.0012	0.00122857	0.000928571
06-08-2023 04.03.04	AM-2	487.766	111	4474.44	4339	84	86	65	-5	0	93	0.0012	0.00122857	0.000928571
06-08-2023 04.03.19	AM-2	488.215	113	4485.68	4349	85	88	66	-6	0	92	0.00121429	0.00125714	0.000942857
06-08-2023 04.03.34	AM-2	487.766	111	4474.44	4339	84	86	65	-5	0	93	0.0012	0.00122857	0.000928571
06-08-2023 04.03.49	AM-2	488.215	113	4485.68	4349	85	88	66	-6	0	92	0.00121429	0.00125714	0.000942857
06-08-2023 04.04.04	AM-2	487.766	111	4474.44	4339	84	86	65	-5	0	93	0.0012	0.00122857	0.000928571
06-08-2023 04.04.19	AM-2	487.766	111	4474.44	4339	84	86	65	-5	0	93	0.0012	0.00122857	0.000928571
06-08-2023 04.04.34	AM-2	487.766	111	4474.44	4339	84	86	65	-5	0	93	0.0012	0.00122857	0.000928571
06-08-2023 04.04.49	AM-2	487.766	111	4474.44	4339	84	86	65	-5	0	93	0.0012	0.00122857	0.000928571
06-08-2023 04.05.04	AM-2	487.766	111	4474.44	4339	84	86	65	-5	0	93	0.0012	0.00122857	0.000928571
06-08-2023 04.05.19	AM-2	487.766	111	4474.44	4339	84	86	65	-5	0	93	0.0012	0.00122857	0.000928571
06-08-2023 04.05.34	AM-2	487.766	111	4474.44	4339	84	86	65	-5	0	93	0.0012	0.00122857	0.000928571
06-08-2023 04.05.49	AM-2	487.766	111	4474.44	4339	84	86	65	-5	0	93	0.0012	0.00122857	0.000928571
06-08-2023 04.06.04	AM-2	487.766	111	4474.44	4339	84	86	65	-5	0	93	0.0012	0.00122857	0.000928571
06-08-2023 04.06.19	AM-2	487.766	111	4474.44	4339	84	86	65	-5	0	93	0.0012	0.00122857	0.000928571
06-08-2023 04.06.34	AM-2	487.766	111	4474.44	4339	84	86	65	-5	0	93	0.0012	0.00122857	0.000928571
06-08-2023 04.06.49	AM-2	485.899	111	4475	4339	84	86	65	-6	0	93	0.0012	0.00122857	0.000928571
06-08-2023 04.07.04	AM-2	487.766	111	4474.44	4339	84	86	65	-5	0	93	0.0012	0.00122857	0.000928571
06-08-2023 04.07.19	AM-2	487.766	111	4474.44	4339	84	86	65	-5	0	93	0.0012	0.00122857	0.000928571
06-08-2023 04.07.34	AM-2	488.215	113	4485.68	4349	85	88	66	-6	0	92	0.00121429	0.00125714	0.000942857
06-08-2023 04.07.49	AM-2	487.766	111	4474.44	4339	84	86	65	-5	0	93	0.0012	0.00122857	0.000928571
06-08-2023 04.08.04	AM-2	485.899	111	4475	4339	84	86	65	-6	0	93	0.0012	0.00122857	0.000928571
06-08-2023 04.08.19	AM-2	487.766	111	4474.44	4339	84	86	65	-5	0	93	0.0012	0.00122857	0.000928571
06-08-2023 04.08.34	AM-2	487.766	111	4474.44	4339	84	86	65	-5	0	93	0.0012	0.00122857	0.000928571
06-08-2023 04.08.49	AM-2	487.766	111	4474.44	4339	84	86	65	-5	0	93	0.0012	0.00122857	0.000928571
06-08-2023 04.09.04	AM-2	487.766	111	4474.44	4339	84	86	65	-5	0	93	0.0012	0.00122857	0.000928571
06-08-2023 04.09.19	AM-2	487.766	111	4474.44	4339	84	86	65	-5	0	93	0.0012	0.00122857	0.000928571
06-08-2023 04.09.34	AM-2	485.899	111	4475	4339	84	86	65	-6	0	93	0.0012	0.00122857	0.000928571
06-08-2023 04.09.49	AM-2	487.766	111	4474.44	4339	84	86	65	-5	0	93	0.0012	0.00122857	0.000928571
06-08-2023 04.10.04	AM-2	485.899	111	4475	4339	84	86	65	-6	0	93	0.0012	0.00122857	0.000928571
06-08-2023 04.10.19	AM-2	487.766	111	4474.44	4339	84	86	65	-5	0	93	0.0012	0.00122857	0.000928571
06-08-2023 04.10.34	AM-2	485.899	111	4475	4339	84	86	65	-6	0	93	0.0012	0.00122857	0.000928571
06-08-2023 04.10.49	AM-2	485.899	111	4475	4339	84	86	65	-6	0	93	0.0012	0.00122857	0.000928571
06-08-2023 04.11.04	AM-2	487.766	111	4474.44	4339	84	86	65	-5	0	93	0.0012	0.00122857	0.000928571
06-08-2023 04.11.19	AM-2	487.766	111	4474.44	4339	84	86	65	-5	0	93	0.0012	0.00122857	0.000928571
06-08-2023 04.11.34	AM-2	487.766	111	4474.44	4339	84	86	65	-5	0	93	0.0012	0.00122857	0.000928571
06-08-2023 04.11.49	AM-2	489.627	110	4500.87	4365	82	85	64	-5	0	89	0.00117143	0.00121429	0.000914285
06-08-2023 04.12.04	AM-2	493.588	113	4522.02	4385	84	88	66	-5	0	90	0.0012	0.00125714	0.000942857
06-08-2023 04.12.19	AM-2	493.588	113	4522.02	4385	84	88	66	-5	0	90	0.0012	0.00125714	0.000942857
06-08-2023 04.12.34	AM-2	493.588	113	4522.02	4385	84	88	66	-5	0	90	0.0012	0.00125714	0.000942857
06-08-2023 04.12.49	AM-2	493.588	113	4522.02	4385	84	88	66	-5	0	90	0.0012	0.00125714	0.000942857
06-08-2023 04.13.04	AM-2	493.588	113	4522.02	4385	84	88	66	-5	0	90	0.0012	0.00125714	0.000942857
06-08-2023 04.13.19	AM-2	493.588	113	4522.02	4385	84	88	66	-5	0	90	0.0012	0.00125714	0.000942857
06-08-2023 04.13.34	AM-2	493.588	113	4522.02	4385	84	88	66	-5	0	90	0.0012	0.00125714	0.000942857
06-08-2023 04.13.49	AM-2	493.588	113	4522.02	4385	84	88	66	-5	0	90	0.0012	0.00125714	0.000942857
06-08-2023 04.14.04	AM-2	493.588	113	4522.02	4385	84	88	66	-5	0	90	0.0012	0.00125714	0.000942857
06-08-2023 04.14.19	AM-2	493.588	113	4522.02	4385	84	88	66	-5	0	90	0.0012	0.00125714	0.000942857
06-08-2023 04.14.34	AM-2	493.588	113	4522.02	4385	84	88	66	-5	0	90	0.0012	0.00125714	0.000942857
06-08-2023 04.14.49	AM-2	493.588	113	4522.02	4385	84	88	66	-5	0	90	0.0012	0.00125714	0.000942857
06-08-2023 04.15.04	AM-2	493.588	113	4522.02	4385	84	88	66	-5	0	90	0.0012	0.00125714	0.000942857
06-08-2023 04.15.19	AM-2	493.588	113	4522.02	4385	84	88	66	-5	0	90	0.0012	0.00125714	0.000942857
06-08-2023 04.15.34	AM-2	493.588	113	4522.02	4385	84	88	66	-5	0	90	0.0012	0.00125714	0.000942857
06-08-2023 04.15.49	AM-2	493.588	113	4522.02	4385	84	88	66	-5	0	90	0.0012	0.00125714	0.000942857
06-08-2023 04.16.04	AM-2	493.588	113	4522.02	4385	84	88	66	-5	0	90	0.0012	0.00125714	0.000942857
06-08-2023 04.16.19	AM-2	493.588	113	4522.02	4385	84	88	66	-5	0	90	0.0012	0.00125714	0.000942857
06-08-2023 04.16.34	AM-2	493.588	113	4522.02	4385	84	88	66	-5	0	90	0.0012	0.00125714	0.000942857
06-08-2023 04.16.49	AM-2	493.588	113	4522.02	4385	84	88	66	-5	0	90	0.0012	0.00125714	0.000942857
06-08-2023 04.17.04	AM-2	495.807	115	4531.68	4394	85	89	67	-5	0	92	0.00121429	0.00127143	0.000957143
06-08-2023 04.17.19	AM-2	487.766	111	4474.44	4339	84	86	65	-5	0	93	0.0012	0.00122857	0.000928571
06-08-2023 04.17.34	AM-2	493.588	113	4522.02	4385	84	88	66	-5	0	90	0.0012	0.00125714	0.000942857
06-08-2023 04.17.49	AM-2	493.588	113	4522.02	4385	84	88	66	-5	0	90	0.0012	0.00125714	0.000942857
06-08-2023 04.18.04	AM-2	493.588	113	4522.02	4385	84	88	66	-5	0	90	0.0012	0.00125714	0.000942857
06-08-2023 04.18.19	AM-2	493.588	113	4522.02	4385	84	88	66	-5	0	90	0.0012	0.00125714	0.000942857
06-08-2023 04.18.34	AM-2	493.588	113	4522.02	4385	84	88	66	-5	0	90	0.0012	0.00125714	0.000942857
06-08-2023 04.18.49	AM-2	493.588	113	4522.02	4385	84	88	66	-5	0	90	0.0012	0.00125714	0.000942857
06-08-2023 04.19.04	AM-2	493.588	113	4522.02	4385	84	88	66	-5	0	90	0.0012	0.00125714	0.000942857
06-08-2023 04.19.19	AM-2	493.588	113	4522.02	4385	84	88	66	-5	0	90	0.0012	0.00125714	0.000942857
06-08-2023 04.19.34	AM-2	493.588	113	4522.02	4385	84	88	66	-5	0	90	0.0012	0.00125714	0.000942857
06-08-2023 04.19.49	AM-2	493.588	113	4522.02	4385	84	88	66	-5	0	90	0.0012	0.00125714	0.000942857
06-08-2023 04.20.04	AM-2	493.588	113	4522.02	4385	84	88	66	-5	0	90	0.0012	0.00125714	0.000942857
06-08-2023 04.20.19	AM-2	493.588	113	4522.02	4385	84	88	66	-5	0	90	0.0012	0.00125714	0.000942857
06-08-2023 04.20.34	AM-2	493.588	113	4522.02	4385	84	88	66	-5	0	90	0.0012	0.00125714	0.000942857
06-08-2023 04.20.49	AM-2	493.588	113	4522.02	4385	84	88	66	-5	0	90	0.0012	0.00125714	0.000942857
06-08-2023 04.21.04	AM-2	493.588	113	4522.02	4385	84	88	66	-5	0	90	0.0012	0.00125714	0.000942857
06-08-2023 04.21.19	AM-2	487.766	111	4474.44	4339	84	86	65	-5	0	93	0.0012	0.00122857	0.000928571
06-08-2023 04.21.34	AM-2	487.766	111	4474.44	4339	84	86	65	-5	0	93	0.0012	0.00122857	0.000928571
06-08-2023 04.21.49	AM-2	487.766	111	4474.44	4339	84	86	65	-5	0	93	0.0012	0.00122857	0.000928571
06-08-2023 04.22.04	AM-2	487.766	111	4474.44	4339	84	86	65	-5	0	93	0.0012	0.00122857	0.000928571
06-08-2023 04.22.19	AM-2	487.766	111	4474.44	4339	84	86	65	-5	0	93	0.0012	0.00122857	0.000928571
06-08-2023 04.22.34	AM-2	487.766	111	4474.44	4339	84	86	65	-5	0	93	0.0012	0.00122857	0.000928571
06-08-2023 04.22.49	AM-2	487.766	111	4474.44	4339	84	86	65	-5	0	93	0.0012	0.00122857	0.000928571
06-08-2023 04.23.04	AM-2	487.766	111	4474.44	4339	84	86	65	-5	0	93	0.0012	0.00122857	0.000928571
06-08-2023 04.23.19	AM-2	487.766	111	4474.44	4339	84	86	65	-5	0	93	0.0012	0.00122857	0.000928571
06-08-2023 04.23.34	AM-2	487.766	111	4474.44	4339	84	86	65	-5	0	93	0.0012	0.00122857	0.000928571
06-08-2023 04.23.49	AM-2	487.766	111	4474.44	4339	84	86	65	-5	0	93	0.0012	0.00122857	0.000928571
06-08-2023 04.24.04	AM-2	487.766	111	4474.44	4339	84	86	65	-5	0	93	0.0012	0.00122857	0.000928571
06-08-2023 04.24.19	AM-2	487.766	111	4474.44	4339	84	86	65	-5	0	93	0.0012	0.00122857	0.000928571
06-08-2023 04.24.34	AM-2	487.766	111	4474.44	4339	84	86	65	-5	0	93	0.0012	0.00122857	0.000928571
06-08-2023 04.24.49	AM-2	487.766	111	4474.44	4339	84	86	65	-5	0	93	0.0012	0.00122857	0.000928571
06-08-2023 04.25.04	AM-2	487.766	111	4474.44	4339	84	86	65	-5	0	93	0.0012	0.00122857	0.000928571
06-08-2023 04.25.19	AM-2	485.899	111	4475	4339	84	86	65	-6	0	93	0.0012	0.00122857	0.000928571
06-08-2023 04.25.34	AM-2	487.766	111	4474.44	4339	84	86	65	-5	0	93	0.0012	0.00122857	0.000928571
06-08-2023 04.25.49	AM-2	487.766	111	4474.44	4339	84	86	65	-5	0	93	0.0012	0.00122857	0.000928571
06-08-2023 04.26.04	AM-2	487.766	111	4474.44	4339	84	86	65	-5	0	93	0.0012	0.00122857	0.000928571
06-08-2023 04.26.19	AM-2	487.766	111	4474.44	4339	84	86	65	-5	0	93	0.0012	0.00122857	0.000928571
06-08-2023 04.26.34	AM-2	487.766	111	4474.44	4339	84	86	65	-5	0	93	0.0012	0.00122857	0.000928571
06-08-2023 04.26.49	AM-2	487.766	111	4474.44	4339	84	86	65	-5	0	93	0.0012	0.00122857	0.000928571
06-08-2023 04.27.04	AM-2	487.766	111	4474.44	4339	84	86	65	-5	0	93	0.0012	0.00122857	0.000928571
06-08-2023 04.27.19	AM-2	487.766	111	4474.44	4339	84	86	65	-5	0	93	0.0012	0.00122857	0.000928571
06-08-2023 04.27.34	AM-2	487.766	111	4474.44	4339	84	86	65	-5	0	93	0.0012	0.00122857	0.000928571
06-08-2023 04.27.49	AM-2	487.766	111	4474.44	4339	84	86	65	-5	0	93	0.0012	0.00122857	0.000928571
06-08-2023 04.28.04	AM-2	487.766	111	4474.44	4339	84	86	65	-5	0	93	0.0012	0.00122857	0.000928571
06-08-2023 04.28.19	AM-2	487.766	111	4474.44	4339	84	86	65	-5	0	93	0.0012	0.00122857	0.000928571
06-08-2023 04.28.34	AM-2	487.766	111	4474.44	4339	84	86	65	-5	0	93	0.0012	0.00122857	0.000928571
06-08-2023 04.28.49	AM-2	488.215	113	4485.68	4349	85	88	66	-6	0	92	0.00121429	0.00125714	0.000942857
06-08-2023 04.29.04	AM-2	487.766	111	4474.44	4339	84	86	65	-5	0	93	0.0012	0.00122857	0.000928571
06-08-2023 04.29.19	AM-2	487.766	111	4474.44	4339	84	86	65	-5	0	93	0.0012	0.00122857	0.000928571
06-08-2023 04.29.34	AM-2	487.766	111	4474.44	4339	84	86	65	-5	0	93	0.0012	0.00122857	0.000928571
06-08-2023 04.29.49	AM-2	487.766	111	4474.44	4339	84	86	65	-5	0	93	0.0012	0.00122857	0.000928571
06-08-2023 04.30.04	AM-2	487.766	111	4474.44	4339	84	86	65	-5	0	93	0.0012	0.00122857	0.000928571
06-08-2023 04.30.19	AM-2	487.766	111	4474.44	4339	84	86	65	-5	0	93	0.0012	0.00122857	0.000928571
06-08-2023 04.30.34	AM-2	487.766	111	4474.44	4339	84	86	65	-5	0	93	0.0012	0.00122857	0.000928571
06-08-2023 04.30.49	AM-2	487.766	111	4474.44	4339	84	86	65	-5	0	93	0.0012	0.00122857	0.000928571
06-08-2023 04.31.04	AM-2	487.766	111	4474.44	4339	84	86	65	-5	0	93	0.0012	0.00122857	0.000928571
06-08-2023 04.31.19	AM-2	487.766	111	4474.44	4339	84	86	65	-5	0	93	0.0012	0.00122857	0.000928571
06-08-2023 04.31.34	AM-2	487.766	111	4474.44	4339	84	86	65	-5	0	93	0.0012	0.00122857	0.000928571
06-08-2023 04.31.49	AM-2	487.766	111	4474.44	4339	84	86	65	-5	0	93	0.0012	0.00122857	0.000928571
06-08-2023 04.32.04	AM-2	487.766	111	4474.44	4339	84	86	65	-5	0	93	0.0012	0.00122857	0.000928571
06-08-2023 04.32.19	AM-2	487.766	111	4474.44	4339	84	86	65	-5	0	93	0.0012	0.00122857	0.000928571
06-08-2023 04.32.34	AM-2	487.766	111	4474.44	4339	84	86	65	-5	0	93	0.0012	0.00122857	0.000928571
06-08-2023 04.32.49	AM-2	487.766	111	4474.44	4339	84	86	65	-5	0	93	0.0012	0.00122857	0.000928571
06-08-2023 04.33.04	AM-2	487.766	111	4474.44	4339	84	86	65	-5	0	93	0.0012	0.00122857	0.000928571
06-08-2023 04.33.19	AM-2	487.766	111	4474.44	4339	84	86	65	-5	0	93	0.0012	0.00122857	0.000928571
06-08-2023 04.33.34	AM-2	487.766	111	4474.44	4339	84	86	65	-5	0	93	0.0012	0.00122857	0.000928571
06-08-2023 04.33.49	AM-2	487.766	111	4474.44	4339	84	86	65	-5	0	93	0.0012	0.00122857	0.000928571
06-08-2023 04.34.04	AM-2	487.766	111	4474.44	4339	84	86	65	-5	0	93	0.0012	0.00122857	0.000928571
06-08-2023 04.34.19	AM-2	487.766	111	4474.44	4339	84	86	65	-5	0	93	0.0012	0.00122857	0.000928571
06-08-2023 04.34.34	AM-2	487.766	111	4474.44	4339	84	86	65	-5	0	93	0.0012	0.00122857	0.000928571
06-08-2023 04.34.49	AM-2	487.766	111	4474.44	4339	84	86	65	-5	0	93	0.0012	0.00122857	0.000928571
06-08-2023 04.35.04	AM-2	487.766	111	4474.44	4339	84	86	65	-5	0	93	0.0012	0.00122857	0.000928571
06-08-2023 04.35.19	AM-2	487.766	111	4474.44	4339	84	86	65	-5	0	93	0.0012	0.00122857	0.000928571
06-08-2023 04.35.34	AM-2	487.766	111	4474.44	4339	84	86	65	-5	0	93	0.0012	0.00122857	0.000928571
06-08-2023 04.35.49	AM-2	487.766	111	4474.44	4339	84	86	65	-5	0	93	0.0012	0.00122857	0.000928571
06-08-2023 04.36.04	AM-2	487.766	111	4474.44	4339	84	86	65	-5	0	93	0.0012	0.00122857	0.000928571
06-08-2023 04.36.19	AM-2	487.766	111	4474.44	4339	84	86	65	-5	0	93	0.0012	0.00122857	0.000928571
06-08-2023 04.36.34	AM-2	487.766	111	4474.44	4339	84	86	65	-5	0	93	0.0012	0.00122857	0.000928571
06-08-2023 04.36.49	AM-2	487.766	111	4474.44	4339	84	86	65	-5	0	93	0.0012	0.00122857	0.000928571
06-08-2023 04.37.04	AM-2	487.766	111	4474.44	4339	84	86	65	-5	0	93	0.0012	0.00122857	0.000928571
06-08-2023 04.37.19	AM-2	487.766	111	4474.44	4339	84	86	65	-5	0	93	0.0012	0.00122857	0.000928571
06-08-2023 04.37.34	AM-2	487.766	111	4474.44	4339	84	86	65	-5	0	93	0.0012	0.00122857	0.000928571
06-08-2023 04.37.49	AM-2	487.766	111	4474.44	4339	84	86	65	-5	0	93	0.0012	0.00122857	0.000928571
06-08-2023 04.38.04	AM-2	487.766	111	4474.44	4339	84	86	65	-5	0	93	0.0012	0.00122857	0.000928571
06-08-2023 04.38.19	AM-2	487.766	111	4474.44	4339	84	86	65	-5	0	93	0.0012	0.00122857	0.000928571
06-08-2023 04.38.34	AM-2	487.766	111	4474.44	4339	84	86	65	-5	0	93	0.0012	0.00122857	0.000928571
06-08-2023 04.38.49	AM-2	487.766	111	4474.44	4339	84	86	65	-5	0	93	0.0012	0.00122857	0.000928571
06-08-2023 04.39.04	AM-2	487.766	111	4474.44	4339	84	86	65	-5	0	93	0.0012	0.00122857	0.000928571
06-08-2023 04.39.19	AM-2	487.766	111	4474.44	4339	84	86	65	-5	0	93	0.0012	0.00122857	0.000928571
06-08-2023 04.39.34	AM-2	487.766	111	4474.44	4339	84	86	65	-5	0	93	0.0012	0.00122857	0.000928571
06-08-2023 04.39.49	AM-2	487.766	111	4474.44	4339	84	86	65	-5	0	93	0.0012	0.00122857	0.000928571
06-08-2023 04.40.04	AM-2	487.766	111	4474.44	4339	84	86	65	-5	0	93	0.0012	0.00122857	0.000928571
06-08-2023 04.40.19	AM-2	487.766	111	4474.44	4339	84	86	65	-5	0	93	0.0012	0.00122857	0.000928571
06-08-2023 04.40.34	AM-2	487.766	111	4474.44	4339	84	86	65	-5	0	93	0.0012	0.00122857	0.000928571
06-08-2023 04.40.49	AM-2	493.588	113	4522.02	4385	84	88	66	-5	0	90	0.0012	0.00125714	0.000942857
06-08-2023 04.41.04	AM-2	493.588	113	4522.02	4385	84	88	66	-5	0	90	0.0012	0.00125714	0.000942857
06-08-2023 04.41.19	AM-2	493.588	113	4522.02	4385	84	88	66	-5	0	90	0.0012	0.00125714	0.000942857
06-08-2023 04.41.34	AM-2	493.588	113	4522.02	4385	84	88	66	-5	0	90	0.0012	0.00125714	0.000942857
06-08-2023 04.41.49	AM-2	493.588	113	4522.02	4385	84	88	66	-5	0	90	0.0012	0.00125714	0.000942857
06-08-2023 04.42.04	AM-2	493.588	113	4522.02	4385	84	88	66	-5	0	90	0.0012	0.00125714	0.000942857
06-08-2023 04.42.19	AM-2	493.588	113	4522.02	4385	84	88	66	-5	0	90	0.0012	0.00125714	0.000942857
06-08-2023 04.42.34	AM-2	493.588	113	4522.02	4385	84	88	66	-5	0	90	0.0012	0.00125714	0.000942857
06-08-2023 04.42.49	AM-2	493.588	113	4522.02	4385	84	88	66	-5	0	90	0.0012	0.00125714	0.000942857
06-08-2023 04.43.04	AM-2	493.588	113	4522.02	4385	84	88	66	-5	0	90	0.0012	0.00125714	0.000942857
06-08-2023 04.43.19	AM-2	493.588	113	4522.02	4385	84	88	66	-5	0	90	0.0012	0.00125714	0.000942857
06-08-2023 04.43.34	AM-2	493.588	113	4522.02	4385	84	88	66	-5	0	90	0.0012	0.00125714	0.000942857
06-08-2023 04.43.49	AM-2	493.588	113	4522.02	4385	84	88	66	-5	0	90	0.0012	0.00125714	0.000942857
06-08-2023 04.44.04	AM-2	493.588	113	4522.02	4385	84	88	66	-5	0	90	0.0012	0.00125714	0.000942857
06-08-2023 04.44.19	AM-2	493.588	113	4522.02	4385	84	88	66	-5	0	90	0.0012	0.00125714	0.000942857
06-08-2023 04.44.34	AM-2	493.588	113	4522.02	4385	84	88	66	-5	0	90	0.0012	0.00125714	0.000942857
06-08-2023 04.44.49	AM-2	493.588	113	4522.02	4385	84	88	66	-5	0	90	0.0012	0.00125714	0.000942857
06-08-2023 04.45.04	AM-2	493.588	113	4522.02	4385	84	88	66	-5	0	90	0.0012	0.00125714	0.000942857
06-08-2023 04.45.19	AM-2	493.588	113	4522.02	4385	84	88	66	-5	0	90	0.0012	0.00125714	0.000942857
06-08-2023 04.45.34	AM-2	493.588	113	4522.02	4385	84	88	66	-5	0	90	0.0012	0.00125714	0.000942857
06-08-2023 04.45.49	AM-2	493.588	113	4522.02	4385	84	88	66	-5	0	90	0.0012	0.00125714	0.000942857
06-08-2023 04.46.04	AM-2	493.588	113	4522.02	4385	84	88	66	-5	0	90	0.0012	0.00125714	0.000942857
06-08-2023 04.46.19	AM-2	493.588	113	4522.02	4385	84	88	66	-5	0	90	0.0012	0.00125714	0.000942857
06-08-2023 04.46.34	AM-2	493.588	113	4522.02	4385	84	88	66	-5	0	90	0.0012	0.00125714	0.000942857
06-08-2023 04.46.49	AM-2	493.588	113	4522.02	4385	84	88	66	-5	0	90	0.0012	0.00125714	0.000942857
06-08-2023 04.47.04	AM-2	493.588	113	4522.02	4385	84	88	66	-5	0	90	0.0012	0.00125714	0.000942857
06-08-2023 04.47.19	AM-2	493.588	113	4522.02	4385	84	88	66	-5	0	90	0.0012	0.00125714	0.000942857
06-08-2023 04.47.34	AM-2	493.588	113	4522.02	4385	84	88	66	-5	0	90	0.0012	0.00125714	0.000942857
06-08-2023 04.47.49	AM-2	493.588	113	4522.02	4385	84	88	66	-5	0	90	0.0012	0.00125714	0.000942857
06-08-2023 04.48.04	AM-2	493.588	113	4522.02	4385	84	88	66	-5	0	90	0.0012	0.00125714	0.000942857
06-08-2023 04.48.19	AM-2	487.766	111	4474.44	4339	84	86	65	-5	0	93	0.0012	0.00122857	0.000928571
06-08-2023 04.48.34	AM-2	487.766	111	4474.44	4339	84	86	65	-5	0	93	0.0012	0.00122857	0.000928571
06-08-2023 04.48.49	AM-2	487.766	111	4474.44	4339	84	86	65	-5	0	93	0.0012	0.00122857	0.000928571
06-08-2023 04.49.04	AM-2	487.766	111	4474.44	4339	84	86	65	-5	0	93	0.0012	0.00122857	0.000928571
06-08-2023 04.49.19	AM-2	485.899	111	4475	4339	84	86	65	-6	0	93	0.0012	0.00122857	0.000928571
06-08-2023 04.49.34	AM-2	487.766	111	4474.44	4339	84	86	65	-5	0	93	0.0012	0.00122857	0.000928571
06-08-2023 04.49.49	AM-2	487.766	111	4474.44	4339	84	86	65	-5	0	93	0.0012	0.00122857	0.000928571
06-08-2023 04.50.04	AM-2	487.766	111	4474.44	4339	84	86	65	-5	0	93	0.0012	0.00122857	0.000928571
06-08-2023 04.50.19	AM-2	487.766	111	4474.44	4339	84	86	65	-5	0	93	0.0012	0.00122857	0.000928571
06-08-2023 04.50.34	AM-2	487.766	111	4474.44	4339	84	86	65	-5	0	93	0.0012	0.00122857	0.000928571
06-08-2023 04.50.49	AM-2	487.766	111	4474.44	4339	84	86	65	-5	0	93	0.0012	0.00122857	0.000928571
06-08-2023 04.51.04	AM-2	487.766	111	4474.44	4339	84	86	65	-5	0	93	0.0012	0.00122857	0.000928571
06-08-2023 04.51.19	AM-2	487.766	111	4474.44	4339	84	86	65	-5	0	93	0.0012	0.00122857	0.000928571
06-08-2023 04.51.34	AM-2	487.766	111	4474.44	4339	84	86	65	-5	0	93	0.0012	0.00122857	0.000928571
06-08-2023 04.51.49	AM-2	487.766	111	4474.44	4339	84	86	65	-5	0	93	0.0012	0.00122857	0.000928571
06-08-2023 04.52.04	AM-2	487.766	111	4474.44	4339	84	86	65	-5	0	93	0.0012	0.00122857	0.000928571
06-08-2023 04.52.19	AM-2	487.766	111	4474.44	4339	84	86	65	-5	0	93	0.0012	0.00122857	0.000928571
06-08-2023 04.52.34	AM-2	487.766	111	4474.44	4339	84	86	65	-5	0	93	0.0012	0.00122857	0.000928571
06-08-2023 04.52.49	AM-2	487.766	111	4474.44	4339	84	86	65	-5	0	93	0.0012	0.00122857	0.000928571
06-08-2023 04.53.04	AM-2	487.766	111	4474.44	4339	84	86	65	-5	0	93	0.0012	0.00122857	0.000928571
06-08-2023 04.53.19	AM-2	487.766	111	4474.44	4339	84	86	65	-5	0	93	0.0012	0.00122857	0.000928571
06-08-2023 04.53.34	AM-2	487.766	111	4474.44	4339	84	86	65	-5	0	93	0.0012	0.00122857	0.000928571
06-08-2023 04.53.49	AM-2	487.766	111	4474.44	4339	84	86	65	-5	0	93	0.0012	0.00122857	0.000928571
06-08-2023 04.54.04	AM-2	487.766	111	4474.44	4339	84	86	65	-5	0	93	0.0012	0.00122857	0.000928571
06-08-2023 04.54.19	AM-2	487.766	111	4474.44	4339	84	86	65	-5	0	93	0.0012	0.00122857	0.000928571
06-08-2023 04.54.34	AM-2	487.766	111	4474.44	4339	84	86	65	-5	0	93	0.0012	0.00122857	0.000928571
06-08-2023 04.54.49	AM-2	487.766	111	4474.44	4339	84	86	65	-5	0	93	0.0012	0.00122857	0.000928571
06-08-2023 04.55.04	AM-2	487.766	111	4474.44	4339	84	86	65	-5	0	93	0.0012	0.00122857	0.000928571
06-08-2023 04.55.19	AM-2	487.766	111	4474.44	4339	84	86	65	-5	0	93	0.0012	0.00122857	0.000928571
06-08-2023 04.55.34	AM-2	487.766	111	4474.44	4339	84	86	65	-5	0	93	0.0012	0.00122857	0.000928571
06-08-2023 04.55.49	AM-2	487.766	111	4474.44	4339	84	86	65	-5	0	93	0.0012	0.00122857	0.000928571
06-08-2023 04.56.04	AM-2	487.766	111	4474.44	4339	84	86	65	-5	0	93	0.0012	0.00122857	0.000928571
06-08-2023 04.56.19	AM-2	487.766	111	4474.44	4339	84	86	65	-5	0	93	0.0012	0.00122857	0.000928571
06-08-2023 04.56.34	AM-2	487.766	111	4474.44	4339	84	86	65	-5	0	93	0.0012	0.00122857	0.000928571
06-08-2023 04.56.49	AM-2	487.766	111	4474.44	4339	84	86	65	-5	0	93	0.0012	0.00122857	0.000928571
06-08-2023 04.57.04	AM-2	487.766	111	4474.44	4339	84	86	65	-5	0	93	0.0012	0.00122857	0.000928571
06-08-2023 04.57.19	AM-2	487.766	111	4474.44	4339	84	86	65	-5	0	93	0.0012	0.00122857	0.000928571
06-08-2023 04.57.34	AM-2	487.766	111	4474.44	4339	84	86	65	-5	0	93	0.0012	0.00122857	0.000928571
06-08-2023 04.57.49	AM-2	487.766	111	4474.44	4339	84	86	65	-5	0	93	0.0012	0.00122857	0.000928571
06-08-2023 04.58.04	AM-2	487.766	111	4474.44	4339	84	86	65	-5	0	93	0.0012	0.00122857	0.000928571
06-08-2023 04.58.19	AM-2	487.766	111	4474.44	4339	84	86	65	-5	0	93	0.0012	0.00122857	0.000928571
06-08-2023 04.58.34	AM-2	487.766	111	4474.44	4339	84	86	65	-5	0	93	0.0012	0.00122857	0.000928571
06-08-2023 04.58.49	AM-2	487.766	111	4474.44	4339	84	86	65	-5	0	93	0.0012	0.00122857	0.000928571
06-08-2023 04.59.04	AM-2	487.766	111	4474.44	4339	84	86	65	-5	0	93	0.0012	0.00122857	0.000928571
06-08-2023 04.59.19	AM-2	487.766	111	4474.44	4339	84	86	65	-5	0	93	0.0012	0.00122857	0.000928571
06-08-2023 04.59.34	AM-2	487.766	111	4474.44	4339	84	86	65	-5	0	93	0.0012	0.00122857	0.000928571
06-08-2023 04.59.49	AM-2	487.766	111	4474.44	4339	84	86	65	-5	0	93	0.0012	0.00122857	0.000928571
06-08-2023 05.00.04	AM-2	487.766	111	4474.44	4339	84	86	65	-5	0	93	0.0012	0.00122857	0.000928571
06-08-2023 05.00.19	AM-2	487.766	111	4474.44	4339	84	86	65	-5	0	93	0.0012	0.00122857	0.000928571
06-08-2023 05.00.34	AM-2	487.766	111	4474.44	4339	84	86	65	-5	0	93	0.0012	0.00122857	0.000928571
06-08-2023 05.00.49	AM-2	487.766	111	4474.44	4339	84	86	65	-5	0	93	0.0012	0.00122857	0.000928571
06-08-2023 05.01.04	AM-2	487.766	111	4474.44	4339	84	86	65	-5	0	93	0.0012	0.00122857	0.000928571
06-08-2023 05.01.19	AM-2	487.766	111	4474.44	4339	84	86	65	-5	0	93	0.0012	0.00122857	0.000928571
06-08-2023 05.01.34	AM-2	487.766	111	4474.44	4339	84	86	65	-5	0	93	0.0012	0.00122857	0.000928571
06-08-2023 05.01.49	AM-2	487.766	111	4474.44	4339	84	86	65	-5	0	93	0.0012	0.00122857	0.000928571
06-08-2023 05.02.04	AM-2	487.766	111	4474.44	4339	84	86	65	-5	0	93	0.0012	0.00122857	0.000928571
06-08-2023 05.02.19	AM-2	487.766	111	4474.44	4339	84	86	65	-5	0	93	0.0012	0.00122857	0.000928571
06-08-2023 05.02.34	AM-2	487.766	111	4474.44	4339	84	86	65	-5	0	93	0.0012	0.00122857	0.000928571
06-08-2023 05.02.49	AM-2	487.766	111	4474.44	4339	84	86	65	-5	0	93	0.0012	0.00122857	0.000928571
06-08-2023 05.03.04	AM-2	487.766	111	4474.44	4339	84	86	65	-5	0	93	0.0012	0.00122857	0.000928571
06-08-2023 05.03.19	AM-2	493.588	113	4522.02	4385	84	88	66	-5	0	90	0.0012	0.00125714	0.000942857
06-08-2023 05.03.34	AM-2	493.588	113	4522.02	4385	84	88	66	-5	0	90	0.0012	0.00125714	0.000942857
06-08-2023 05.03.49	AM-2	493.588	113	4522.02	4385	84	88	66	-5	0	90	0.0012	0.00125714	0.000942857
06-08-2023 05.04.04	AM-2	493.588	113	4522.02	4385	84	88	66	-5	0	90	0.0012	0.00125714	0.000942857
06-08-2023 05.04.19	AM-2	493.588	113	4522.02	4385	84	88	66	-5	0	90	0.0012	0.00125714	0.000942857
06-08-2023 05.04.34	AM-2	493.588	113	4522.02	4385	84	88	66	-5	0	90	0.0012	0.00125714	0.000942857
06-08-2023 05.04.49	AM-2	493.588	113	4522.02	4385	84	88	66	-5	0	90	0.0012	0.00125714	0.000942857
06-08-2023 05.05.04	AM-2	493.588	113	4522.02	4385	84	88	66	-5	0	90	0.0012	0.00125714	0.000942857
06-08-2023 05.05.19	AM-2	493.588	113	4522.02	4385	84	88	66	-5	0	90	0.0012	0.00125714	0.000942857
06-08-2023 05.05.34	AM-2	493.588	113	4522.02	4385	84	88	66	-5	0	90	0.0012	0.00125714	0.000942857
06-08-2023 05.05.49	AM-2	493.588	113	4522.02	4385	84	88	66	-5	0	90	0.0012	0.00125714	0.000942857
06-08-2023 05.06.04	AM-2	493.588	113	4522.02	4385	84	88	66	-5	0	90	0.0012	0.00125714	0.000942857
06-08-2023 05.06.19	AM-2	493.588	113	4522.02	4385	84	88	66	-5	0	90	0.0012	0.00125714	0.000942857
06-08-2023 05.06.34	AM-2	493.588	113	4522.02	4385	84	88	66	-5	0	90	0.0012	0.00125714	0.000942857
06-08-2023 05.06.49	AM-2	493.588	113	4522.02	4385	84	88	66	-5	0	90	0.0012	0.00125714	0.000942857
06-08-2023 05.07.04	AM-2	493.588	113	4522.02	4385	84	88	66	-5	0	90	0.0012	0.00125714	0.000942857
06-08-2023 05.07.19	AM-2	493.588	113	4522.02	4385	84	88	66	-5	0	90	0.0012	0.00125714	0.000942857
06-08-2023 05.07.34	AM-2	493.588	113	4522.02	4385	84	88	66	-5	0	90	0.0012	0.00125714	0.000942857
06-08-2023 05.07.49	AM-2	493.588	113	4522.02	4385	84	88	66	-5	0	90	0.0012	0.00125714	0.000942857
06-08-2023 05.08.04	AM-2	493.588	113	4522.02	4385	84	88	66	-5	0	90	0.0012	0.00125714	0.000942857
06-08-2023 05.08.19	AM-2	493.588	113	4522.02	4385	84	88	66	-5	0	90	0.0012	0.00125714	0.000942857
06-08-2023 05.08.34	AM-2	493.588	113	4522.02	4385	84	88	66	-5	0	90	0.0012	0.00125714	0.000942857
06-08-2023 05.08.49	AM-2	493.588	113	4522.02	4385	84	88	66	-5	0	90	0.0012	0.00125714	0.000942857
06-08-2023 05.09.04	AM-2	493.588	113	4522.02	4385	84	88	66	-5	0	90	0.0012	0.00125714	0.000942857
06-08-2023 05.09.19	AM-2	487.766	111	4474.44	4339	84	86	65	-5	0	93	0.0012	0.00122857	0.000928571
06-08-2023 05.09.34	AM-2	493.588	113	4522.02	4385	84	88	66	-5	0	90	0.0012	0.00125714	0.000942857
06-08-2023 05.09.49	AM-2	493.588	113	4522.02	4385	84	88	66	-5	0	90	0.0012	0.00125714	0.000942857
06-08-2023 05.10.04	AM-2	493.588	113	4522.02	4385	84	88	66	-5	0	90	0.0012	0.00125714	0.000942857
06-08-2023 05.10.19	AM-2	493.588	113	4522.02	4385	84	88	66	-5	0	90	0.0012	0.00125714	0.000942857
06-08-2023 05.10.34	AM-2	493.588	113	4522.02	4385	84	88	66	-5	0	90	0.0012	0.00125714	0.000942857
06-08-2023 05.10.49	AM-2	493.588	113	4522.02	4385	84	88	66	-5	0	90	0.0012	0.00125714	0.000942857
06-08-2023 05.11.04	AM-2	493.588	113	4522.02	4385	84	88	66	-5	0	90	0.0012	0.00125714	0.000942857
06-08-2023 05.11.19	AM-2	493.588	113	4522.02	4385	84	88	66	-5	0	90	0.0012	0.00125714	0.000942857
06-08-2023 05.11.34	AM-2	493.588	113	4522.02	4385	84	88	66	-5	0	90	0.0012	0.00125714	0.000942857
06-08-2023 05.11.49	AM-2	487.766	111	4474.44	4339	84	86	65	-5	0	93	0.0012	0.00122857	0.000928571
06-08-2023 05.12.04	AM-2	487.766	111	4474.44	4339	84	86	65	-5	0	93	0.0012	0.00122857	0.000928571
06-08-2023 05.12.19	AM-2	487.766	111	4474.44	4339	84	86	65	-5	0	93	0.0012	0.00122857	0.000928571
06-08-2023 05.12.34	AM-2	487.766	111	4474.44	4339	84	86	65	-5	0	93	0.0012	0.00122857	0.000928571
06-08-2023 05.12.49	AM-2	493.588	113	4522.02	4385	84	88	66	-5	0	90	0.0012	0.00125714	0.000942857
06-08-2023 05.13.04	AM-2	493.588	113	4522.02	4385	84	88	66	-5	0	90	0.0012	0.00125714	0.000942857
06-08-2023 05.13.19	AM-2	493.588	113	4522.02	4385	84	88	66	-5	0	90	0.0012	0.00125714	0.000942857
06-08-2023 05.13.34	AM-2	493.588	113	4522.02	4385	84	88	66	-5	0	90	0.0012	0.00125714	0.000942857
06-08-2023 05.13.49	AM-2	493.588	113	4522.02	4385	84	88	66	-5	0	90	0.0012	0.00125714	0.000942857
06-08-2023 05.14.04	AM-2	493.588	113	4522.02	4385	84	88	66	-5	0	90	0.0012	0.00125714	0.000942857
06-08-2023 05.14.19	AM-2	493.588	113	4522.02	4385	84	88	66	-5	0	90	0.0012	0.00125714	0.000942857
06-08-2023 05.14.34	AM-2	493.588	113	4522.02	4385	84	88	66	-5	0	90	0.0012	0.00125714	0.000942857
06-08-2023 05.14.49	AM-2	493.588	113	4522.02	4385	84	88	66	-5	0	90	0.0012	0.00125714	0.000942857
06-08-2023 05.15.04	AM-2	493.588	113	4522.02	4385	84	88	66	-5	0	90	0.0012	0.00125714	0.000942857
06-08-2023 05.15.19	AM-2	493.588	113	4522.02	4385	84	88	66	-5	0	90	0.0012	0.00125714	0.000942857
06-08-2023 05.15.34	AM-2	493.588	113	4522.02	4385	84	88	66	-5	0	90	0.0012	0.00125714	0.000942857
06-08-2023 05.15.49	AM-2	493.588	113	4522.02	4385	84	88	66	-5	0	90	0.0012	0.00125714	0.000942857
06-08-2023 05.16.04	AM-2	493.588	113	4522.02	4385	84	88	66	-5	0	90	0.0012	0.00125714	0.000942857
06-08-2023 05.16.19	AM-2	493.588	113	4522.02	4385	84	88	66	-5	0	90	0.0012	0.00125714	0.000942857
06-08-2023 05.16.34	AM-2	493.588	113	4522.02	4385	84	88	66	-5	0	90	0.0012	0.00125714	0.000942857
06-08-2023 05.16.49	AM-2	493.588	113	4522.02	4385	84	88	66	-5	0	90	0.0012	0.00125714	0.000942857
06-08-2023 05.17.04	AM-2	493.588	113	4522.02	4385	84	88	66	-5	0	90	0.0012	0.00125714	0.000942857
06-08-2023 05.17.19	AM-2	493.588	113	4522.02	4385	84	88	66	-5	0	90	0.0012	0.00125714	0.000942857
06-08-2023 05.17.34	AM-2	493.588	113	4522.02	4385	84	88	66	-5	0	90	0.0012	0.00125714	0.000942857
06-08-2023 05.17.49	AM-2	493.588	113	4522.02	4385	84	88	66	-5	0	90	0.0012	0.00125714	0.000942857
06-08-2023 05.18.04	AM-2	493.588	113	4522.02	4385	84	88	66	-5	0	90	0.0012	0.00125714	0.000942857
06-08-2023 05.18.19	AM-2	493.588	113	4522.02	4385	84	88	66	-5	0	90	0.0012	0.00125714	0.000942857
06-08-2023 05.18.34	AM-2	493.588	113	4522.02	4385	84	88	66	-5	0	90	0.0012	0.00125714	0.000942857
06-08-2023 05.18.49	AM-2	493.588	113	4522.02	4385	84	88	66	-5	0	90	0.0012	0.00125714	0.000942857
06-08-2023 05.19.04	AM-2	493.588	113	4522.02	4385	84	88	66	-5	0	90	0.0012	0.00125714	0.000942857
06-08-2023 05.19.19	AM-2	493.588	113	4522.02	4385	84	88	66	-5	0	90	0.0012	0.00125714	0.000942857
06-08-2023 05.19.34	AM-2	493.588	113	4522.02	4385	84	88	66	-5	0	90	0.0012	0.00125714	0.000942857
06-08-2023 05.19.49	AM-2	493.588	113	4522.02	4385	84	88	66	-5	0	90	0.0012	0.00125714	0.000942857
06-08-2023 05.20.04	AM-2	493.588	113	4522.02	4385	84	88	66	-5	0	90	0.0012	0.00125714	0.000942857
06-08-2023 05.20.19	AM-2	493.588	113	4522.02	4385	84	88	66	-5	0	90	0.0012	0.00125714	0.000942857
06-08-2023 05.20.34	AM-2	493.588	113	4522.02	4385	84	88	66	-5	0	90	0.0012	0.00125714	0.000942857
06-08-2023 05.20.49	AM-2	493.588	113	4522.02	4385	84	88	66	-5	0	90	0.0012	0.00125714	0.000942857
06-08-2023 05.21.04	AM-2	493.588	113	4522.02	4385	84	88	66	-5	0	90	0.0012	0.00125714	0.000942857
06-08-2023 05.21.19	AM-2	493.588	113	4522.02	4385	84	88	66	-5	0	90	0.0012	0.00125714	0.000942857
06-08-2023 05.21.34	AM-2	493.588	113	4522.02	4385	84	88	66	-5	0	90	0.0012	0.00125714	0.000942857
06-08-2023 05.21.49	AM-2	487.766	111	4474.44	4339	84	86	65	-5	0	93	0.0012	0.00122857	0.000928571
06-08-2023 05.22.04	AM-2	487.766	111	4474.44	4339	84	86	65	-5	0	93	0.0012	0.00122857	0.000928571
06-08-2023 05.22.19	AM-2	487.766	111	4474.44	4339	84	86	65	-5	0	93	0.0012	0.00122857	0.000928571
06-08-2023 05.22.34	AM-2	487.766	111	4474.44	4339	84	86	65	-5	0	93	0.0012	0.00122857	0.000928571
06-08-2023 05.22.49	AM-2	487.766	111	4474.44	4339	84	86	65	-5	0	93	0.0012	0.00122857	0.000928571
06-08-2023 05.23.04	AM-2	487.766	111	4474.44	4339	84	86	65	-5	0	93	0.0012	0.00122857	0.000928571
06-08-2023 05.23.19	AM-2	487.766	111	4474.44	4339	84	86	65	-5	0	93	0.0012	0.00122857	0.000928571
06-08-2023 05.23.34	AM-2	487.766	111	4474.44	4339	84	86	65	-5	0	93	0.0012	0.00122857	0.000928571
06-08-2023 05.23.49	AM-2	487.766	111	4474.44	4339	84	86	65	-5	0	93	0.0012	0.00122857	0.000928571
06-08-2023 05.24.04	AM-2	487.766	111	4474.44	4339	84	86	65	-5	0	93	0.0012	0.00122857	0.000928571
06-08-2023 05.24.19	AM-2	487.766	111	4474.44	4339	84	86	65	-5	0	93	0.0012	0.00122857	0.000928571
06-08-2023 05.24.34	AM-2	487.761	110	4501.43	4365	82	85	64	-6	0	89	0.00117143	0.00121429	0.000914285
06-08-2023 05.24.49	AM-2	487.761	110	4501.43	4365	82	85	64	-6	0	89	0.00117143	0.00121429	0.000914285
06-08-2023 05.25.04	AM-2	487.766	111	4474.44	4339	84	86	65	-5	0	93	0.0012	0.00122857	0.000928571
06-08-2023 05.25.19	AM-2	487.766	111	4474.44	4339	84	86	65	-5	0	93	0.0012	0.00122857	0.000928571
06-08-2023 05.25.34	AM-2	487.766	111	4474.44	4339	84	86	65	-5	0	93	0.0012	0.00122857	0.000928571
06-08-2023 05.25.49	AM-2	487.766	111	4474.44	4339	84	86	65	-5	0	93	0.0012	0.00122857	0.000928571
06-08-2023 05.26.04	AM-2	487.766	111	4474.44	4339	84	86	65	-5	0	93	0.0012	0.00122857	0.000928571
06-08-2023 05.26.19	AM-2	487.766	111	4474.44	4339	84	86	65	-5	0	93	0.0012	0.00122857	0.000928571
06-08-2023 05.26.34	AM-2	487.766	111	4474.44	4339	84	86	65	-5	0	93	0.0012	0.00122857	0.000928571
06-08-2023 05.26.49	AM-2	487.766	111	4474.44	4339	84	86	65	-5	0	93	0.0012	0.00122857	0.000928571
06-08-2023 05.27.04	AM-2	487.766	111	4474.44	4339	84	86	65	-5	0	93	0.0012	0.00122857	0.000928571
06-08-2023 05.27.19	AM-2	487.766	111	4474.44	4339	84	86	65	-5	0	93	0.0012	0.00122857	0.000928571
06-08-2023 05.27.34	AM-2	487.766	111	4474.44	4339	84	86	65	-5	0	93	0.0012	0.00122857	0.000928571
06-08-2023 05.27.49	AM-2	487.766	111	4474.44	4339	84	86	65	-5	0	93	0.0012	0.00122857	0.000928571
06-08-2023 05.28.04	AM-2	487.766	111	4474.44	4339	84	86	65	-5	0	93	0.0012	0.00122857	0.000928571
06-08-2023 05.28.19	AM-2	485.899	111	4475	4339	84	86	65	-6	0	93	0.0012	0.00122857	0.000928571
06-08-2023 05.28.34	AM-2	485.899	111	4475	4339	84	86	65	-6	0	93	0.0012	0.00122857	0.000928571
06-08-2023 05.28.49	AM-2	487.766	111	4474.44	4339	84	86	65	-5	0	93	0.0012	0.00122857	0.000928571
06-08-2023 05.29.04	AM-2	487.766	111	4474.44	4339	84	86	65	-5	0	93	0.0012	0.00122857	0.000928571
06-08-2023 05.29.19	AM-2	487.766	111	4474.44	4339	84	86	65	-5	0	93	0.0012	0.00122857	0.000928571
06-08-2023 05.29.34	AM-2	487.766	111	4474.44	4339	84	86	65	-5	0	93	0.0012	0.00122857	0.000928571
06-08-2023 05.29.49	AM-2	487.766	111	4474.44	4339	84	86	65	-5	0	93	0.0012	0.00122857	0.000928571
06-08-2023 05.30.04	AM-2	487.766	111	4474.44	4339	84	86	65	-5	0	93	0.0012	0.00122857	0.000928571
06-08-2023 05.30.19	AM-2	487.766	111	4474.44	4339	84	86	65	-5	0	93	0.0012	0.00122857	0.000928571
06-08-2023 05.30.34	AM-2	487.766	111	4474.44	4339	84	86	65	-5	0	93	0.0012	0.00122857	0.000928571
06-08-2023 05.30.49	AM-2	487.766	111	4474.44	4339	84	86	65	-5	0	93	0.0012	0.00122857	0.000928571
06-08-2023 05.31.04	AM-2	487.766	111	4474.44	4339	84	86	65	-5	0	93	0.0012	0.00122857	0.000928571
06-08-2023 05.31.19	AM-2	487.766	111	4474.44	4339	84	86	65	-5	0	93	0.0012	0.00122857	0.000928571
06-08-2023 05.31.34	AM-2	487.766	111	4474.44	4339	84	86	65	-5	0	93	0.0012	0.00122857	0.000928571
06-08-2023 05.31.49	AM-2	487.766	111	4474.44	4339	84	86	65	-5	0	93	0.0012	0.00122857	0.000928571
06-08-2023 05.32.04	AM-2	487.766	111	4474.44	4339	84	86	65	-5	0	93	0.0012	0.00122857	0.000928571
06-08-2023 05.32.19	AM-2	487.766	111	4474.44	4339	84	86	65	-5	0	93	0.0012	0.00122857	0.000928571
06-08-2023 05.32.34	AM-2	490.082	113	4485.12	4349	85	88	66	-5	0	92	0.00121429	0.00125714	0.000942857
06-08-2023 05.32.49	AM-2	490.082	113	4485.12	4349	85	88	66	-5	0	92	0.00121429	0.00125714	0.000942857
06-08-2023 05.33.04	AM-2	485.899	111	4475	4339	84	86	65	-6	0	93	0.0012	0.00122857	0.000928571
06-08-2023 05.33.19	AM-2	487.766	111	4474.44	4339	84	86	65	-5	0	93	0.0012	0.00122857	0.000928571
06-08-2023 05.33.34	AM-2	487.766	111	4474.44	4339	84	86	65	-5	0	93	0.0012	0.00122857	0.000928571
06-08-2023 05.33.49	AM-2	487.766	111	4474.44	4339	84	86	65	-5	0	93	0.0012	0.00122857	0.000928571
06-08-2023 05.34.04	AM-2	487.766	111	4474.44	4339	84	86	65	-5	0	93	0.0012	0.00122857	0.000928571
06-08-2023 05.34.19	AM-2	485.899	111	4475	4339	84	86	65	-6	0	93	0.0012	0.00122857	0.000928571
06-08-2023 05.34.34	AM-2	485.899	111	4475	4339	84	86	65	-6	0	93	0.0012	0.00122857	0.000928571
06-08-2023 05.34.49	AM-2	487.766	111	4474.44	4339	84	86	65	-5	0	93	0.0012	0.00122857	0.000928571
06-08-2023 05.35.04	AM-2	487.766	111	4474.44	4339	84	86	65	-5	0	93	0.0012	0.00122857	0.000928571
06-08-2023 05.35.19	AM-2	487.766	111	4474.44	4339	84	86	65	-5	0	93	0.0012	0.00122857	0.000928571
06-08-2023 05.35.34	AM-2	487.766	111	4474.44	4339	84	86	65	-5	0	93	0.0012	0.00122857	0.000928571
06-08-2023 05.35.49	AM-2	487.766	111	4474.44	4339	84	86	65	-5	0	93	0.0012	0.00122857	0.000928571
06-08-2023 05.36.04	AM-2	487.766	111	4474.44	4339	84	86	65	-5	0	93	0.0012	0.00122857	0.000928571
06-08-2023 05.36.19	AM-2	487.766	111	4474.44	4339	84	86	65	-5	0	93	0.0012	0.00122857	0.000928571
06-08-2023 05.36.34	AM-2	487.766	111	4474.44	4339	84	86	65	-5	0	93	0.0012	0.00122857	0.000928571
06-08-2023 05.36.49	AM-2	487.766	111	4474.44	4339	84	86	65	-5	0	93	0.0012	0.00122857	0.000928571
06-08-2023 05.37.04	AM-2	485.899	111	4475	4339	84	86	65	-6	0	93	0.0012	0.00122857	0.000928571
06-08-2023 05.37.19	AM-2	485.899	111	4475	4339	84	86	65	-6	0	93	0.0012	0.00122857	0.000928571
06-08-2023 05.37.34	AM-2	487.766	111	4474.44	4339	84	86	65	-5	0	93	0.0012	0.00122857	0.000928571
06-08-2023 05.37.49	AM-2	487.766	111	4474.44	4339	84	86	65	-5	0	93	0.0012	0.00122857	0.000928571
06-08-2023 05.38.04	AM-2	485.899	111	4475	4339	84	86	65	-6	0	93	0.0012	0.00122857	0.000928571
06-08-2023 05.38.19	AM-2	485.899	111	4475	4339	84	86	65	-6	0	93	0.0012	0.00122857	0.000928571
06-08-2023 05.38.34	AM-2	487.766	111	4474.44	4339	84	86	65	-5	0	93	0.0012	0.00122857	0.000928571
06-08-2023 05.38.49	AM-2	487.766	111	4474.44	4339	84	86	65	-5	0	93	0.0012	0.00122857	0.000928571
06-08-2023 05.39.04	AM-2	487.766	111	4474.44	4339	84	86	65	-5	0	93	0.0012	0.00122857	0.000928571
06-08-2023 05.39.19	AM-2	487.766	111	4474.44	4339	84	86	65	-5	0	93	0.0012	0.00122857	0.000928571
06-08-2023 05.39.34	AM-2	487.766	111	4474.44	4339	84	86	65	-5	0	93	0.0012	0.00122857	0.000928571
06-08-2023 05.39.49	AM-2	487.766	111	4474.44	4339	84	86	65	-5	0	93	0.0012	0.00122857	0.000928571
06-08-2023 05.40.04	AM-2	487.766	111	4474.44	4339	84	86	65	-5	0	93	0.0012	0.00122857	0.000928571
06-08-2023 05.40.19	AM-2	485.899	111	4475	4339	84	86	65	-6	0	93	0.0012	0.00122857	0.000928571
06-08-2023 05.40.34	AM-2	487.766	111	4474.44	4339	84	86	65	-5	0	93	0.0012	0.00122857	0.000928571
06-08-2023 05.40.49	AM-2	487.766	111	4474.44	4339	84	86	65	-5	0	93	0.0012	0.00122857	0.000928571
06-08-2023 05.41.04	AM-2	487.766	111	4474.44	4339	84	86	65	-5	0	93	0.0012	0.00122857	0.000928571
06-08-2023 05.41.19	AM-2	485.899	111	4475	4339	84	86	65	-6	0	93	0.0012	0.00122857	0.000928571
06-08-2023 05.41.34	AM-2	487.766	111	4474.44	4339	84	86	65	-5	0	93	0.0012	0.00122857	0.000928571
06-08-2023 05.41.49	AM-2	485.899	111	4475	4339	84	86	65	-6	0	93	0.0012	0.00122857	0.000928571
06-08-2023 05.42.04	AM-2	487.766	111	4474.44	4339	84	86	65	-5	0	93	0.0012	0.00122857	0.000928571
06-08-2023 05.42.19	AM-2	487.766	111	4474.44	4339	84	86	65	-5	0	93	0.0012	0.00122857	0.000928571
06-08-2023 05.42.34	AM-2	487.766	111	4474.44	4339	84	86	65	-5	0	93	0.0012	0.00122857	0.000928571
06-08-2023 05.42.49	AM-2	487.766	111	4474.44	4339	84	86	65	-5	0	93	0.0012	0.00122857	0.000928571
06-08-2023 05.43.04	AM-2	487.766	111	4474.44	4339	84	86	65	-5	0	93	0.0012	0.00122857	0.000928571
06-08-2023 05.43.19	AM-2	485.899	111	4475	4339	84	86	65	-6	0	93	0.0012	0.00122857	0.000928571
06-08-2023 05.43.34	AM-2	487.766	111	4474.44	4339	84	86	65	-5	0	93	0.0012	0.00122857	0.000928571
06-08-2023 05.43.49	AM-2	485.899	111	4475	4339	84	86	65	-6	0	93	0.0012	0.00122857	0.000928571
06-08-2023 05.44.04	AM-2	487.766	111	4474.44	4339	84	86	65	-5	0	93	0.0012	0.00122857	0.000928571
06-08-2023 05.44.19	AM-2	487.766	111	4474.44	4339	84	86	65	-5	0	93	0.0012	0.00122857	0.000928571
06-08-2023 05.44.34	AM-2	487.766	111	4474.44	4339	84	86	65	-5	0	93	0.0012	0.00122857	0.000928571
06-08-2023 05.44.49	AM-2	487.766	111	4474.44	4339	84	86	65	-5	0	93	0.0012	0.00122857	0.000928571
06-08-2023 05.45.04	AM-2	487.766	111	4474.44	4339	84	86	65	-5	0	93	0.0012	0.00122857	0.000928571
06-08-2023 05.45.19	AM-2	487.766	111	4474.44	4339	84	86	65	-5	0	93	0.0012	0.00122857	0.000928571
06-08-2023 05.45.34	AM-2	487.766	111	4474.44	4339	84	86	65	-5	0	93	0.0012	0.00122857	0.000928571
06-08-2023 05.45.49	AM-2	487.766	111	4474.44	4339	84	86	65	-5	0	93	0.0012	0.00122857	0.000928571
06-08-2023 05.46.04	AM-2	487.766	111	4474.44	4339	84	86	65	-5	0	93	0.0012	0.00122857	0.000928571
06-08-2023 05.46.19	AM-2	487.766	111	4474.44	4339	84	86	65	-5	0	93	0.0012	0.00122857	0.000928571
06-08-2023 05.46.34	AM-2	487.766	111	4474.44	4339	84	86	65	-5	0	93	0.0012	0.00122857	0.000928571
06-08-2023 05.46.49	AM-2	487.766	111	4474.44	4339	84	86	65	-5	0	93	0.0012	0.00122857	0.000928571
06-08-2023 05.47.04	AM-2	487.766	111	4474.44	4339	84	86	65	-5	0	93	0.0012	0.00122857	0.000928571
06-08-2023 05.47.19	AM-2	487.766	111	4474.44	4339	84	86	65	-5	0	93	0.0012	0.00122857	0.000928571
06-08-2023 05.47.34	AM-2	487.766	111	4474.44	4339	84	86	65	-5	0	93	0.0012	0.00122857	0.000928571
06-08-2023 05.47.49	AM-2	487.766	111	4474.44	4339	84	86	65	-5	0	93	0.0012	0.00122857	0.000928571
06-08-2023 05.48.04	AM-2	487.766	111	4474.44	4339	84	86	65	-5	0	93	0.0012	0.00122857	0.000928571
06-08-2023 05.48.19	AM-2	487.766	111	4474.44	4339	84	86	65	-5	0	93	0.0012	0.00122857	0.000928571
06-08-2023 05.48.34	AM-2	487.766	111	4474.44	4339	84	86	65	-5	0	93	0.0012	0.00122857	0.000928571
06-08-2023 05.48.49	AM-2	487.766	111	4474.44	4339	84	86	65	-5	0	93	0.0012	0.00122857	0.000928571
06-08-2023 05.49.04	AM-2	493.588	113	4522.02	4385	84	88	66	-5	0	90	0.0012	0.00125714	0.000942857
06-08-2023 05.49.19	AM-2	493.588	113	4522.02	4385	84	88	66	-5	0	90	0.0012	0.00125714	0.000942857
06-08-2023 05.49.34	AM-2	493.588	113	4522.02	4385	84	88	66	-5	0	90	0.0012	0.00125714	0.000942857
06-08-2023 05.49.49	AM-2	493.588	113	4522.02	4385	84	88	66	-5	0	90	0.0012	0.00125714	0.000942857
06-08-2023 05.50.04	AM-2	493.588	113	4522.02	4385	84	88	66	-5	0	90	0.0012	0.00125714	0.000942857
06-08-2023 05.50.19	AM-2	493.588	113	4522.02	4385	84	88	66	-5	0	90	0.0012	0.00125714	0.000942857
06-08-2023 05.50.34	AM-2	493.588	113	4522.02	4385	84	88	66	-5	0	90	0.0012	0.00125714	0.000942857
06-08-2023 05.50.49	AM-2	493.588	113	4522.02	4385	84	88	66	-5	0	90	0.0012	0.00125714	0.000942857
06-08-2023 05.51.04	AM-2	493.588	113	4522.02	4385	84	88	66	-5	0	90	0.0012	0.00125714	0.000942857
06-08-2023 05.51.19	AM-2	493.588	113	4522.02	4385	84	88	66	-5	0	90	0.0012	0.00125714	0.000942857
06-08-2023 05.51.34	AM-2	493.588	113	4522.02	4385	84	88	66	-5	0	90	0.0012	0.00125714	0.000942857
06-08-2023 05.51.49	AM-2	493.588	113	4522.02	4385	84	88	66	-5	0	90	0.0012	0.00125714	0.000942857
06-08-2023 05.52.04	AM-2	493.588	113	4522.02	4385	84	88	66	-5	0	90	0.0012	0.00125714	0.000942857
06-08-2023 05.52.19	AM-2	493.588	113	4522.02	4385	84	88	66	-5	0	90	0.0012	0.00125714	0.000942857
06-08-2023 05.52.34	AM-2	493.588	113	4522.02	4385	84	88	66	-5	0	90	0.0012	0.00125714	0.000942857
06-08-2023 05.52.49	AM-2	493.588	113	4522.02	4385	84	88	66	-5	0	90	0.0012	0.00125714	0.000942857
06-08-2023 05.53.04	AM-2	493.588	113	4522.02	4385	84	88	66	-5	0	90	0.0012	0.00125714	0.000942857
06-08-2023 05.53.19	AM-2	493.588	113	4522.02	4385	84	88	66	-5	0	90	0.0012	0.00125714	0.000942857
06-08-2023 05.53.34	AM-2	493.588	113	4522.02	4385	84	88	66	-5	0	90	0.0012	0.00125714	0.000942857
06-08-2023 05.53.49	AM-2	487.766	111	4474.44	4339	84	86	65	-5	0	93	0.0012	0.00122857	0.000928571
06-08-2023 05.54.04	AM-2	487.766	111	4474.44	4339	84	86	65	-5	0	93	0.0012	0.00122857	0.000928571
06-08-2023 05.54.19	AM-2	487.766	111	4474.44	4339	84	86	65	-5	0	93	0.0012	0.00122857	0.000928571
06-08-2023 05.54.34	AM-2	494.108	110	4548.02	4411	82	86	65	-5	0	87	0.00117143	0.00122857	0.000928571
06-08-2023 05.54.49	AM-2	494.108	110	4548.02	4411	82	86	65	-5	0	87	0.00117143	0.00122857	0.000928571
06-08-2023 05.55.04	AM-2	494.108	110	4548.02	4411	82	86	65	-5	0	87	0.00117143	0.00122857	0.000928571
06-08-2023 05.55.19	AM-2	494.108	110	4548.02	4411	82	86	65	-5	0	87	0.00117143	0.00122857	0.000928571
06-08-2023 05.55.34	AM-2	487.761	110	4501.43	4365	82	85	64	-6	0	89	0.00117143	0.00121429	0.000914285
06-08-2023 05.55.49	AM-2	487.761	110	4501.43	4365	82	85	64	-6	0	89	0.00117143	0.00121429	0.000914285
06-08-2023 05.56.04	AM-2	487.761	110	4501.43	4365	82	85	64	-6	0	89	0.00117143	0.00121429	0.000914285
06-08-2023 05.56.19	AM-2	487.761	110	4501.43	4365	82	85	64	-6	0	89	0.00117143	0.00121429	0.000914285
06-08-2023 05.56.34	AM-2	487.761	110	4501.43	4365	82	85	64	-6	0	89	0.00117143	0.00121429	0.000914285
06-08-2023 05.56.49	AM-2	487.761	110	4501.43	4365	82	85	64	-6	0	89	0.00117143	0.00121429	0.000914285
06-08-2023 05.57.04	AM-2	487.761	110	4501.43	4365	82	85	64	-6	0	89	0.00117143	0.00121429	0.000914285
06-08-2023 05.57.19	AM-2	494.108	110	4548.02	4411	82	86	65	-5	0	87	0.00117143	0.00122857	0.000928571
06-08-2023 05.57.34	AM-2	494.108	110	4548.02	4411	82	86	65	-5	0	87	0.00117143	0.00122857	0.000928571
06-08-2023 05.57.49	AM-2	492.241	110	4548.58	4411	82	86	65	-6	0	87	0.00117143	0.00122857	0.000928571
06-08-2023 05.58.04	AM-2	494.108	110	4548.02	4411	82	86	65	-5	0	87	0.00117143	0.00122857	0.000928571
06-08-2023 05.58.19	AM-2	487.761	110	4501.43	4365	82	85	64	-6	0	89	0.00117143	0.00121429	0.000914285
06-08-2023 05.58.34	AM-2	487.766	111	4474.44	4339	84	86	65	-5	0	93	0.0012	0.00122857	0.000928571
06-08-2023 05.58.49	AM-2	492.241	110	4548.58	4411	82	86	65	-6	0	87	0.00117143	0.00122857	0.000928571
06-08-2023 05.59.04	AM-2	484.99	105	4506.49	4371	78	81	61	-6	0	85	0.00111429	0.00115714	0.000871428
06-08-2023 05.59.19	AM-2	487.761	110	4501.43	4365	82	85	64	-6	0	89	0.00117143	0.00121429	0.000914285
06-08-2023 05.59.34	AM-2	487.761	110	4501.43	4365	82	85	64	-6	0	89	0.00117143	0.00121429	0.000914285
06-08-2023 05.59.49	AM-2	487.761	110	4501.43	4365	82	85	64	-6	0	89	0.00117143	0.00121429	0.000914285
06-08-2023 06.00.04	AM-2	487.761	110	4501.43	4365	82	85	64	-6	0	89	0.00117143	0.00121429	0.000914285
06-08-2023 06.00.19	AM-2	494.108	110	4548.02	4411	82	86	65	-5	0	87	0.00117143	0.00122857	0.000928571
06-08-2023 06.00.34	AM-2	487.609	106	4527.21	4391	80	83	63	-6	0	86	0.00114286	0.00118571	0.0009
06-08-2023 06.00.49	AM-2	487.766	111	4474.44	4339	84	86	65	-5	0	93	0.0012	0.00122857	0.000928571
06-08-2023 06.01.04	AM-2	487.766	111	4474.44	4339	84	86	65	-5	0	93	0.0012	0.00122857	0.000928571
06-08-2023 06.01.19	AM-2	487.766	111	4474.44	4339	84	86	65	-5	0	93	0.0012	0.00122857	0.000928571
06-08-2023 06.01.34	AM-2	487.766	111	4474.44	4339	84	86	65	-5	0	93	0.0012	0.00122857	0.000928571
06-08-2023 06.01.49	AM-2	487.766	111	4474.44	4339	84	86	65	-5	0	93	0.0012	0.00122857	0.000928571
06-08-2023 06.02.04	AM-2	493.626	108	4576.85	4439	80	85	64	-6	0	83	0.00114286	0.00121429	0.000914285
06-08-2023 06.02.19	AM-2	487.766	111	4474.44	4339	84	86	65	-5	0	93	0.0012	0.00122857	0.000928571
06-08-2023 06.02.34	AM-2	494.108	110	4548.02	4411	82	86	65	-5	0	87	0.00117143	0.00122857	0.000928571
06-08-2023 06.02.49	AM-2	494.108	110	4548.02	4411	82	86	65	-5	0	87	0.00117143	0.00122857	0.000928571
06-08-2023 06.03.04	AM-2	487.766	111	4474.44	4339	84	86	65	-5	0	93	0.0012	0.00122857	0.000928571
06-08-2023 06.03.19	AM-2	487.766	111	4474.44	4339	84	86	65	-5	0	93	0.0012	0.00122857	0.000928571
06-08-2023 06.03.34	AM-2	494.108	110	4548.02	4411	82	86	65	-5	0	87	0.00117143	0.00122857	0.000928571
06-08-2023 06.03.49	AM-2	487.761	110	4501.43	4365	82	85	64	-6	0	89	0.00117143	0.00121429	0.000914285
06-08-2023 06.04.04	AM-2	493.626	108	4576.85	4439	80	85	64	-6	0	83	0.00114286	0.00121429	0.000914285
06-08-2023 06.04.19	AM-2	487.761	110	4501.43	4365	82	85	64	-6	0	89	0.00117143	0.00121429	0.000914285
06-08-2023 06.04.34	AM-2	487.761	110	4501.43	4365	82	85	64	-6	0	89	0.00117143	0.00121429	0.000914285
06-08-2023 06.04.49	AM-2	487.761	110	4501.43	4365	82	85	64	-6	0	89	0.00117143	0.00121429	0.000914285
06-08-2023 06.05.04	AM-2	487.761	110	4501.43	4365	82	85	64	-6	0	89	0.00117143	0.00121429	0.000914285
06-08-2023 06.05.19	AM-2	487.766	111	4474.44	4339	84	86	65	-5	2	93	0.0012	0.00122857	0.000928571
06-08-2023 06.05.34	AM-2	487.766	111	4474.44	4339	84	86	65	-5	2	93	0.0012	0.00122857	0.000928571
06-08-2023 06.05.49	AM-2	487.766	111	4474.44	4339	84	86	65	-5	0	93	0.0012	0.00122857	0.000928571
06-08-2023 06.06.04	AM-2	487.766	111	4474.44	4339	84	86	65	-5	0	93	0.0012	0.00122857	0.000928571
06-08-2023 06.06.19	AM-2	469.463	11	4844.96	4725	8	9	7	1	0	7	0.000114286	0.000128571	0.0001
06-08-2023 06.06.34	AM-2	461.497	9	4774.82	4657	7	8	6	1	0	6	0.0001	0.000114286	8.57143e-05
06-08-2023 06.06.49	AM-2	452.634	9	4681.55	4566	6	7	5	1	0	5	8.57143e-05	0.0001	7.14286e-05
06-08-2023 06.07.04	AM-2	469.463	11	4844.96	4725	8	9	7	1	0	7	0.000114286	0.000128571	0.0001
06-08-2023 06.07.19	AM-2	469.463	11	4844.96	4725	8	9	7	1	0	7	0.000114286	0.000128571	0.0001
06-08-2023 06.07.34	AM-2	469.463	11	4844.96	4725	8	9	7	1	0	7	0.000114286	0.000128571	0.0001
06-08-2023 06.07.49	AM-2	469.463	11	4844.96	4725	8	9	7	1	0	7	0.000114286	0.000128571	0.0001
06-08-2023 06.08.04	AM-2	469.463	11	4844.96	4725	8	9	7	1	0	7	0.000114286	0.000128571	0.0001
06-08-2023 06.08.19	AM-2	469.463	11	4844.96	4725	8	9	7	1	0	7	0.000114286	0.000128571	0.0001
06-08-2023 06.08.34	AM-2	469.463	11	4844.96	4725	8	9	7	1	0	7	0.000114286	0.000128571	0.0001
06-08-2023 06.08.49	AM-2	469.463	11	4844.96	4725	8	9	7	1	0	7	0.000114286	0.000128571	0.0001
06-08-2023 06.09.04	AM-2	469.463	11	4844.96	4725	8	9	7	1	0	7	0.000114286	0.000128571	0.0001
06-08-2023 06.09.19	AM-2	469.463	11	4844.96	4725	8	9	7	1	0	7	0.000114286	0.000128571	0.0001
06-08-2023 06.09.34	AM-2	469.463	11	4844.96	4725	8	9	7	1	0	7	0.000114286	0.000128571	0.0001
06-08-2023 06.09.49	AM-2	469.463	11	4844.96	4725	8	9	7	1	0	7	0.000114286	0.000128571	0.0001
06-08-2023 06.10.04	AM-2	469.463	11	4844.96	4725	8	9	7	1	0	7	0.000114286	0.000128571	0.0001
06-08-2023 06.10.19	AM-2	469.463	11	4844.96	4725	8	9	7	1	0	7	0.000114286	0.000128571	0.0001
06-08-2023 06.10.34	AM-2	469.463	11	4844.96	4725	8	9	7	1	0	7	0.000114286	0.000128571	0.0001
06-08-2023 06.10.49	AM-2	469.463	11	4844.96	4725	8	9	7	1	0	7	0.000114286	0.000128571	0.0001
06-08-2023 06.11.04	AM-2	469.463	11	4844.96	4725	8	9	7	1	0	7	0.000114286	0.000128571	0.0001
06-08-2023 06.11.19	AM-2	469.463	11	4844.96	4725	8	9	7	1	0	7	0.000114286	0.000128571	0.0001
06-08-2023 06.11.34	AM-2	469.463	11	4844.96	4725	8	9	7	1	0	7	0.000114286	0.000128571	0.0001
06-08-2023 06.11.49	AM-2	461.497	9	4774.82	4657	7	8	6	1	0	6	0.0001	0.000114286	8.57143e-05
06-08-2023 06.12.04	AM-2	469.463	11	4844.96	4725	8	9	7	1	0	7	0.000114286	0.000128571	0.0001
06-08-2023 06.12.19	AM-2	469.463	11	4844.96	4725	8	9	7	1	0	7	0.000114286	0.000128571	0.0001
06-08-2023 06.12.34	AM-2	469.463	11	4844.96	4725	8	9	7	1	0	7	0.000114286	0.000128571	0.0001
06-08-2023 06.12.49	AM-2	469.463	11	4844.96	4725	8	9	7	1	0	7	0.000114286	0.000128571	0.0001
06-08-2023 06.13.04	AM-2	469.463	11	4844.96	4725	8	9	7	1	0	7	0.000114286	0.000128571	0.0001
06-08-2023 06.13.19	AM-2	469.463	11	4844.96	4725	8	9	7	1	0	7	0.000114286	0.000128571	0.0001
06-08-2023 06.13.34	AM-2	469.463	11	4844.96	4725	8	9	7	1	0	7	0.000114286	0.000128571	0.0001
06-08-2023 06.13.49	AM-2	469.463	11	4844.96	4725	8	9	7	1	0	7	0.000114286	0.000128571	0.0001
06-08-2023 06.14.04	AM-2	469.463	11	4844.96	4725	8	9	7	1	0	7	0.000114286	0.000128571	0.0001
06-08-2023 06.14.19	AM-2	469.463	11	4844.96	4725	8	9	7	1	0	7	0.000114286	0.000128571	0.0001
06-08-2023 06.14.34	AM-2	469.463	11	4844.96	4725	8	9	7	1	0	7	0.000114286	0.000128571	0.0001
06-08-2023 06.14.49	AM-2	469.463	11	4844.96	4725	8	9	7	1	0	7	0.000114286	0.000128571	0.0001
06-08-2023 06.15.04	AM-2	469.463	11	4844.96	4725	8	9	7	1	0	7	0.000114286	0.000128571	0.0001
06-08-2023 06.15.19	AM-2	469.463	11	4844.96	4725	8	9	7	1	0	7	0.000114286	0.000128571	0.0001
06-08-2023 06.15.34	AM-2	469.463	11	4844.96	4725	8	9	7	1	0	7	0.000114286	0.000128571	0.0001
06-08-2023 06.15.49	AM-2	469.463	11	4844.96	4725	8	9	7	1	0	7	0.000114286	0.000128571	0.0001
06-08-2023 06.16.04	AM-2	469.463	11	4844.96	4725	8	9	7	1	0	7	0.000114286	0.000128571	0.0001
06-08-2023 06.16.19	AM-2	469.463	11	4844.96	4725	8	9	7	1	0	7	0.000114286	0.000128571	0.0001
06-08-2023 06.16.34	AM-2	469.463	11	4844.96	4725	8	9	7	1	0	7	0.000114286	0.000128571	0.0001
06-08-2023 06.16.49	AM-2	516.496	12	5333.08	5201	8	10	8	1	0	7	0.000114286	0.000142857	0.000114286
06-08-2023 06.17.04	AM-2	469.463	11	4844.96	4725	8	9	7	1	0	7	0.000114286	0.000128571	0.0001
06-08-2023 06.17.19	AM-2	469.463	11	4844.96	4725	8	9	7	1	0	7	0.000114286	0.000128571	0.0001
06-08-2023 06.17.34	AM-2	469.463	11	4844.96	4725	8	9	7	1	0	7	0.000114286	0.000128571	0.0001
06-08-2023 06.17.49	AM-2	469.463	11	4844.96	4725	8	9	7	1	0	7	0.000114286	0.000128571	0.0001
06-08-2023 06.18.04	AM-2	469.463	11	4844.96	4725	8	9	7	1	0	7	0.000114286	0.000128571	0.0001
06-08-2023 06.18.19	AM-2	469.463	11	4844.96	4725	8	9	7	1	0	7	0.000114286	0.000128571	0.0001
06-08-2023 06.18.34	AM-2	469.463	11	4844.96	4725	8	9	7	1	0	7	0.000114286	0.000128571	0.0001
06-08-2023 06.18.49	AM-2	469.463	11	4844.96	4725	8	9	7	1	0	7	0.000114286	0.000128571	0.0001
06-08-2023 06.19.04	AM-2	469.463	11	4844.96	4725	8	9	7	1	0	7	0.000114286	0.000128571	0.0001
06-08-2023 06.19.19	AM-2	469.463	11	4844.96	4725	8	9	7	1	0	7	0.000114286	0.000128571	0.0001
06-08-2023 06.19.34	AM-2	469.463	11	4844.96	4725	8	9	7	1	0	7	0.000114286	0.000128571	0.0001
06-08-2023 06.19.49	AM-2	469.463	11	4844.96	4725	8	9	7	1	0	7	0.000114286	0.000128571	0.0001
06-08-2023 06.20.04	AM-2	469.463	11	4844.96	4725	8	9	7	1	0	7	0.000114286	0.000128571	0.0001
06-08-2023 06.20.19	AM-2	469.463	11	4844.96	4725	8	9	7	1	0	7	0.000114286	0.000128571	0.0001
06-08-2023 06.20.34	AM-2	433.327	11	4464.68	4354	9	9	7	1	0	9	0.000128571	0.000128571	0.0001
06-08-2023 06.20.49	AM-2	433.327	11	4464.68	4354	9	9	7	1	0	9	0.000128571	0.000128571	0.0001
06-08-2023 06.21.04	AM-2	475.296	12	4899.5	4778	9	10	8	1	0	8	0.000128571	0.000142857	0.000114286
06-08-2023 06.21.19	AM-2	475.296	12	4899.5	4778	9	10	8	1	0	8	0.000128571	0.000142857	0.000114286
06-08-2023 06.21.34	AM-2	433.327	11	4464.68	4354	9	9	7	1	0	9	0.000128571	0.000128571	0.0001
06-08-2023 06.21.49	AM-2	433.327	11	4464.68	4354	9	9	7	1	0	9	0.000128571	0.000128571	0.0001
06-08-2023 06.22.04	AM-2	475.296	12	4899.5	4778	9	10	8	1	0	8	0.000128571	0.000142857	0.000114286
06-08-2023 06.22.19	AM-2	433.327	11	4464.68	4354	9	9	7	1	0	9	0.000128571	0.000128571	0.0001
06-08-2023 06.22.34	AM-2	433.327	11	4464.68	4354	9	9	7	1	0	9	0.000128571	0.000128571	0.0001
06-08-2023 06.22.49	AM-2	475.296	12	4899.5	4778	9	10	8	1	0	8	0.000128571	0.000142857	0.000114286
06-08-2023 06.23.04	AM-2	475.296	12	4899.5	4778	9	10	8	1	0	8	0.000128571	0.000142857	0.000114286
06-08-2023 06.23.19	AM-2	475.296	12	4899.5	4778	9	10	8	1	0	8	0.000128571	0.000142857	0.000114286
06-08-2023 06.23.34	AM-2	442.277	12	4552.03	4439	10	10	8	1	0	10	0.000142857	0.000142857	0.000114286
06-08-2023 06.23.49	AM-2	442.277	12	4552.03	4439	10	10	8	1	0	10	0.000142857	0.000142857	0.000114286
06-08-2023 06.24.04	AM-2	442.277	12	4552.03	4439	10	10	8	1	0	10	0.000142857	0.000142857	0.000114286
06-08-2023 06.24.19	AM-2	442.277	12	4552.03	4439	10	10	8	1	0	10	0.000142857	0.000142857	0.000114286
06-08-2023 06.24.34	AM-2	442.277	12	4552.03	4439	10	10	8	1	0	10	0.000142857	0.000142857	0.000114286
06-08-2023 06.24.49	AM-2	442.277	12	4552.03	4439	10	10	8	1	0	10	0.000142857	0.000142857	0.000114286
06-08-2023 06.25.04	AM-2	442.277	12	4552.03	4439	10	10	8	1	0	10	0.000142857	0.000142857	0.000114286
06-08-2023 06.25.19	AM-2	442.277	12	4552.03	4439	10	10	8	1	0	10	0.000142857	0.000142857	0.000114286
06-08-2023 06.25.34	AM-2	442.277	12	4552.03	4439	10	10	8	1	0	10	0.000142857	0.000142857	0.000114286
06-08-2023 06.25.49	AM-2	442.277	12	4552.03	4439	10	10	8	1	0	10	0.000142857	0.000142857	0.000114286
06-08-2023 06.26.04	AM-2	442.277	12	4552.03	4439	10	10	8	1	0	10	0.000142857	0.000142857	0.000114286
06-08-2023 06.26.19	AM-2	442.277	12	4552.03	4439	10	10	8	1	0	10	0.000142857	0.000142857	0.000114286
06-08-2023 06.26.34	AM-2	442.277	12	4552.03	4439	10	10	8	1	0	10	0.000142857	0.000142857	0.000114286
06-08-2023 06.26.49	AM-2	442.277	12	4552.03	4439	10	10	8	1	0	10	0.000142857	0.000142857	0.000114286
06-08-2023 06.27.04	AM-2	443.619	14	4552.46	4439	10	11	8	1	0	10	0.000142857	0.000157143	0.000114286
06-08-2023 06.27.19	AM-2	443.619	14	4552.46	4439	10	11	8	1	0	10	0.000142857	0.000157143	0.000114286
06-08-2023 06.27.34	AM-2	442.277	12	4552.03	4439	10	10	8	1	0	10	0.000142857	0.000142857	0.000114286
06-08-2023 06.27.49	AM-2	443.619	14	4552.46	4439	10	11	8	1	0	10	0.000142857	0.000157143	0.000114286
06-08-2023 06.28.04	AM-2	443.619	14	4552.46	4439	10	11	8	1	0	10	0.000142857	0.000157143	0.000114286
06-08-2023 06.28.19	AM-2	443.619	14	4552.46	4439	10	11	8	1	0	10	0.000142857	0.000157143	0.000114286
06-08-2023 06.28.34	AM-2	475.296	12	4899.5	4778	9	10	8	1	0	8	0.000128571	0.000142857	0.000114286
06-08-2023 06.28.49	AM-2	443.619	14	4552.46	4439	10	11	8	1	0	10	0.000142857	0.000157143	0.000114286
06-08-2023 06.29.04	AM-2	443.619	14	4552.46	4439	10	11	8	1	0	10	0.000142857	0.000157143	0.000114286
06-08-2023 06.29.19	AM-2	443.619	14	4552.46	4439	10	11	8	1	0	10	0.000142857	0.000157143	0.000114286
06-08-2023 06.29.34	AM-2	416.639	14	4268.54	4162	11	11	8	1	0	12	0.000157143	0.000157143	0.000114286
06-08-2023 06.29.49	AM-2	416.639	14	4268.54	4162	11	11	8	1	0	12	0.000157143	0.000157143	0.000114286
06-08-2023 06.30.04	AM-2	416.639	14	4268.54	4162	11	11	8	1	0	12	0.000157143	0.000157143	0.000114286
06-08-2023 06.30.19	AM-2	416.639	14	4268.54	4162	11	11	8	1	0	12	0.000157143	0.000157143	0.000114286
06-08-2023 06.30.34	AM-2	416.639	14	4268.54	4162	11	11	8	1	0	12	0.000157143	0.000157143	0.000114286
06-08-2023 06.30.49	AM-2	416.639	14	4268.54	4162	11	11	8	1	0	12	0.000157143	0.000157143	0.000114286
06-08-2023 06.31.04	AM-2	416.639	14	4268.54	4162	11	11	8	1	0	12	0.000157143	0.000157143	0.000114286
06-08-2023 06.31.19	AM-2	418.506	14	4267.98	4162	11	11	8	2	0	12	0.000157143	0.000157143	0.000114286
06-08-2023 06.31.34	AM-2	418.506	14	4267.98	4162	11	11	8	2	0	12	0.000157143	0.000157143	0.000114286
06-08-2023 06.31.49	AM-2	418.506	14	4267.98	4162	11	11	8	2	0	12	0.000157143	0.000157143	0.000114286
06-08-2023 06.32.04	AM-2	418.506	14	4267.98	4162	11	11	8	2	0	12	0.000157143	0.000157143	0.000114286
06-08-2023 06.32.19	AM-2	418.506	14	4267.98	4162	11	11	8	2	0	12	0.000157143	0.000157143	0.000114286
06-08-2023 06.32.34	AM-2	418.506	14	4267.98	4162	11	11	8	2	0	12	0.000157143	0.000157143	0.000114286
06-08-2023 06.32.49	AM-2	418.506	14	4267.98	4162	11	11	8	2	0	12	0.000157143	0.000157143	0.000114286
06-08-2023 06.33.04	AM-2	418.506	14	4267.98	4162	11	11	8	2	0	12	0.000157143	0.000157143	0.000114286
06-08-2023 06.33.19	AM-2	418.506	14	4267.98	4162	11	11	8	2	0	12	0.000157143	0.000157143	0.000114286
06-08-2023 06.33.34	AM-2	418.506	14	4267.98	4162	11	11	8	2	0	12	0.000157143	0.000157143	0.000114286
06-08-2023 06.33.49	AM-2	444.144	12	4551.47	4439	10	10	8	2	0	10	0.000142857	0.000142857	0.000114286
06-08-2023 06.34.04	AM-2	418.506	14	4267.98	4162	11	11	8	2	0	12	0.000157143	0.000157143	0.000114286
06-08-2023 06.34.19	AM-2	435.194	11	4464.12	4354	9	9	7	2	0	9	0.000128571	0.000128571	0.0001
06-08-2023 06.34.34	AM-2	418.506	14	4267.98	4162	11	11	8	2	0	12	0.000157143	0.000157143	0.000114286
06-08-2023 06.34.49	AM-2	418.506	14	4267.98	4162	11	11	8	2	0	12	0.000157143	0.000157143	0.000114286
06-08-2023 06.35.04	AM-2	418.506	14	4267.98	4162	11	11	8	2	0	12	0.000157143	0.000157143	0.000114286
06-08-2023 06.35.19	AM-2	444.144	12	4551.47	4439	10	10	8	2	0	10	0.000142857	0.000142857	0.000114286
06-08-2023 06.35.34	AM-2	418.506	14	4267.98	4162	11	11	8	2	0	12	0.000157143	0.000157143	0.000114286
06-08-2023 06.35.49	AM-2	418.506	14	4267.98	4162	11	11	8	2	0	12	0.000157143	0.000157143	0.000114286
06-08-2023 06.36.04	AM-2	418.506	14	4267.98	4162	11	11	8	2	0	12	0.000157143	0.000157143	0.000114286
06-08-2023 06.36.19	AM-2	418.506	14	4267.98	4162	11	11	8	2	0	12	0.000157143	0.000157143	0.000114286
06-08-2023 06.36.34	AM-2	418.506	14	4267.98	4162	11	11	8	2	0	12	0.000157143	0.000157143	0.000114286
06-08-2023 06.36.49	AM-2	418.506	14	4267.98	4162	11	11	8	2	0	12	0.000157143	0.000157143	0.000114286
06-08-2023 06.37.04	AM-2	418.506	14	4267.98	4162	11	11	8	2	0	12	0.000157143	0.000157143	0.000114286
06-08-2023 06.37.19	AM-2	418.506	14	4267.98	4162	11	11	8	2	0	12	0.000157143	0.000157143	0.000114286
06-08-2023 06.37.34	AM-2	418.506	14	4267.98	4162	11	11	8	2	0	12	0.000157143	0.000157143	0.000114286
06-08-2023 06.37.49	AM-2	418.506	14	4267.98	4162	11	11	8	2	0	12	0.000157143	0.000157143	0.000114286
06-08-2023 06.38.04	AM-2	418.506	14	4267.98	4162	11	11	8	2	0	12	0.000157143	0.000157143	0.000114286
06-08-2023 06.38.19	AM-2	396.007	14	4031.2	3931	12	11	8	2	0	14	0.000171429	0.000157143	0.000114286
06-08-2023 06.38.34	AM-2	396.007	14	4031.2	3931	12	11	8	2	0	14	0.000171429	0.000157143	0.000114286
06-08-2023 06.38.49	AM-2	396.007	14	4031.2	3931	12	11	8	2	0	14	0.000171429	0.000157143	0.000114286
06-08-2023 06.39.04	AM-2	396.007	14	4031.2	3931	12	11	8	2	0	14	0.000171429	0.000157143	0.000114286
06-08-2023 06.39.19	AM-2	396.007	14	4031.2	3931	12	11	8	2	0	14	0.000171429	0.000157143	0.000114286
06-08-2023 06.39.34	AM-2	396.007	14	4031.2	3931	12	11	8	2	0	14	0.000171429	0.000157143	0.000114286
06-08-2023 06.39.49	AM-2	396.007	14	4031.2	3931	12	11	8	2	0	14	0.000171429	0.000157143	0.000114286
06-08-2023 06.40.04	AM-2	418.506	14	4267.98	4162	11	11	8	2	0	12	0.000157143	0.000157143	0.000114286
06-08-2023 06.40.19	AM-2	396.007	14	4031.2	3931	12	11	8	2	0	14	0.000171429	0.000157143	0.000114286
06-08-2023 06.40.34	AM-2	396.007	14	4031.2	3931	12	11	8	2	0	14	0.000171429	0.000157143	0.000114286
06-08-2023 06.40.49	AM-2	396.007	14	4031.2	3931	12	11	8	2	0	14	0.000171429	0.000157143	0.000114286
06-08-2023 06.41.04	AM-2	396.007	14	4031.2	3931	12	11	8	2	0	14	0.000171429	0.000157143	0.000114286
06-08-2023 06.41.19	AM-2	396.007	14	4031.2	3931	12	11	8	2	0	14	0.000171429	0.000157143	0.000114286
06-08-2023 06.41.34	AM-2	396.007	14	4031.2	3931	12	11	8	2	0	14	0.000171429	0.000157143	0.000114286
06-08-2023 06.41.49	AM-2	396.007	14	4031.2	3931	12	11	8	2	0	14	0.000171429	0.000157143	0.000114286
06-08-2023 06.42.04	AM-2	396.007	14	4031.2	3931	12	11	8	2	0	14	0.000171429	0.000157143	0.000114286
06-08-2023 06.42.19	AM-2	396.007	14	4031.2	3931	12	11	8	2	0	14	0.000171429	0.000157143	0.000114286
06-08-2023 06.42.34	AM-2	396.007	14	4031.2	3931	12	11	8	2	0	14	0.000171429	0.000157143	0.000114286
06-08-2023 06.42.49	AM-2	396.007	14	4031.2	3931	12	11	8	2	0	14	0.000171429	0.000157143	0.000114286
06-08-2023 06.43.04	AM-2	418.506	14	4267.98	4162	11	11	8	2	0	12	0.000157143	0.000157143	0.000114286
06-08-2023 06.43.19	AM-2	418.506	14	4267.98	4162	11	11	8	2	0	12	0.000157143	0.000157143	0.000114286
06-08-2023 06.43.34	AM-2	418.506	14	4267.98	4162	11	11	8	2	0	12	0.000157143	0.000157143	0.000114286
06-08-2023 06.43.49	AM-2	418.506	14	4267.98	4162	11	11	8	2	0	12	0.000157143	0.000157143	0.000114286
06-08-2023 06.44.04	AM-2	418.506	14	4267.98	4162	11	11	8	2	0	12	0.000157143	0.000157143	0.000114286
06-08-2023 06.44.19	AM-2	418.506	14	4267.98	4162	11	11	8	2	0	12	0.000157143	0.000157143	0.000114286
06-08-2023 06.44.34	AM-2	418.506	14	4267.98	4162	11	11	8	2	0	12	0.000157143	0.000157143	0.000114286
06-08-2023 06.44.49	AM-2	418.506	14	4267.98	4162	11	11	8	2	0	12	0.000157143	0.000157143	0.000114286
06-08-2023 06.45.04	AM-2	418.506	14	4267.98	4162	11	11	8	2	0	12	0.000157143	0.000157143	0.000114286
06-08-2023 06.45.19	AM-2	477.163	12	4898.94	4778	9	10	8	2	0	8	0.000128571	0.000142857	0.000114286
06-08-2023 06.45.34	AM-2	418.506	14	4267.98	4162	11	11	8	2	0	12	0.000157143	0.000157143	0.000114286
06-08-2023 06.45.49	AM-2	418.506	14	4267.98	4162	11	11	8	2	0	12	0.000157143	0.000157143	0.000114286
06-08-2023 06.46.04	AM-2	418.506	14	4267.98	4162	11	11	8	2	0	12	0.000157143	0.000157143	0.000114286
06-08-2023 06.46.19	AM-2	418.506	14	4267.98	4162	11	11	8	2	0	12	0.000157143	0.000157143	0.000114286
06-08-2023 06.46.34	AM-2	418.506	14	4267.98	4162	11	11	8	2	0	12	0.000157143	0.000157143	0.000114286
06-08-2023 06.46.49	AM-2	418.506	14	4267.98	4162	11	11	8	2	0	12	0.000157143	0.000157143	0.000114286
06-08-2023 06.47.04	AM-2	418.506	14	4267.98	4162	11	11	8	2	0	12	0.000157143	0.000157143	0.000114286
06-08-2023 06.47.19	AM-2	418.506	14	4267.98	4162	11	11	8	2	0	12	0.000157143	0.000157143	0.000114286
06-08-2023 06.47.34	AM-2	418.506	14	4267.98	4162	11	11	8	2	0	12	0.000157143	0.000157143	0.000114286
06-08-2023 06.47.49	AM-2	418.506	14	4267.98	4162	11	11	8	2	0	12	0.000157143	0.000157143	0.000114286
06-08-2023 06.48.04	AM-2	418.506	14	4267.98	4162	11	11	8	2	0	12	0.000157143	0.000157143	0.000114286
06-08-2023 06.48.19	AM-2	418.506	14	4267.98	4162	11	11	8	2	0	12	0.000157143	0.000157143	0.000114286
06-08-2023 06.48.34	AM-2	444.144	12	4551.47	4439	10	10	8	2	0	10	0.000142857	0.000142857	0.000114286
06-08-2023 06.48.49	AM-2	418.506	14	4267.98	4162	11	11	8	2	0	12	0.000157143	0.000157143	0.000114286
06-08-2023 06.49.04	AM-2	418.506	14	4267.98	4162	11	11	8	2	0	12	0.000157143	0.000157143	0.000114286
06-08-2023 06.49.19	AM-2	418.506	14	4267.98	4162	11	11	8	2	0	12	0.000157143	0.000157143	0.000114286
06-08-2023 06.49.34	AM-2	416.639	14	4268.54	4162	11	11	8	1	0	12	0.000157143	0.000157143	0.000114286
06-08-2023 06.49.49	AM-2	416.639	14	4268.54	4162	11	11	8	1	0	12	0.000157143	0.000157143	0.000114286
06-08-2023 06.50.04	AM-2	416.639	14	4268.54	4162	11	11	8	1	0	12	0.000157143	0.000157143	0.000114286
06-08-2023 06.50.19	AM-2	416.639	14	4268.54	4162	11	11	8	1	0	12	0.000157143	0.000157143	0.000114286
06-08-2023 06.50.34	AM-2	416.639	14	4268.54	4162	11	11	8	1	0	12	0.000157143	0.000157143	0.000114286
06-08-2023 06.50.49	AM-2	416.639	14	4268.54	4162	11	11	8	1	0	12	0.000157143	0.000157143	0.000114286
06-08-2023 06.51.04	AM-2	416.639	14	4268.54	4162	11	11	8	1	0	12	0.000157143	0.000157143	0.000114286
06-08-2023 06.51.19	AM-2	416.639	14	4268.54	4162	11	11	8	1	0	12	0.000157143	0.000157143	0.000114286
06-08-2023 06.51.34	AM-2	416.639	14	4268.54	4162	11	11	8	1	0	12	0.000157143	0.000157143	0.000114286
06-08-2023 06.51.49	AM-2	416.639	14	4268.54	4162	11	11	8	1	0	12	0.000157143	0.000157143	0.000114286
06-08-2023 06.52.04	AM-2	416.639	14	4268.54	4162	11	11	8	1	0	12	0.000157143	0.000157143	0.000114286
06-08-2023 06.52.19	AM-2	416.639	14	4268.54	4162	11	11	8	1	0	12	0.000157143	0.000157143	0.000114286
06-08-2023 06.52.34	AM-2	416.639	14	4268.54	4162	11	11	8	1	0	12	0.000157143	0.000157143	0.000114286
06-08-2023 06.52.49	AM-2	443.619	14	4552.46	4439	10	11	8	1	0	10	0.000142857	0.000157143	0.000114286
06-08-2023 06.53.04	AM-2	443.619	14	4552.46	4439	10	11	8	1	0	10	0.000142857	0.000157143	0.000114286
06-08-2023 06.53.19	AM-2	416.639	14	4268.54	4162	11	11	8	1	0	12	0.000157143	0.000157143	0.000114286
06-08-2023 06.53.34	AM-2	416.639	14	4268.54	4162	11	11	8	1	0	12	0.000157143	0.000157143	0.000114286
06-08-2023 06.53.49	AM-2	416.639	14	4268.54	4162	11	11	8	1	0	12	0.000157143	0.000157143	0.000114286
06-08-2023 06.54.04	AM-2	416.639	14	4268.54	4162	11	11	8	1	0	12	0.000157143	0.000157143	0.000114286
06-08-2023 06.54.19	AM-2	416.639	14	4268.54	4162	11	11	8	1	0	12	0.000157143	0.000157143	0.000114286
06-08-2023 06.54.34	AM-2	416.639	14	4268.54	4162	11	11	8	1	0	12	0.000157143	0.000157143	0.000114286
06-08-2023 06.54.49	AM-2	416.639	14	4268.54	4162	11	11	8	1	0	12	0.000157143	0.000157143	0.000114286
06-08-2023 06.55.04	AM-2	416.639	14	4268.54	4162	11	11	8	1	0	12	0.000157143	0.000157143	0.000114286
06-08-2023 06.55.19	AM-2	416.639	14	4268.54	4162	11	11	8	1	0	12	0.000157143	0.000157143	0.000114286
06-08-2023 06.55.34	AM-2	443.619	14	4552.46	4439	10	11	8	1	0	10	0.000142857	0.000157143	0.000114286
06-08-2023 06.55.49	AM-2	416.639	14	4268.54	4162	11	11	8	1	0	12	0.000157143	0.000157143	0.000114286
06-08-2023 06.56.04	AM-2	416.639	14	4268.54	4162	11	11	8	1	0	12	0.000157143	0.000157143	0.000114286
06-08-2023 06.56.19	AM-2	416.639	14	4268.54	4162	11	11	8	1	0	12	0.000157143	0.000157143	0.000114286
06-08-2023 06.56.34	AM-2	416.639	14	4268.54	4162	11	11	8	1	0	12	0.000157143	0.000157143	0.000114286
06-08-2023 06.56.49	AM-2	416.639	14	4268.54	4162	11	11	8	1	0	12	0.000157143	0.000157143	0.000114286
06-08-2023 06.57.04	AM-2	416.639	14	4268.54	4162	11	11	8	1	0	12	0.000157143	0.000157143	0.000114286
06-08-2023 06.57.19	AM-2	416.639	14	4268.54	4162	11	11	8	1	0	12	0.000157143	0.000157143	0.000114286
06-08-2023 06.57.34	AM-2	416.639	14	4268.54	4162	11	11	8	1	0	12	0.000157143	0.000157143	0.000114286
06-08-2023 06.57.49	AM-2	416.639	14	4268.54	4162	11	11	8	1	0	12	0.000157143	0.000157143	0.000114286
06-08-2023 06.58.04	AM-2	416.639	14	4268.54	4162	11	11	8	1	0	12	0.000157143	0.000157143	0.000114286
06-08-2023 06.58.19	AM-2	416.639	14	4268.54	4162	11	11	8	1	0	12	0.000157143	0.000157143	0.000114286
06-08-2023 06.58.34	AM-2	443.619	14	4552.46	4439	10	11	8	1	0	10	0.000142857	0.000157143	0.000114286
06-08-2023 06.58.49	AM-2	416.639	14	4268.54	4162	11	11	8	1	0	12	0.000157143	0.000157143	0.000114286
06-08-2023 06.59.04	AM-2	416.639	14	4268.54	4162	11	11	8	1	0	12	0.000157143	0.000157143	0.000114286
06-08-2023 06.59.19	AM-2	416.639	14	4268.54	4162	11	11	8	1	0	12	0.000157143	0.000157143	0.000114286
06-08-2023 06.59.34	AM-2	416.639	14	4268.54	4162	11	11	8	1	0	12	0.000157143	0.000157143	0.000114286
06-08-2023 06.59.49	AM-2	416.639	14	4268.54	4162	11	11	8	1	0	12	0.000157143	0.000157143	0.000114286
06-08-2023 07.00.04	AM-2	416.639	14	4268.54	4162	11	11	8	1	0	12	0.000157143	0.000157143	0.000114286
06-08-2023 07.00.19	AM-2	416.639	14	4268.54	4162	11	11	8	1	0	12	0.000157143	0.000157143	0.000114286
06-08-2023 07.00.34	AM-2	416.639	14	4268.54	4162	11	11	8	1	0	12	0.000157143	0.000157143	0.000114286
06-08-2023 07.00.49	AM-2	416.639	14	4268.54	4162	11	11	8	1	0	12	0.000157143	0.000157143	0.000114286
06-08-2023 07.01.04	AM-2	416.639	14	4268.54	4162	11	11	8	1	0	12	0.000157143	0.000157143	0.000114286
06-08-2023 07.01.19	AM-2	416.639	14	4268.54	4162	11	11	8	1	0	12	0.000157143	0.000157143	0.000114286
06-08-2023 07.01.34	AM-2	416.639	14	4268.54	4162	11	11	8	1	0	12	0.000157143	0.000157143	0.000114286
06-08-2023 07.01.49	AM-2	416.639	14	4268.54	4162	11	11	8	1	0	12	0.000157143	0.000157143	0.000114286
06-08-2023 07.02.04	AM-2	443.619	14	4552.46	4439	10	11	8	1	0	10	0.000142857	0.000157143	0.000114286
06-08-2023 07.02.19	AM-2	416.639	14	4268.54	4162	11	11	8	1	0	12	0.000157143	0.000157143	0.000114286
06-08-2023 07.02.34	AM-2	451.682	16	4623.62	4508	11	12	9	1	0	11	0.000157143	0.000171429	0.000128571
06-08-2023 07.02.49	AM-2	416.639	14	4268.54	4162	11	11	8	1	0	12	0.000157143	0.000157143	0.000114286
06-08-2023 07.03.04	AM-2	475.296	12	4899.5	4778	9	10	8	1	0	8	0.000128571	0.000142857	0.000114286
06-08-2023 07.03.19	AM-2	418.506	14	4267.98	4162	11	11	8	2	0	12	0.000157143	0.000157143	0.000114286
06-08-2023 07.03.34	AM-2	418.506	14	4267.98	4162	11	11	8	2	0	12	0.000157143	0.000157143	0.000114286
06-08-2023 07.03.49	AM-2	418.506	14	4267.98	4162	11	11	8	2	0	12	0.000157143	0.000157143	0.000114286
06-08-2023 07.04.04	AM-2	418.506	14	4267.98	4162	11	11	8	2	0	12	0.000157143	0.000157143	0.000114286
06-08-2023 07.04.19	AM-2	418.506	14	4267.98	4162	11	11	8	2	0	12	0.000157143	0.000157143	0.000114286
06-08-2023 07.04.34	AM-2	418.506	14	4267.98	4162	11	11	8	2	0	12	0.000157143	0.000157143	0.000114286
06-08-2023 07.04.49	AM-2	418.506	14	4267.98	4162	11	11	8	2	0	12	0.000157143	0.000157143	0.000114286
06-08-2023 07.05.04	AM-2	453.549	16	4623.06	4508	11	12	9	2	0	11	0.000157143	0.000171429	0.000128571
06-08-2023 07.05.19	AM-2	453.549	16	4623.06	4508	11	12	9	2	0	11	0.000157143	0.000171429	0.000128571
06-08-2023 07.05.34	AM-2	453.549	16	4623.06	4508	11	12	9	2	0	11	0.000157143	0.000171429	0.000128571
06-08-2023 07.05.49	AM-2	453.549	16	4623.06	4508	11	12	9	2	0	11	0.000157143	0.000171429	0.000128571
06-08-2023 07.06.04	AM-2	453.549	16	4623.06	4508	11	12	9	2	0	11	0.000157143	0.000171429	0.000128571
06-08-2023 07.06.19	AM-2	453.549	16	4623.06	4508	11	12	9	2	0	11	0.000157143	0.000171429	0.000128571
06-08-2023 07.06.34	AM-2	453.549	16	4623.06	4508	11	12	9	2	0	11	0.000157143	0.000171429	0.000128571
06-08-2023 07.06.49	AM-2	418.506	14	4267.98	4162	11	11	8	2	0	12	0.000157143	0.000157143	0.000114286
06-08-2023 07.07.04	AM-2	453.549	16	4623.06	4508	11	12	9	2	0	11	0.000157143	0.000171429	0.000128571
06-08-2023 07.07.19	AM-2	418.506	14	4267.98	4162	11	11	8	2	0	12	0.000157143	0.000157143	0.000114286
06-08-2023 07.07.34	AM-2	453.549	16	4623.06	4508	11	12	9	2	0	11	0.000157143	0.000171429	0.000128571
06-08-2023 07.07.49	AM-2	453.549	16	4623.06	4508	11	12	9	2	0	11	0.000157143	0.000171429	0.000128571
06-08-2023 07.08.04	AM-2	453.549	16	4623.06	4508	11	12	9	2	0	11	0.000157143	0.000171429	0.000128571
06-08-2023 07.08.19	AM-2	453.549	16	4623.06	4508	11	12	9	2	0	11	0.000157143	0.000171429	0.000128571
06-08-2023 07.08.34	AM-2	453.549	16	4623.06	4508	11	12	9	2	0	11	0.000157143	0.000171429	0.000128571
06-08-2023 07.08.49	AM-2	453.549	16	4623.06	4508	11	12	9	2	0	11	0.000157143	0.000171429	0.000128571
06-08-2023 07.09.04	AM-2	453.549	16	4623.06	4508	11	12	9	2	0	11	0.000157143	0.000171429	0.000128571
06-08-2023 07.09.19	AM-2	453.549	16	4623.06	4508	11	12	9	2	0	11	0.000157143	0.000171429	0.000128571
06-08-2023 07.09.34	AM-2	453.549	16	4623.06	4508	11	12	9	2	0	11	0.000157143	0.000171429	0.000128571
06-08-2023 07.09.49	AM-2	453.549	16	4623.06	4508	11	12	9	2	0	11	0.000157143	0.000171429	0.000128571
06-08-2023 07.10.04	AM-2	453.549	16	4623.06	4508	11	12	9	2	0	11	0.000157143	0.000171429	0.000128571
06-08-2023 07.10.19	AM-2	453.549	16	4623.06	4508	11	12	9	2	0	11	0.000157143	0.000171429	0.000128571
06-08-2023 07.10.34	AM-2	453.549	16	4623.06	4508	11	12	9	2	0	11	0.000157143	0.000171429	0.000128571
06-08-2023 07.10.49	AM-2	459.198	16	4682.51	4566	12	13	10	2	0	11	0.000171429	0.000185714	0.000142857
06-08-2023 07.11.04	AM-2	428.322	16	4357.59	4249	12	12	9	2	0	14	0.000171429	0.000171429	0.000128571
06-08-2023 07.11.19	AM-2	459.198	16	4682.51	4566	12	13	10	2	0	11	0.000171429	0.000185714	0.000142857
06-08-2023 07.11.34	AM-2	437.299	16	4431.85	4322	13	13	10	3	0	14	0.000185714	0.000185714	0.000142857
06-08-2023 07.11.49	AM-2	437.299	16	4431.85	4322	13	13	10	3	0	14	0.000185714	0.000185714	0.000142857
06-08-2023 07.12.04	AM-2	435.432	16	4432.41	4322	13	13	10	2	0	14	0.000185714	0.000185714	0.000142857
06-08-2023 07.12.19	AM-2	459.198	16	4682.51	4566	12	13	10	2	0	11	0.000171429	0.000185714	0.000142857
06-08-2023 07.12.34	AM-2	453.549	16	4623.06	4508	11	12	9	2	0	11	0.000157143	0.000171429	0.000128571
06-08-2023 07.12.49	AM-2	459.198	16	4682.51	4566	12	13	10	2	0	11	0.000171429	0.000185714	0.000142857
06-08-2023 07.13.04	AM-2	459.198	16	4682.51	4566	12	13	10	2	0	11	0.000171429	0.000185714	0.000142857
06-08-2023 07.13.19	AM-2	459.198	16	4682.51	4566	12	13	10	2	0	11	0.000171429	0.000185714	0.000142857
06-08-2023 07.13.34	AM-2	459.198	16	4682.51	4566	12	13	10	2	0	11	0.000171429	0.000185714	0.000142857
06-08-2023 07.13.49	AM-2	459.198	16	4682.51	4566	12	13	10	2	0	11	0.000171429	0.000185714	0.000142857
06-08-2023 07.14.04	AM-2	459.198	16	4682.51	4566	12	13	10	2	0	11	0.000171429	0.000185714	0.000142857
06-08-2023 07.14.19	AM-2	459.198	16	4682.51	4566	12	13	10	2	0	11	0.000171429	0.000185714	0.000142857
06-08-2023 07.14.34	AM-2	435.432	16	4432.41	4322	13	13	10	2	0	14	0.000185714	0.000185714	0.000142857
06-08-2023 07.14.49	AM-2	435.432	16	4432.41	4322	13	13	10	2	0	14	0.000185714	0.000185714	0.000142857
06-08-2023 07.15.04	AM-2	435.432	16	4432.41	4322	13	13	10	2	0	14	0.000185714	0.000185714	0.000142857
06-08-2023 07.15.19	AM-2	435.432	16	4432.41	4322	13	13	10	2	0	14	0.000185714	0.000185714	0.000142857
06-08-2023 07.15.34	AM-2	435.432	16	4432.41	4322	13	13	10	2	0	14	0.000185714	0.000185714	0.000142857
06-08-2023 07.15.49	AM-2	435.432	16	4432.41	4322	13	13	10	2	0	14	0.000185714	0.000185714	0.000142857
06-08-2023 07.16.04	AM-2	435.432	16	4432.41	4322	13	13	10	2	0	14	0.000185714	0.000185714	0.000142857
06-08-2023 07.16.19	AM-2	464.641	17	4732.96	4615	13	14	11	2	0	12	0.000185714	0.0002	0.000157143
06-08-2023 07.16.34	AM-2	464.641	17	4732.96	4615	13	14	11	2	0	12	0.000185714	0.0002	0.000157143
06-08-2023 07.16.49	AM-2	466.508	17	4732.4	4615	13	14	11	3	0	12	0.000185714	0.0002	0.000157143
06-08-2023 07.17.04	AM-2	466.508	17	4732.4	4615	13	14	11	3	0	12	0.000185714	0.0002	0.000157143
06-08-2023 07.17.19	AM-2	466.508	17	4732.4	4615	13	14	11	3	0	12	0.000185714	0.0002	0.000157143
06-08-2023 07.17.34	AM-2	466.508	17	4732.4	4615	13	14	11	3	0	12	0.000185714	0.0002	0.000157143
06-08-2023 07.17.49	AM-2	444.106	17	4496.65	4385	14	14	11	3	0	15	0.0002	0.0002	0.000157143
06-08-2023 07.18.04	AM-2	444.106	17	4496.65	4385	14	14	11	3	0	15	0.0002	0.0002	0.000157143
06-08-2023 07.18.19	AM-2	444.106	17	4496.65	4385	14	14	11	3	0	15	0.0002	0.0002	0.000157143
06-08-2023 07.18.34	AM-2	437.299	16	4431.85	4322	13	13	10	3	0	14	0.000185714	0.000185714	0.000142857
06-08-2023 07.18.49	AM-2	466.508	17	4732.4	4615	13	14	11	3	0	12	0.000185714	0.0002	0.000157143
06-08-2023 07.19.04	AM-2	444.106	17	4496.65	4385	14	14	11	3	0	15	0.0002	0.0002	0.000157143
06-08-2023 07.19.19	AM-2	401.228	19	4031.73	3931	15	14	10	3	0	19	0.000214286	0.0002	0.000142857
06-08-2023 07.19.34	AM-2	425.968	19	4292.08	4185	15	15	11	3	0	16	0.000214286	0.000214286	0.000157143
06-08-2023 07.19.49	AM-2	425.968	19	4292.08	4185	15	15	11	3	0	16	0.000214286	0.000214286	0.000157143
06-08-2023 07.20.04	AM-2	425.968	19	4292.08	4185	15	15	11	3	0	16	0.000214286	0.000214286	0.000157143
06-08-2023 07.20.19	AM-2	425.968	19	4292.08	4185	15	15	11	3	0	16	0.000214286	0.000214286	0.000157143
06-08-2023 07.20.34	AM-2	425.968	19	4292.08	4185	15	15	11	3	0	16	0.000214286	0.000214286	0.000157143
06-08-2023 07.20.49	AM-2	452.05	21	4552.87	4439	15	16	12	3	0	16	0.000214286	0.000228571	0.000171429
06-08-2023 07.21.04	AM-2	452.05	21	4552.87	4439	15	16	12	3	0	16	0.000214286	0.000228571	0.000171429
06-08-2023 07.21.19	AM-2	453.916	21	4552.31	4439	15	16	12	4	0	16	0.000214286	0.000228571	0.000171429
06-08-2023 07.21.34	AM-2	453.916	21	4552.31	4439	15	16	12	4	0	16	0.000214286	0.000228571	0.000171429
06-08-2023 07.21.49	AM-2	452.05	21	4552.87	4439	15	16	12	3	0	16	0.000214286	0.000228571	0.000171429
06-08-2023 07.22.04	AM-2	452.05	21	4552.87	4439	15	16	12	3	0	16	0.000214286	0.000228571	0.000171429
06-08-2023 07.22.19	AM-2	452.05	21	4552.87	4439	15	16	12	3	0	16	0.000214286	0.000228571	0.000171429
06-08-2023 07.22.34	AM-2	453.916	21	4552.31	4439	15	16	12	4	0	16	0.000214286	0.000228571	0.000171429
06-08-2023 07.22.49	AM-2	435.41	21	4357.56	4249	16	16	12	4	0	18	0.000228571	0.000228571	0.000171429
06-08-2023 07.23.04	AM-2	458.592	21	4601.51	4487	16	17	13	4	0	16	0.000228571	0.000242857	0.000185714
06-08-2023 07.23.19	AM-2	458.592	21	4601.51	4487	16	17	13	4	0	16	0.000228571	0.000242857	0.000185714
06-08-2023 07.23.34	AM-2	458.592	21	4601.51	4487	16	17	13	4	0	16	0.000228571	0.000242857	0.000185714
06-08-2023 07.23.49	AM-2	458.592	21	4601.51	4487	16	17	13	4	0	16	0.000228571	0.000242857	0.000185714
06-08-2023 07.24.04	AM-2	458.592	21	4601.51	4487	16	17	13	4	0	16	0.000228571	0.000242857	0.000185714
06-08-2023 07.24.19	AM-2	441.536	22	4415.17	4305	17	17	13	4	0	19	0.000242857	0.000242857	0.000185714
06-08-2023 07.24.34	AM-2	425.757	22	4249.12	4143	18	17	13	4	0	22	0.000257143	0.000242857	0.000185714
06-08-2023 07.24.49	AM-2	448.175	22	4464.84	4354	18	18	14	5	0	19	0.000257143	0.000257143	0.0002
06-08-2023 07.25.04	AM-2	448.175	22	4464.84	4354	18	18	14	5	0	19	0.000257143	0.000257143	0.0002
06-08-2023 07.25.19	AM-2	427.624	22	4248.56	4143	18	17	13	5	0	22	0.000257143	0.000242857	0.000185714
06-08-2023 07.25.34	AM-2	448.175	22	4464.84	4354	18	18	14	5	0	19	0.000257143	0.000257143	0.0002
06-08-2023 07.25.49	AM-2	448.175	22	4464.84	4354	18	18	14	5	0	19	0.000257143	0.000257143	0.0002
06-08-2023 07.26.04	AM-2	448.175	22	4464.84	4354	18	18	14	5	0	19	0.000257143	0.000257143	0.0002
06-08-2023 07.26.19	AM-2	448.175	22	4464.84	4354	18	18	14	5	0	19	0.000257143	0.000257143	0.0002
06-08-2023 07.26.34	AM-2	448.175	22	4464.84	4354	18	18	14	5	0	19	0.000257143	0.000257143	0.0002
06-08-2023 07.26.49	AM-2	448.175	22	4464.84	4354	18	18	14	5	0	19	0.000257143	0.000257143	0.0002
06-08-2023 07.27.04	AM-2	448.175	22	4464.84	4354	18	18	14	5	0	19	0.000257143	0.000257143	0.0002
06-08-2023 07.27.19	AM-2	448.175	22	4464.84	4354	18	18	14	5	0	19	0.000257143	0.000257143	0.0002
06-08-2023 07.27.34	AM-2	448.175	22	4464.84	4354	18	18	14	5	0	19	0.000257143	0.000257143	0.0002
06-08-2023 07.27.49	AM-2	448.175	22	4464.84	4354	18	18	14	5	0	19	0.000257143	0.000257143	0.0002
06-08-2023 07.28.04	AM-2	448.175	22	4464.84	4354	18	18	14	5	0	19	0.000257143	0.000257143	0.0002
06-08-2023 07.28.19	AM-2	427.624	22	4248.56	4143	18	17	13	5	0	22	0.000257143	0.000242857	0.000185714
06-08-2023 07.28.34	AM-2	425.757	22	4249.12	4143	18	17	13	4	0	22	0.000257143	0.000242857	0.000185714
06-08-2023 07.28.49	AM-2	425.757	22	4249.12	4143	18	17	13	4	0	22	0.000257143	0.000242857	0.000185714
06-08-2023 07.29.04	AM-2	425.757	22	4249.12	4143	18	17	13	4	0	22	0.000257143	0.000242857	0.000185714
06-08-2023 07.29.19	AM-2	441.536	22	4415.17	4305	17	17	13	4	0	19	0.000242857	0.000242857	0.000185714
06-08-2023 07.29.34	AM-2	441.536	22	4415.17	4305	17	17	13	4	0	19	0.000242857	0.000242857	0.000185714
06-08-2023 07.29.49	AM-2	441.536	22	4415.17	4305	17	17	13	4	0	19	0.000242857	0.000242857	0.000185714
06-08-2023 07.30.04	AM-2	441.536	22	4415.17	4305	17	17	13	4	0	19	0.000242857	0.000242857	0.000185714
06-08-2023 07.30.19	AM-2	441.536	22	4415.17	4305	17	17	13	4	0	19	0.000242857	0.000242857	0.000185714
06-08-2023 07.30.34	AM-2	441.536	22	4415.17	4305	17	17	13	4	0	19	0.000242857	0.000242857	0.000185714
06-08-2023 07.30.49	AM-2	441.536	22	4415.17	4305	17	17	13	4	0	19	0.000242857	0.000242857	0.000185714
06-08-2023 07.31.04	AM-2	427.835	19	4291.52	4185	15	15	11	4	0	16	0.000214286	0.000214286	0.000157143
06-08-2023 07.31.19	AM-2	458.592	21	4601.51	4487	16	17	13	4	0	16	0.000228571	0.000242857	0.000185714
06-08-2023 07.31.34	AM-2	458.592	21	4601.51	4487	16	17	13	4	0	16	0.000228571	0.000242857	0.000185714
06-08-2023 07.31.49	AM-2	458.592	21	4601.51	4487	16	17	13	4	0	16	0.000228571	0.000242857	0.000185714
06-08-2023 07.32.04	AM-2	478.656	21	4812.66	4693	15	17	13	4	0	14	0.000214286	0.000242857	0.000185714
06-08-2023 07.32.19	AM-2	458.592	21	4601.51	4487	16	17	13	4	0	16	0.000228571	0.000242857	0.000185714
06-08-2023 07.32.34	AM-2	478.656	21	4812.66	4693	15	17	13	4	0	14	0.000214286	0.000242857	0.000185714
06-08-2023 07.32.49	AM-2	452.05	21	4552.87	4439	15	16	12	3	0	16	0.000214286	0.000228571	0.000171429
06-08-2023 07.33.04	AM-2	466.508	17	4732.4	4615	13	14	11	3	0	12	0.000185714	0.0002	0.000157143
06-08-2023 07.33.19	AM-2	452.05	21	4552.87	4439	15	16	12	3	0	16	0.000214286	0.000228571	0.000171429
06-08-2023 07.33.34	AM-2	425.968	19	4292.08	4185	15	15	11	3	0	16	0.000214286	0.000214286	0.000157143
06-08-2023 07.33.49	AM-2	452.05	21	4552.87	4439	15	16	12	3	0	16	0.000214286	0.000228571	0.000171429
06-08-2023 07.34.04	AM-2	452.05	21	4552.87	4439	15	16	12	3	0	16	0.000214286	0.000228571	0.000171429
06-08-2023 07.34.19	AM-2	452.05	21	4552.87	4439	15	16	12	3	0	16	0.000214286	0.000228571	0.000171429
06-08-2023 07.34.34	AM-2	452.05	21	4552.87	4439	15	16	12	3	0	16	0.000214286	0.000228571	0.000171429
06-08-2023 07.34.49	AM-2	452.05	21	4552.87	4439	15	16	12	3	0	16	0.000214286	0.000228571	0.000171429
06-08-2023 07.35.04	AM-2	452.05	21	4552.87	4439	15	16	12	3	0	16	0.000214286	0.000228571	0.000171429
06-08-2023 07.35.19	AM-2	452.05	21	4552.87	4439	15	16	12	3	0	16	0.000214286	0.000228571	0.000171429
06-08-2023 07.35.34	AM-2	452.05	21	4552.87	4439	15	16	12	3	0	16	0.000214286	0.000228571	0.000171429
06-08-2023 07.35.49	AM-2	476.789	21	4813.22	4693	15	17	13	3	0	14	0.000214286	0.000242857	0.000185714
06-08-2023 07.36.04	AM-2	425.968	19	4292.08	4185	15	15	11	3	0	16	0.000214286	0.000214286	0.000157143
06-08-2023 07.36.19	AM-2	476.789	21	4813.22	4693	15	17	13	3	0	14	0.000214286	0.000242857	0.000185714
06-08-2023 07.36.34	AM-2	476.789	21	4813.22	4693	15	17	13	3	0	14	0.000214286	0.000242857	0.000185714
06-08-2023 07.36.49	AM-2	444.106	17	4496.65	4385	14	14	11	3	0	15	0.0002	0.0002	0.000157143
06-08-2023 07.37.04	AM-2	452.05	21	4552.87	4439	15	16	12	3	0	16	0.000214286	0.000228571	0.000171429
06-08-2023 07.37.19	AM-2	452.05	21	4552.87	4439	15	16	12	3	0	16	0.000214286	0.000228571	0.000171429
06-08-2023 07.37.34	AM-2	452.05	21	4552.87	4439	15	16	12	3	0	16	0.000214286	0.000228571	0.000171429
06-08-2023 07.37.49	AM-2	452.05	21	4552.87	4439	15	16	12	3	0	16	0.000214286	0.000228571	0.000171429
06-08-2023 07.38.04	AM-2	452.05	21	4552.87	4439	15	16	12	3	0	16	0.000214286	0.000228571	0.000171429
06-08-2023 07.38.19	AM-2	452.05	21	4552.87	4439	15	16	12	3	0	16	0.000214286	0.000228571	0.000171429
06-08-2023 07.38.34	AM-2	452.05	21	4552.87	4439	15	16	12	3	0	16	0.000214286	0.000228571	0.000171429
06-08-2023 07.38.49	AM-2	452.05	21	4552.87	4439	15	16	12	3	0	16	0.000214286	0.000228571	0.000171429
06-08-2023 07.39.04	AM-2	452.05	21	4552.87	4439	15	16	12	3	0	16	0.000214286	0.000228571	0.000171429
06-08-2023 07.39.19	AM-2	452.05	21	4552.87	4439	15	16	12	3	0	16	0.000214286	0.000228571	0.000171429
06-08-2023 07.39.34	AM-2	466.508	17	4732.4	4615	13	14	11	3	0	12	0.000185714	0.0002	0.000157143
06-08-2023 07.39.49	AM-2	452.05	21	4552.87	4439	15	16	12	3	0	16	0.000214286	0.000228571	0.000171429
06-08-2023 07.40.04	AM-2	452.05	21	4552.87	4439	15	16	12	3	0	16	0.000214286	0.000228571	0.000171429
06-08-2023 07.40.19	AM-2	452.05	21	4552.87	4439	15	16	12	3	0	16	0.000214286	0.000228571	0.000171429
06-08-2023 07.40.34	AM-2	452.05	21	4552.87	4439	15	16	12	3	0	16	0.000214286	0.000228571	0.000171429
06-08-2023 07.40.49	AM-2	452.05	21	4552.87	4439	15	16	12	3	0	16	0.000214286	0.000228571	0.000171429
06-08-2023 07.41.04	AM-2	452.05	21	4552.87	4439	15	16	12	3	0	16	0.000214286	0.000228571	0.000171429
06-08-2023 07.41.19	AM-2	452.05	21	4552.87	4439	15	16	12	3	0	16	0.000214286	0.000228571	0.000171429
06-08-2023 07.41.34	AM-2	452.05	21	4552.87	4439	15	16	12	3	0	16	0.000214286	0.000228571	0.000171429
06-08-2023 07.41.49	AM-2	452.05	21	4552.87	4439	15	16	12	3	0	16	0.000214286	0.000228571	0.000171429
06-08-2023 07.42.04	AM-2	425.968	19	4292.08	4185	15	15	11	3	0	16	0.000214286	0.000214286	0.000157143
06-08-2023 07.42.19	AM-2	395.861	11	4029.99	3931	9	8	6	3	0	12	0.000128571	0.000114286	8.57143e-05
06-08-2023 07.42.34	AM-2	389.243	27	3871.06	3772	24	20	15	2	27	34	0.000342857	0.000285714	0.000214286
06-08-2023 07.42.49	AM-2	407.901	22	4101.62	3998	19	17	13	2	26	24	0.000271428	0.000242857	0.000185714
06-08-2023 07.43.04	AM-2	577.518	84	5421.9	5274	52	68	53	4	29	51	0.000742857	0.000971428	0.000757143
06-08-2023 07.43.34	AM-2	453.549	16	4623.06	4508	11	12	9	2	27	11	0.000157143	0.000171429	0.000128571
06-08-2023 07.43.49	AM-2	458.895	56	4365.18	4249	44	44	33	4	11	49	0.000628571	0.000628571	0.000471428
06-08-2023 07.44.04	AM-2	409.328	43	3730.47	3638	39	32	23	14	0	55	0.000557143	0.000457143	0.000328571
06-08-2023 07.44.19	AM-2	423.597	40	3880.96	3786	35	30	22	15	0	48	0.0005	0.000428571	0.000314286
06-08-2023 07.44.34	AM-2	405.221	34	3769.05	3677	30	25	18	13	0	42	0.000428571	0.000357143	0.000257143
06-08-2023 07.44.49	AM-2	424.506	37	3911.06	3816	33	28	21	15	0	45	0.000471428	0.0004	0.0003
06-08-2023 07.45.04	AM-2	439.727	45	3996.29	3898	38	34	25	16	0	50	0.000542857	0.000485714	0.000357143
06-08-2023 07.45.19	AM-2	439.343	46	3965.2	3868	40	35	26	17	0	53	0.000571428	0.0005	0.000371428
06-08-2023 07.45.34	AM-2	418.808	43	3789.83	3697	38	32	23	16	0	53	0.000542857	0.000457143	0.000328571
06-08-2023 07.45.49	AM-2	441.594	45	3995.73	3898	38	34	25	17	0	50	0.000542857	0.000485714	0.000357143
06-08-2023 07.46.04	AM-2	431.757	45	3892.2	3797	38	33	24	17	0	53	0.000542857	0.000471428	0.000342857
06-08-2023 07.46.19	AM-2	429.322	45	3866.58	3772	40	34	25	17	0	55	0.000571428	0.000485714	0.000357143
06-08-2023 07.46.34	AM-2	433.402	46	3902.67	3807	41	35	26	17	0	55	0.000585714	0.0005	0.000371428
06-08-2023 07.46.49	AM-2	425.702	48	3787.75	3695	43	36	26	18	0	60	0.000614286	0.000514286	0.000371428
06-08-2023 07.47.04	AM-2	436.107	51	3856.51	3762	45	38	28	19	0	63	0.000642857	0.000542857	0.0004
06-08-2023 07.47.19	AM-2	432.909	51	3802.65	3710	46	38	28	20	0	65	0.000657143	0.000542857	0.0004
06-08-2023 07.47.34	AM-2	441.632	55	3867.08	3772	48	41	30	20	0	66	0.000685714	0.000585714	0.000428571
06-08-2023 07.47.49	AM-2	424.901	53	3704.69	3614	48	39	28	20	0	69	0.000685714	0.000557143	0.0004
06-08-2023 07.48.04	AM-2	438.823	55	3817.32	3724	49	41	30	21	0	69	0.0007	0.000585714	0.000428571
06-08-2023 07.48.19	AM-2	452.93	58	3925.03	3829	50	43	32	22	0	69	0.000714286	0.000614286	0.000457143
06-08-2023 07.48.34	AM-2	452.248	61	3856.92	3763	53	45	33	24	0	74	0.000757143	0.000642857	0.000471428
06-08-2023 07.50.19	AM-2	327.301	1	3376.94	3296	2	1	1	3	0	1	2.85714e-05	1.42857e-05	1.42857e-05
06-08-2023 07.50.34	AM-2	331.035	1	3375.82	3296	2	1	1	5	0	1	2.85714e-05	1.42857e-05	1.42857e-05
06-08-2023 07.50.49	AM-2	276.653	1	2722.7	2661	3	1	1	9	0	2	4.28571e-05	1.42857e-05	1.42857e-05
06-08-2023 07.51.04	AM-2	154.297	3	1421.39	1391	4	1	0	9	0	74	5.71428e-05	1.42857e-05	0
06-08-2023 07.51.19	AM-2	329.168	1	3376.38	3296	2	1	1	4	0	1	2.85714e-05	1.42857e-05	1.42857e-05
06-08-2023 07.51.34	AM-2	329.168	1	3376.38	3296	2	1	1	4	0	1	2.85714e-05	1.42857e-05	1.42857e-05
06-08-2023 07.52.04	AM-2	327.301	1	3376.94	3296	2	1	1	3	0	1	2.85714e-05	1.42857e-05	1.42857e-05
06-08-2023 07.52.19	AM-2	327.301	1	3376.94	3296	2	1	1	3	0	1	2.85714e-05	1.42857e-05	1.42857e-05
06-08-2023 07.52.34	AM-2	329.168	1	3376.38	3296	2	1	1	4	0	1	2.85714e-05	1.42857e-05	1.42857e-05
06-08-2023 07.52.49	AM-2	331.035	1	3375.82	3296	2	1	1	5	0	1	2.85714e-05	1.42857e-05	1.42857e-05
06-08-2023 07.53.04	AM-2	329.168	1	3376.38	3296	2	1	1	4	0	1	2.85714e-05	1.42857e-05	1.42857e-05
06-08-2023 07.53.19	AM-2	327.301	1	3376.94	3296	2	1	1	3	0	1	2.85714e-05	1.42857e-05	1.42857e-05
06-08-2023 07.53.34	AM-2	327.301	1	3376.94	3296	2	1	1	3	0	1	2.85714e-05	1.42857e-05	1.42857e-05
06-08-2023 07.54.04	AM-2	329.168	1	3376.38	3296	2	1	1	4	0	1	2.85714e-05	1.42857e-05	1.42857e-05
06-08-2023 07.54.19	AM-2	327.301	1	3376.94	3296	2	1	1	3	0	1	2.85714e-05	1.42857e-05	1.42857e-05
06-08-2023 07.54.49	AM-2	269.186	1	2724.94	2661	3	1	1	5	0	2	4.28571e-05	1.42857e-05	1.42857e-05
06-08-2023 07.55.04	AM-2	331.035	1	3375.82	3296	2	1	1	5	0	1	2.85714e-05	1.42857e-05	1.42857e-05
06-08-2023 07.55.19	AM-2	327.301	1	3376.94	3296	2	1	1	3	0	1	2.85714e-05	1.42857e-05	1.42857e-05
06-08-2023 08.00.04	AM-2	512.849	1	5329.56	5201	1	1	1	3	0	0	1.42857e-05	1.42857e-05	1.42857e-05
06-08-2023 08.00.19	AM-2	327.301	1	3376.94	3296	2	1	1	3	0	1	2.85714e-05	1.42857e-05	1.42857e-05
06-08-2023 08.00.49	AM-2	329.168	1	3376.38	3296	2	1	1	4	0	1	2.85714e-05	1.42857e-05	1.42857e-05
06-08-2023 08.01.04	AM-2	329.168	1	3376.38	3296	2	1	1	4	0	1	2.85714e-05	1.42857e-05	1.42857e-05
06-08-2023 08.01.19	AM-2	329.168	1	3376.38	3296	2	1	1	4	0	1	2.85714e-05	1.42857e-05	1.42857e-05
06-08-2023 08.02.19	AM-2	327.301	1	3376.94	3296	2	1	1	3	0	1	2.85714e-05	1.42857e-05	1.42857e-05
06-08-2023 08.02.49	AM-2	156.163	3	1420.83	1391	4	1	0	10	0	74	5.71428e-05	1.42857e-05	0
06-08-2023 08.03.04	AM-2	329.168	1	3376.38	3296	2	1	1	4	0	1	2.85714e-05	1.42857e-05	1.42857e-05
06-08-2023 08.03.34	AM-2	327.301	1	3376.94	3296	2	1	1	3	0	1	2.85714e-05	1.42857e-05	1.42857e-05
06-08-2023 08.03.49	AM-2	271.053	1	2724.38	2661	3	1	1	6	0	2	4.28571e-05	1.42857e-05	1.42857e-05
06-08-2023 08.04.04	AM-2	159.897	3	1419.71	1391	5	1	0	12	0	103	7.14286e-05	1.42857e-05	0
06-08-2023 08.04.19	AM-2	163.63	3	1418.59	1391	5	1	0	14	1	103	7.14286e-05	1.42857e-05	0
06-08-2023 08.04.34	AM-2	167.364	3	1417.47	1391	7	1	0	16	0	147	0.0001	1.42857e-05	0
06-08-2023 08.04.49	AM-2	167.364	3	1417.47	1391	7	1	0	16	0	147	0.0001	1.42857e-05	0
06-08-2023 08.05.04	AM-2	165.497	3	1418.03	1391	6	1	0	15	0	127	8.57143e-05	1.42857e-05	0
06-08-2023 08.05.19	AM-2	156.163	3	1420.83	1391	4	1	0	10	0	74	5.71428e-05	1.42857e-05	0
06-08-2023 08.05.34	AM-2	169.23	3	1416.91	1391	7	1	0	17	0	147	0.0001	1.42857e-05	0
06-08-2023 08.05.49	AM-2	169.23	3	1416.91	1391	7	1	0	17	0	147	0.0001	1.42857e-05	0
06-08-2023 08.06.04	AM-2	165.497	3	1418.03	1391	6	1	0	15	0	127	8.57143e-05	1.42857e-05	0
06-08-2023 08.06.19	AM-2	161.763	3	1419.15	1391	5	1	0	13	0	103	7.14286e-05	1.42857e-05	0
06-08-2023 08.06.34	AM-2	161.763	3	1419.15	1391	5	1	0	13	0	103	7.14286e-05	1.42857e-05	0
06-08-2023 08.06.49	AM-2	161.763	3	1419.15	1391	5	1	0	13	0	103	7.14286e-05	1.42857e-05	0
06-08-2023 08.07.04	AM-2	163.63	3	1418.59	1391	6	1	0	14	0	127	8.57143e-05	1.42857e-05	0
06-08-2023 08.07.19	AM-2	167.364	3	1417.47	1391	7	1	0	16	0	147	0.0001	1.42857e-05	0
06-08-2023 08.07.34	AM-2	169.23	3	1416.91	1391	7	1	0	17	0	147	0.0001	1.42857e-05	0
06-08-2023 08.07.49	AM-2	167.364	3	1417.47	1391	7	1	0	16	0	147	0.0001	1.42857e-05	0
06-08-2023 08.08.04	AM-2	169.23	3	1416.91	1391	7	1	0	17	0	147	0.0001	1.42857e-05	0
06-08-2023 08.08.19	AM-2	171.097	3	1416.35	1391	7	1	0	18	0	147	0.0001	1.42857e-05	0
06-08-2023 08.08.34	AM-2	169.23	3	1416.91	1391	7	1	0	17	0	147	0.0001	1.42857e-05	0
06-08-2023 08.08.49	AM-2	169.23	3	1416.91	1391	7	1	0	17	0	147	0.0001	1.42857e-05	0
06-08-2023 08.09.04	AM-2	165.497	3	1418.03	1391	6	1	0	15	1	127	8.57143e-05	1.42857e-05	0
06-08-2023 08.09.19	AM-2	163.63	3	1418.59	1391	6	1	0	14	0	127	8.57143e-05	1.42857e-05	0
06-08-2023 08.09.34	AM-2	272.919	1	2723.82	2661	3	1	1	7	0	2	4.28571e-05	1.42857e-05	1.42857e-05
06-08-2023 08.24.49	AM-2	272.919	1	2723.82	2661	3	1	1	7	0	2	4.28571e-05	1.42857e-05	1.42857e-05
06-08-2023 08.25.04	AM-2	159.897	3	1419.71	1391	5	1	0	12	0	103	7.14286e-05	1.42857e-05	0
06-08-2023 08.25.19	AM-2	159.897	3	1419.71	1391	5	1	0	12	0	103	7.14286e-05	1.42857e-05	0
06-08-2023 08.25.34	AM-2	156.163	3	1420.83	1391	4	1	0	10	0	74	5.71428e-05	1.42857e-05	0
06-08-2023 08.25.49	AM-2	159.897	3	1419.71	1391	5	1	0	12	0	103	7.14286e-05	1.42857e-05	0
06-08-2023 08.26.04	AM-2	158.03	3	1420.27	1391	5	1	0	11	0	103	7.14286e-05	1.42857e-05	0
06-08-2023 08.26.19	AM-2	274.786	1	2723.26	2661	3	1	1	8	0	2	4.28571e-05	1.42857e-05	1.42857e-05
06-08-2023 08.27.19	AM-2	156.163	3	1420.83	1391	4	1	0	10	0	74	5.71428e-05	1.42857e-05	0
06-08-2023 08.27.34	AM-2	154.297	3	1421.39	1391	4	1	0	9	0	74	5.71428e-05	1.42857e-05	0
06-08-2023 08.28.49	AM-2	271.053	1	2724.38	2661	3	1	1	6	0	2	4.28571e-05	1.42857e-05	1.42857e-05
06-08-2023 08.29.04	AM-2	271.053	1	2724.38	2661	3	1	1	6	0	2	4.28571e-05	1.42857e-05	1.42857e-05
06-08-2023 08.29.19	AM-2	159.897	3	1419.71	1391	5	1	0	12	0	103	7.14286e-05	1.42857e-05	0
06-08-2023 08.29.34	AM-2	156.163	3	1420.83	1391	4	1	0	10	0	74	5.71428e-05	1.42857e-05	0
06-08-2023 08.30.49	AM-2	331.035	1	3375.82	3296	2	1	1	5	0	1	2.85714e-05	1.42857e-05	1.42857e-05
06-08-2023 08.31.04	AM-2	428.989	77	3138.97	3069	84	53	37	42	3	110	0.0012	0.000757143	0.000528571
06-08-2023 08.31.19	AM-2	423.666	68	3346.59	3268	69	48	34	32	0	101	0.000985714	0.000685714	0.000485714
06-08-2023 08.31.34	AM-2	596.727	162	3029.39	2979	180	109	75	106	0	217	0.00257143	0.00155714	0.00107143
06-08-2023 08.31.49	AM-2	547.91	137	3050.43	2995	152	93	64	88	0	187	0.00217143	0.00132857	0.000914285
06-08-2023 08.32.04	AM-2	447.046	84	3260.89	3187	87	58	41	43	0	124	0.00124286	0.000828571	0.000585714
06-08-2023 08.32.19	AM-2	421.913	59	3510.96	3427	58	43	31	26	0	85	0.000828571	0.000614286	0.000442857
06-08-2023 08.32.34	AM-2	423.553	59	3548.42	3463	57	43	31	25	0	84	0.000814285	0.000614286	0.000442857
06-08-2023 08.32.49	AM-2	411.372	58	3447.29	3364	56	41	29	24	0	84	0.0008	0.000585714	0.000414286
06-08-2023 08.33.04	AM-2	425.398	58	3594.89	3508	54	42	30	24	1	80	0.000771428	0.0006	0.000428571
06-08-2023 08.33.19	AM-2	415.274	56	3522.24	3437	54	41	29	23	0	79	0.000771428	0.000585714	0.000414286
06-08-2023 08.33.34	AM-2	426.085	56	3636.01	3548	53	41	30	23	0	78	0.000757143	0.000585714	0.000428571
06-08-2023 08.33.49	AM-2	416.481	45	3711.24	3621	41	33	24	18	0	59	0.000585714	0.000471428	0.000342857
06-08-2023 08.34.04	AM-2	409.522	55	3488.76	3404	53	39	28	22	0	79	0.000757143	0.000557143	0.0004
06-08-2023 08.34.19	AM-2	424.219	56	3636.57	3548	53	41	30	22	0	78	0.000757143	0.000585714	0.000428571
06-08-2023 08.34.34	AM-2	377.835	46	3257.29	3179	49	33	23	20	0	68	0.0007	0.000471428	0.000328571
06-08-2023 08.34.49	AM-2	412.623	58	3480.65	3396	57	42	30	23	0	84	0.000814285	0.0006	0.000428571
06-08-2023 08.35.04	AM-2	432.47	72	3432.07	3350	70	51	36	31	0	105	0.001	0.000728571	0.000514286
06-08-2023 08.35.19	AM-2	612.019	174	3067.79	3015	190	118	81	108	0	242	0.00271428	0.00168571	0.00115714
06-08-2023 08.35.34	AM-2	625.584	179	3075.3	3024	196	122	84	113	0	250	0.0028	0.00174286	0.0012
06-08-2023 08.35.49	AM-2	614.156	179	2995.44	2945	201	120	82	111	0	233	0.00287143	0.00171429	0.00117143
06-08-2023 08.36.04	AM-2	652.363	196	3139.75	3086	209	134	93	118	0	283	0.00298571	0.00191429	0.00132857
06-08-2023 08.36.19	AM-2	650.696	197	3115.37	3062	212	134	93	118	0	281	0.00302857	0.00191429	0.00132857
06-08-2023 08.36.34	AM-2	670.068	204	3190.5	3136	214	140	98	122	0	299	0.00305714	0.002	0.0014
06-08-2023 08.36.49	AM-2	672.492	205	3209.17	3154	214	142	99	122	0	302	0.00305714	0.00202857	0.00141429
06-08-2023 08.37.04	AM-2	672.492	205	3209.17	3154	214	142	99	122	0	302	0.00305714	0.00202857	0.00141429
06-08-2023 08.37.19	AM-2	681.534	208	3263.59	3207	214	145	102	123	0	309	0.00305714	0.00207143	0.00145714
06-08-2023 08.37.34	AM-2	670.625	205	3209.73	3154	214	142	99	121	0	302	0.00305714	0.00202857	0.00141429
06-08-2023 08.37.49	AM-2	668.418	202	3207.03	3152	212	140	98	121	0	298	0.00302857	0.002	0.0014
06-08-2023 08.38.04	AM-2	670.625	205	3209.73	3154	214	142	99	121	0	302	0.00305714	0.00202857	0.00141429
06-08-2023 08.38.19	AM-2	670.625	205	3209.73	3154	214	142	99	121	0	302	0.00305714	0.00202857	0.00141429
06-08-2023 08.38.34	AM-2	557.416	145	2913.88	2865	168	96	65	97	0	167	0.0024	0.00137143	0.000928571
06-08-2023 08.38.49	AM-2	572.193	155	2899.93	2852	180	102	69	102	0	174	0.00257143	0.00145714	0.000985714
06-08-2023 08.39.04	AM-2	579.033	162	2924.01	2874	185	107	72	102	1	192	0.00264286	0.00152857	0.00102857
06-08-2023 08.39.19	AM-2	648.63	196	3140.87	3086	209	134	93	116	0	283	0.00298571	0.00191429	0.00132857
06-08-2023 08.39.34	AM-2	681.572	212	3256.82	3199	217	147	103	122	0	314	0.0031	0.0021	0.00147143
06-08-2023 08.39.49	AM-2	686.95	213	3266.17	3209	220	149	105	124	0	316	0.00314286	0.00212857	0.0015
06-08-2023 08.40.04	AM-2	690.819	217	3259.3	3202	223	151	106	125	0	322	0.00318571	0.00215714	0.00151429
06-08-2023 08.40.19	AM-2	610.893	179	3021.72	2969	198	120	82	108	0	239	0.00282857	0.00171429	0.00117143
06-08-2023 08.40.34	AM-2	693.254	217	3284.93	3227	220	151	106	125	0	322	0.00314286	0.00215714	0.00151429
06-08-2023 08.40.49	AM-2	693.254	217	3284.93	3227	220	151	106	125	0	322	0.00314286	0.00215714	0.00151429
06-08-2023 08.41.04	AM-2	693.254	217	3284.93	3227	220	151	106	125	0	322	0.00314286	0.00215714	0.00151429
06-08-2023 08.41.19	AM-2	693.254	217	3284.93	3227	220	151	106	125	0	322	0.00314286	0.00215714	0.00151429
06-08-2023 08.41.34	AM-2	691.388	217	3285.49	3227	220	151	106	124	0	322	0.00314286	0.00215714	0.00151429
06-08-2023 08.41.49	AM-2	558.217	152	2874.41	2825	178	100	67	97	0	163	0.00254286	0.00142857	0.000957143
06-08-2023 08.42.04	AM-2	603.296	176	3002.72	2950	198	118	81	106	0	229	0.00282857	0.00168571	0.00115714
06-08-2023 08.42.19	AM-2	647.629	194	3204.64	3147	204	134	94	113	0	286	0.00291428	0.00191429	0.00134286
06-08-2023 08.42.34	AM-2	650.161	194	3231.29	3173	201	134	94	113	0	287	0.00287143	0.00191429	0.00134286
06-08-2023 08.42.49	AM-2	651.395	197	3223.74	3165	204	136	95	113	0	291	0.00291428	0.00194286	0.00135714
06-08-2023 08.43.04	AM-2	649.469	192	3278.1	3218	196	134	94	111	0	285	0.0028	0.00191429	0.00134286
06-08-2023 08.43.19	AM-2	656.438	199	3263.13	3203	204	138	97	113	0	295	0.00291428	0.00197143	0.00138571
06-08-2023 08.43.34	AM-2	680.782	210	3302.6	3243	214	147	104	120	0	312	0.00305714	0.0021	0.00148571
06-08-2023 08.43.49	AM-2	659.084	202	3209.83	3152	212	140	98	116	0	298	0.00302857	0.002	0.0014
06-08-2023 08.44.04	AM-2	669.095	204	3301.49	3241	206	142	100	116	0	303	0.00294286	0.00202857	0.00142857
06-08-2023 08.44.19	AM-2	694.169	218	3348.33	3287	217	153	108	122	0	322	0.0031	0.00218571	0.00154286
06-08-2023 08.44.34	AM-2	681.8	212	3340.03	3278	212	149	105	118	0	314	0.00302857	0.00212857	0.0015
06-08-2023 08.44.49	AM-2	706.43	225	3348.64	3288	225	158	112	126	0	334	0.00321428	0.00225714	0.0016
06-08-2023 08.45.04	AM-2	706.43	225	3348.64	3288	225	158	112	126	0	334	0.00321428	0.00225714	0.0016
06-08-2023 08.45.19	AM-2	706.22	225	3366.62	3305	223	158	112	125	0	333	0.00318571	0.00225714	0.0016
06-08-2023 08.45.34	AM-2	689.299	215	3358.02	3296	214	151	107	120	0	318	0.00305714	0.00215714	0.00152857
06-08-2023 08.45.49	AM-2	659.88	199	3380.17	3315	196	140	99	109	0	293	0.0028	0.002	0.00141429
[truncated: 3,280 more rows]

## Sheet: CCT data modeling
Mark	Kevin_ave	R_ave	G_ave	B_ave	IR_ave	Lux_ave	CCT	Error
RM 333	4592	2315	2561	1945.5	1350.5	3259	4414.76	-177.243
RM 333	4575.5	2302	2534	1923.5	1346	3228	4405.8	-169.699
RM 333	4603	2223	2463.5	1871.5	1302.5	3134.5	4401.32	-201.676
RM 333	4621.5	2100.5	2335	1774.5	1220.5	2969	4417.78	-203.725
RM 333	4638	1988.5	2217.5	1686.5	1143	2817	4435.98	-202.023
RM 333	4653	1886.5	2117	1611	1084.5	2686	4453.18	-199.817
RM 333	4661	1820	2052	1562	1050.5	2601.5	4441.71	-219.293
RM 333	4634.5	1873	2098.5	1596	1081.5	2663.5	4420.99	-213.514
RM 333	4614	1948	2170	1649.5	1138.5	2757.5	4404.78	-209.218
RM 333	4588	2018.5	2232	1695.5	1194.5	2841	4397.72	-190.281
RM 333	4559.5	2113.5	2317	1758	1257.5	2954.5	4401.34	-158.155
RM 333	4551.5	2092.5	2286.5	1734.5	1242	2917.5	4527.49	-24.0117
RM 333	4571	2016	2215.5	1681.5	1192.5	2823.5	4542.7	-28.2998
RM 333	4570	1978.5	2174	1650	1173	2770.5	4501.05	-68.9473
RM 333	4575.5	1941.5	2137	1622.5	1151	2722	4445.32	-130.184
RM 333	4562.5	1937	2125	1612.5	1151.5	2709	4409.25	-153.247
RM 333	4557.5	1929	2113	1603.5	1152	2694.5	4392.46	-165.035
RM 333	4537	1925	2097	1590	1150.5	2677.5	4406.97	-130.025
RM 333	4525	1954	2121.5	1608	1178.5	2710.5	4421.77	-103.229
RM 333	4516	2013	2180.5	1652.5	1223.5	2787	4438.77	-77.2295
RM 333	4487	2060.5	2215	1676.5	1261.5	2836	4444.5	-42.4985
RM 333	4476.5	2092	2241.5	1696	1293	2872	4447.41	-29.0947
RM 333	4462.5	2154.5	2299	1739	1342	2947	4447.63	-14.873
RM 333	4437	2205.5	2335.5	1765	1375.5	3000	4445.51	8.51172
RM 333	4432.5	2244.5	2373.5	1793	1406	3050	4437.71	5.20703
RM 333	4410.5	2275.5	2390.5	1804.5	1427	3075	4433.82	23.3242
RM 333	4373	2280	2369.5	1786	1458	3056	4423.89	50.8926
RM 333	4334.5	2311	2373.5	1786.5	1513	3068.5	4387.6	53.1006
RM 333	4346	2262	2331.5	1756	1450.5	3012	4355.49	9.48779
RM 333	4338	2275	2339	1761	1461.5	3023.5	4329.7	-8.29736
RM 333	4334	2232	2294	1726.5	1459	2965.5	4312.68	-21.3174
RM 333	4360.5	2152.5	2230.5	1681	1408	2877.5	4304.81	-55.6885
RM 333	4352	2057	2126.5	1602	1338.5	2745.5	4254.65	-97.355
RM 333	4599.5	1305.5	1449	1101	786	1843	4249.48	-350.021
RM 333	4675	1183	1338.5	1019	708	1695.5	4275.04	-399.957
RM 333	4776	1043	1208	922.5	609.5	1522.5	5096.79	320.786
RM 333	4865	774.5	922	706.5	435.5	1155.5	5402.52	537.524
RM 333	4932	711	861	661	398.5	1076	5628.59	696.593
RM 333	5006	649	802	616.5	360.5	998.5	5730.83	724.83
RM 333	5095.5	597	754	581	324	935	5764.24	668.737
RM 333	5162	561	720	555.5	303.5	890.5	5794.13	632.129
RM 333	5232.5	530.5	691.5	535	283	851.5	5714.86	482.363
RM 333	5293	505	668.5	517.5	268.5	821.5	5600.6	307.599
RM 333	5366.5	476.5	641.5	497.5	248.5	785	5548.14	181.638
RM 333	5430	452	617.5	479.5	234.5	754	5545.25	115.251
RM 333	5545	417.5	585	455.5	212.5	711.5	5683.12	138.116
RM 333	5655.5	392.5	563.5	439.5	197	682	5859.87	204.366
RM 333	4944.5	1051	1095	825.5	199	1410.5	6023.74	1079.24
RM 333	4972	1036	1079.5	814	190	1391	6155.33	1183.33
RM 333	5012	1019.5	1064	802.5	181	1371	6257.32	1245.32
RM 333	5040.5	1012	1055	795.5	178	1359.5	6344.92	1304.42
RM 333	4131.5	1730	1669	1245.5	185	2189	6440.56	2309.06
RM 333	4132	1718.5	1658	1237.5	179.5	2173.5	6567.76	2435.76
RM 333	4120	1684	1618.5	1207	167.5	2124	4782.64	662.64
RM 333	4113	1684	1615	1204	166	2121	4799.39	686.388
RM 333	4113.5	1676	1607.5	1198.5	164	2110.5	4802.86	689.361
RM 333	4113.5	1676	1607.5	1198.5	161	2110.5	4802.63	689.13
RM 333	4114	1668.5	1600.5	1193.5	158	2101.5	4800.27	686.271
RM 333	4102	1668.5	1594	1188	155.5	2095	4796.77	694.772
RM 333	4109.5	1661	1590.5	1186	154.5	2089	4794.93	685.428
RM 333	4108	1657.5	1587	1183	151.5	2084.5	4791.3	683.299
RM 333	4101	1653.5	1579.5	1177	149	2076	4785.91	684.911
RM 333	4094.5	1649.5	1572.5	1171.5	146.5	2068.5	4781.86	687.36
RM 333	4102.5	1645.5	1572.5	1172	145	2067	4779.01	676.51
RM 333	4095.5	1642	1565.5	1166.5	143.5	2058.5	4777.87	682.374
RM 333	4089.5	1638	1558.5	1161	142	2050	4774.6	685.101
RM 333	4089.5	1638	1558.5	1161	139.5	2050	4772.18	682.682
RM 333	4091	1630.5	1552	1156.5	138	2041	4768.99	677.987
RM 333	4084.5	1630.5	1548.5	1153.5	137	2037.5	4765.65	681.154
RM 333	4077.5	1630.5	1545	1150.5	137	2034	4761.6	684.1
RM 333	4077	1626.5	1541	1147.5	136	2028.5	4756.19	679.186
RM 333	4077	1626.5	1541	1147.5	136.5	2028.5	4754.38	677.384
RM 333	4070.5	1626.5	1537.5	1144.5	136	2025	4748.92	678.421
RM 333	4063	1626.5	1534	1141.5	137	2022	4744.38	681.38
RM 333	4063	1626.5	1534	1141.5	138	2022	4738.43	675.429
RM 333	4070	1623	1534	1142	138.5	2020.5	4735.61	665.608
RM 333	4056	1623	1527	1136	139.5	2014	4729.76	673.757
RM 333	4061.5	1619.5	1527	1136	140	2013	4725.56	664.061
RM 333	4061.5	1619.5	1527	1136	140.5	2013	4721.41	659.913
RM 333	4054	1619.5	1524	1133	140.5	2010.5	4717.07	663.065
RM 333	4048.5	1619.5	1520.5	1130.5	140.5	2006.5	4711.08	662.578
RM 333	4048.5	1616	1517	1128	140	2001.5	4704.83	656.327
RM 333	4048.5	1616	1517	1128	140	2001.5	4699.55	651.051
RM 333	4034	1616	1510	1122	139	1994.5	4693.31	659.311
RM 333	4042	1612	1510	1122.5	137.5	1994	4688.58	646.584
RM 333	4034	1608	1503	1116.5	136	1985.5	4683.13	649.126
RM 333	4041	1604.5	1503	1117	133.5	1984	4677.11	636.113
RM 333	4036	1600.5	1496.5	1112	131.5	1976	4672.33	636.327
RM 333	4036	1600.5	1496.5	1112	130	1976	4666.35	630.353
RM 333	4042	1597	1496.5	1112	128.5	1975	4661.73	619.735
RM 333	4027.5	1597	1489.5	1106	128	1968.5	4656.68	629.177
RM 333	4034.5	1593.5	1489.5	1106.5	128	1967.5	4650.84	616.345
RM 333	4021.5	1593.5	1483	1101	127.5	1960.5	4647.26	625.758
RM 333	4021.5	1593.5	1483	1101	127.5	1960.5	4644.09	622.588
RM 333	4014.5	1589.5	1476	1095.5	127	1952.5	4640.36	625.857
RM 333	4022.5	1585.5	1476	1096	126.5	1951.5	4637.61	615.114
RM 333	4015.5	1585.5	1472.5	1093	125.5	1948.5	4635.06	619.564
RM 333	4015.5	1582	1469	1090.5	124	1943.5	4631.87	616.374
RM 333	4016	1578.5	1466	1088.5	122	1939.5	4628.87	612.869
RM 333	4008.5	1575	1459	1083	119	1930.5	4624.12	615.616
RM 333	4015.5	1571	1459	1083	117	1929.5	4619.57	604.066
RM 333	4002	1571	1452.5	1077.5	114.5	1923.5	4613.64	611.637
RM 333	4009.5	1563.5	1449	1075.5	112	1918.5	4610.57	601.068
RM 333	4002.5	1563.5	1445.5	1072.5	110.5	1914.5	4605.44	602.935
RM 333	3994.5	1560	1439	1067	109.5	1907	4599.65	605.148
RM 333	3994.5	1560	1439	1067	108.5	1907	4593.03	598.525
RM 333	3996.5	1556	1436	1065	108	1903	4589.02	592.518
RM 333	3996	1552.5	1432.5	1062.5	107.5	1898.5	4586.04	590.04
RM 333	3989	1552.5	1429	1059.5	107.5	1894.5	4583.06	594.056
RM 333	3982.5	1552.5	1426	1057	106.5	1891	4580.99	598.488
RM 333	3981.5	1549	1422.5	1054	106	1886.5	4578.62	597.117
RM 333	3981	1545.5	1419	1051.5	104.5	1883	4573.97	592.97
RM 333	3982.5	1541.5	1416	1049.5	103.5	1879	4569.48	586.982
RM 333	3975	1541.5	1412.5	1046.5	101.5	1874.5	4565.97	590.975
RM 333	3974.5	1538	1409	1044	99.5	1869.5	4561.46	586.958
RM 333	3969	1534	1402.5	1039	98	1862	4555.16	586.158
RM 333	3969	1534	1402.5	1039	96	1862	4549.71	580.715
RM 333	3967	1527	1395.5	1033.5	95	1854	4543.35	576.349
RM 333	3960	1527	1392.5	1030.5	94	1850.5	4537.93	577.934
RM 333	3953.5	1527	1389.5	1028	93	1847	4531.63	578.132
RM 333	3953.5	1523.5	1386	1025.5	92	1843	4526.67	573.169
RM 333	3954	1520	1383	1023.5	92	1839	4521.69	567.69
RM 333	3946.5	1520	1379.5	1020.5	91	1835	4516.58	570.082
RM 333	3939	1520	1376	1017.5	90	1832	4512.73	573.733
RM 333	3954	1512.5	1376	1018.5	89	1829	4508.44	554.441
RM 333	3940	1512.5	1369.5	1013	89	1822	4506.2	566.204
RM 333	3940	1512.5	1369.5	1013	88	1822	4504.3	564.304
RM 333	3926	1512.5	1363	1007.5	87	1816	4497.6	571.6
RM 333	3932	1509	1363	1007.5	86.5	1815.5	4493.45	561.447
RM 333	3932	1505.5	1359.5	1005	85.5	1811	4487.31	555.312
RM 333	3925.5	1505.5	1356.5	1002.5	84.5	1807.5	4480.4	554.904
RM 333	3925.5	1505.5	1356.5	1002.5	84	1807.5	4475.02	549.522
RM 333	3919	1502	1350	997.5	83.5	1800	4470.03	551.03
RM 333	3925	1498.5	1350	997.5	82.5	1799.5	4464.24	539.239
RM 333	3911.5	1498.5	1343.5	992.5	81.5	1792	4460.04	548.537
RM 333	3911.5	1498.5	1343.5	992.5	81.5	1792	4453.4	541.896
RM 333	3920	1494.5	1343.5	993	81.5	1791	4447.41	527.409
RM 333	3905	1494.5	1337	987	81	1785	4444.03	539.034
RM 333	3913	1490.5	1337	987.5	80.5	1784	4440.56	527.557
RM 333	3899	1490.5	1330.5	982	80	1777.5	4434.31	535.307
RM 333	3899	1490.5	1330.5	982	79	1777.5	4428.65	529.652
RM 333	3898	1487	1327.5	979.5	79	1773.5	4423.88	525.876
RM 333	3891.5	1487	1324.5	977	78	1770	4418.3	526.799
RM 333	3891.5	1487	1324.5	977	78	1770	4413.21	521.711
RM 333	3885	1483.5	1318	972	77	1762	4406.7	521.698
RM 333	3892	1480	1318	972.5	76	1761.5	4401.41	509.409
RM 333	3884	1480	1314.5	969.5	76	1758	4396.8	512.803
RM 333	3876.5	1480	1311	966.5	75.5	1754.5	4392.89	516.388
RM 333	3876.5	1480	1311	966.5	74.5	1754.5	4386.58	510.076
RM 333	3883	1473	1308	964.5	74	1749	4381.94	498.94
RM 333	3876.5	1473	1305	962	73.5	1746.5	4374.46	497.962
RM 333	3869.5	1473	1302	959.5	72.5	1743.5	4368.78	499.284
RM 333	3869.5	1473	1302	959.5	72.5	1743.5	4364.81	495.314
RM 333	3862.5	1469.5	1295.5	954.5	71	1735.5	4359.62	497.119
RM 333	4812	807.5	758	563.5	59.5	999.5	4353.37	-458.628
RM 333	4825.5	807.5	756	561.5	58.5	998.5	4349.48	-476.024
RM 333	4810.5	806.5	754	560	57.5	996	4344.25	-466.247
RM 333	4836.5	805.5	753	559.5	56.5	994.5	4339.09	-497.414
RM 333	3848	1462	1283	944	66	1720.5	4321.13	473.129
RM 333	3834	1462	1276.5	938.5	65.5	1714.5	4315.68	481.676
RM 333	3841	1458.5	1276.5	939	65	1713.5	4312.69	471.685
RM 333	3834	1455	1270	934	65	1706.5	4308.15	474.152
RM 333	3835	1448	1264	930	62	1697	4279.24	444.243
RM 333	3820.5	1448	1257.5	924.5	61.5	1691	4275.39	454.886
RM 333	3820.5	1448	1257.5	924.5	61	1691	4271.02	450.519
RM 333	3825.5	1441	1254.5	922	60.5	1686	4268.91	443.407
RM 333	3819	1441	1251.5	919.5	59.5	1683	4264.56	445.562
RM 333	3819	1441	1251.5	919.5	59	1683	4260.14	441.138
RM 333	3812.5	1441	1248.5	917	58	1679.5	4255.6	443.096
RM 333	3813	1437	1245	914.5	58	1674.5	4251.77	438.772
RM 333	3820	1433.5	1245	915	57.5	1674	4246.81	426.806
RM 333	3813.5	1433.5	1242	912.5	56.5	1670.5	4243.69	430.187
RM 333	3807	1433.5	1239	910	56	1668	4238.99	431.99
RM 333	3807	1433.5	1239	910	55.5	1668	4237.4	430.404
RM 333	3805	1430.5	1236	907.5	55.5	1665	4232.71	427.708
RM 333	3804.5	1427	1232.5	905	54.5	1660	4228.63	424.129
RM 333	3804.5	1427	1232.5	905	54	1660	4225.82	421.32
RM 333	3797.5	1427	1229.5	902.5	54	1656.5	4220.98	423.479
RM 333	3791	1427	1226.5	900	53.5	1653.5	4217.07	426.066
RM 333	3798.5	1423.5	1226.5	900.5	53	1652	4215.53	417.026
RM 333	3791.5	1423.5	1223.5	898	52.5	1649.5	4211.64	420.143
RM 333	3791	1420	1220.5	895.5	52	1645.5	4207.5	416.503
RM 333	3791	1420	1220.5	895.5	52	1645.5	4201.34	410.339
RM 333	3784	1420	1217.5	893	51.5	1642.5	4199.83	415.834
RM 333	3784	1420	1217.5	893	51	1642.5	4193.62	409.624
RM 333	3776	1420	1214	890	51	1639	4192.43	416.435
RM 333	3782	1416.5	1214	890	50	1638	4187.63	405.629
RM 333	3775	1416.5	1211	887.5	50	1635	4183.91	408.914
RM 333	3782.5	1413	1211	888	50	1634.5	4179.49	396.986
RM 333	3776	1413	1208	885.5	50	1631	4176.47	400.469
RM 333	3769	1413	1205	883	49.5	1627.5	4173.13	404.133
RM 333	3769	1413	1205	883	49.5	1627.5	4168.51	399.508
RM 333	3768	1409.5	1201.5	880.5	49.5	1624	4165.77	397.768
RM 333	3768	1409.5	1201.5	880.5	49	1624	4163.49	395.486
RM 333	3761	1409.5	1198.5	878	49	1620.5	4159.05	398.049
RM 333	3761	1409.5	1198.5	878	49	1620.5	4153.12	392.119
RM 333	3768	1406	1198.5	878.5	48.5	1618.5	4150.91	382.905
RM 333	3761.5	1406	1195.5	876	49	1615.5	4147.33	385.831
RM 333	3754.5	1406	1192.5	873.5	48.5	1612.5	4143.73	389.231
RM 333	3754.5	1406	1192.5	873.5	48.5	1612.5	4139.36	384.862
RM 333	3760.5	1402.5	1192.5	873.5	48	1611.5	4137.89	377.389
RM 333	3753	1402.5	1189.5	870.5	47.5	1609	4133.07	380.068
RM 333	3747.5	1402.5	1187	868.5	47.5	1606.5	4128.75	381.253
RM 333	3747.5	1402.5	1187	868.5	47	1606.5	4126.16	378.664
RM 333	3747.5	1402.5	1187	868.5	47	1606.5	4122.63	375.126
RM 333	3754.5	1399	1187	869	47	1605.5	4120.01	365.513
RM 333	3748	1399	1184	866.5	46.5	1602.5	4116.59	368.595
RM 333	3741	1399	1181	864	46.5	1599.5	4109.97	368.973
RM 333	3748	1395.5	1181	864.5	46	1598.5	4110.16	362.157
RM 333	3748	1395.5	1181	864.5	46	1598.5	4106.22	358.216
RM 333	3748	1395.5	1181	864.5	46	1598.5	4103.3	355.302
RM 333	3748	1395.5	1181	864.5	45.5	1598.5	4100.12	352.123
RM 333	3731.5	1395.5	1174.5	858.5	44.5	1592.5	4097.38	365.884
RM 333	3731.5	1395.5	1174.5	858.5	44.5	1592.5	4094.51	363.007
RM 333	3731.5	1395.5	1174.5	858.5	44.5	1592.5	4092.15	360.655
RM 333	3739	1392	1174.5	859	44.5	1591	4086.64	347.644
RM 333	3746.5	1388.5	1174.5	859.5	43.5	1589.5	4085.82	339.322
RM 333	3739.5	1388.5	1171.5	857	43.5	1586.5	4082.05	342.553
RM 333	3732.5	1388.5	1168.5	854.5	42.5	1584	4081.21	348.71
RM 333	3732.5	1388.5	1168.5	854.5	42.5	1584	4075.46	342.957
RM 333	3732.5	1388.5	1168.5	854.5	42	1584	4077.85	345.349
RM 333	3732.5	1388.5	1168.5	854.5	42	1584	4074.92	342.415
RM 333	3732.5	1388.5	1168.5	854.5	41.5	1584	4072	339.497
RM 333	3732.5	1388.5	1168.5	854.5	41	1584	4070.77	338.268
RM 333	3726	1388.5	1165.5	852	41	1581.5	4068.92	342.924
RM 333	3739.5	1381.5	1165.5	852.5	40	1578.5	4068.7	329.197
RM 333	3732	1381.5	1162.5	850	40	1576	4067.03	335.031
RM 333	3732	1381.5	1162.5	850	40	1576	4065.22	333.219
RM 333	3732	1381.5	1162.5	850	39.5	1576	4061.23	329.225
RM 333	3732	1381.5	1162.5	850	39	1576	4062.26	330.256
RM 333	3732	1381.5	1162.5	850	39	1576	4061.13	329.13
RM 333	3732	1381.5	1162.5	850	39	1576	4058.44	326.438
RM 333	3725	1381.5	1159.5	847.5	38.5	1573.5	4056.69	331.688
RM 333	3725	1381.5	1159.5	847.5	37.5	1573.5	4055.48	330.475
RM 333	3725	1381.5	1159.5	847.5	37.5	1573.5	4057.5	332.503
RM 333	3716.5	1381.5	1156.5	844.5	37	1570	4055.81	339.309
RM 333	3716.5	1381.5	1156.5	844.5	37	1570	4054.02	337.52
RM 333	3716.5	1381.5	1156.5	844.5	36.5	1570	4052.22	335.724
RM 333	3716.5	1381.5	1156.5	844.5	36.5	1570	4051.04	334.539
RM 333	3724	1378	1156.5	845	36	1569.5	4051.7	327.698
RM 333	3731.5	1374.5	1156.5	845.5	36	1567.5	4048.61	317.107
RM 333	3731.5	1374.5	1156.5	845.5	35.5	1567.5	4049.57	318.074
RM 333	3731.5	1374.5	1156.5	845.5	35.5	1567.5	4047.59	316.086
RM 333	3731.5	1374.5	1156.5	845.5	35.5	1567.5	4047.17	315.672
RM 333	3731.5	1374.5	1156.5	845.5	34.5	1567.5	4044.5	312.995
RM 333	3723.5	1374.5	1153	842.5	34.5	1564.5	4044.2	320.704
RM 333	3723.5	1374.5	1153	842.5	34	1564.5	4044.69	321.19
RM 333	3723.5	1374.5	1153	842.5	34	1564.5	4042.8	319.297
RM 333	3723.5	1374.5	1153	842.5	33.5	1564.5	4044.05	320.547
RM 333	3723.5	1374.5	1153	842.5	33.5	1564.5	4042.11	318.606
RM 333	3717.5	1374.5	1150.5	840.5	33.5	1562	4041.85	324.354
RM 333	3717.5	1374.5	1150.5	840.5	33	1562	4042.36	324.859
RM 333	3717.5	1374.5	1150.5	840.5	33	1562	4041.59	324.094
RM 333	3717.5	1374.5	1150.5	840.5	32.5	1562	4039.45	321.95
RM 333	3717.5	1374.5	1150.5	840.5	32.5	1562	4040.03	322.53
RM 333	3717.5	1374.5	1150.5	840.5	32.5	1562	4039.98	322.481
RM 333	3717.5	1374.5	1150.5	840.5	32.5	1562	4040.77	323.271
RM 333	3717.5	1374.5	1150.5	840.5	32	1562	4039.29	321.788
RM 333	3725	1371	1150.5	841	31.5	1560.5	4039.19	314.187
RM 333	3725	1371	1150.5	841	31.5	1560.5	4037.6	312.6
RM 333	3725	1371	1150.5	841	31.5	1560.5	4038.32	313.32
RM 333	3732	1367.5	1150.5	841.5	31.5	1559.5	4038.48	306.484
RM 333	3732	1367.5	1150.5	841.5	31.5	1559.5	4039.42	307.422
RM 333	3732	1367.5	1150.5	841.5	31.5	1559.5	4038.69	306.693
RM 333	3732	1367.5	1150.5	841.5	31	1559.5	4036.92	304.918
RM 333	3732	1367.5	1150.5	841.5	31	1559.5	4038.65	306.645
RM 333	3732	1367.5	1150.5	841.5	31	1559.5	4035.08	303.081
RM 333	3725.5	1367.5	1147.5	839	31	1556.5	4037.57	312.07
RM 333	3725.5	1367.5	1147.5	839	31	1556.5	4038.16	312.66
RM 333	3732	1367.5	1150.5	841.5	31	1559.5	4036.73	304.728
RM 333	3725.5	1367.5	1147.5	839	31	1556.5	4035.51	310.012
RM 333	3725.5	1367.5	1147.5	839	31	1556.5	4037.01	311.513
RM 333	3725.5	1367.5	1147.5	839	31	1556.5	4037.13	311.629
RM 333	3725.5	1367.5	1147.5	839	30.5	1556.5	4035.5	309.997
RM 333	3725.5	1367.5	1147.5	839	30.5	1556.5	4035.34	309.835
RM 333	3725.5	1367.5	1147.5	839	30	1556.5	4037.08	311.577
RM 333	3725.5	1367.5	1147.5	839	30.5	1556.5	4036.63	311.134
RM 333	3725.5	1367.5	1147.5	839	30.5	1556.5	4036.73	311.233
RM 333	3725.5	1367.5	1147.5	839	30	1556.5	4036.85	311.354
RM 333	3725.5	1367.5	1147.5	839	30	1556.5	4035.59	310.095
RM 333	3725.5	1367.5	1147.5	839	30	1556.5	4035.16	309.657
RM 333	3725.5	1367.5	1147.5	839	30	1556.5	4034.15	308.65
RM 333	3725.5	1367.5	1147.5	839	30	1556.5	4036.44	310.944
RM 333	3725.5	1367.5	1147.5	839	30	1556.5	4035.42	309.922
RM 333	3718.5	1367.5	1144.5	836.5	30	1553	4034.24	315.744
RM 333	3718.5	1367.5	1144.5	836.5	30	1553	4035.24	316.737
RM 333	3718.5	1367.5	1144.5	836.5	30	1553	4035.02	316.516
RM 333	3725.5	1367.5	1147.5	839	30	1556.5	4036.36	310.861
RM 333	3725.5	1367.5	1147.5	839	30	1556.5	4035.14	309.644
RM 333	3725.5	1367.5	1147.5	839	30	1556.5	4035.07	309.574
RM 333	3725.5	1367.5	1147.5	839	30	1556.5	4033.5	308.004
RM 333	3718.5	1367.5	1144.5	836.5	29.5	1553	4034.36	315.863
RM 333	3718.5	1367.5	1144.5	836.5	29.5	1553	4033.34	314.838
RM 333	3718.5	1367.5	1144.5	836.5	29.5	1553	4033.75	315.25
RM 333	3718.5	1367.5	1144.5	836.5	29.5	1553	4032.4	313.9
RM 333	3718.5	1367.5	1144.5	836.5	29.5	1553	4032.19	313.693
RM 333	3718.5	1367.5	1144.5	836.5	29	1553	4031.31	312.814
RM 333	3718.5	1367.5	1144.5	836.5	29.5	1553	4031.6	313.1
RM 333	3718.5	1367.5	1144.5	836.5	29.5	1553	4030.99	312.489
RM 333	3718.5	1367.5	1144.5	836.5	29	1553	4032.76	314.258
RM 333	3718.5	1367.5	1144.5	836.5	29	1553	4033.04	314.539
RM 333	3718.5	1367.5	1144.5	836.5	29	1553	4032.05	313.547
RM 333	3718.5	1367.5	1144.5	836.5	29	1553	4032.18	313.68
RM 333	3718.5	1367.5	1144.5	836.5	29	1553	4031.42	312.921
RM 333	3718.5	1367.5	1144.5	836.5	29.5	1553	4030.97	312.466
RM 333	3718.5	1367.5	1144.5	836.5	29	1553	4031.03	312.534
RM 333	3718.5	1367.5	1144.5	836.5	29	1553	4032.28	313.778
RM 333	3718.5	1367.5	1144.5	836.5	29	1553	4032.59	314.087
RM 333	3718.5	1367.5	1144.5	836.5	29	1553	4032.25	313.755
RM 333	3718.5	1367.5	1144.5	836.5	29	1553	4030.38	311.875
RM 333	3718.5	1367.5	1144.5	836.5	29	1553	4030.82	312.323
RM 333	3718.5	1367.5	1144.5	836.5	29	1553	4032.75	314.247
RM 333	3718.5	1367.5	1144.5	836.5	29	1553	4032.49	313.99
RM 333	3718.5	1367.5	1144.5	836.5	29	1553	4031.17	312.673
RM 333	3718.5	1367.5	1144.5	836.5	29.5	1553	4031.26	312.759
RM 333	3718.5	1367.5	1144.5	836.5	29	1553	4031.95	313.451
RM 333	3718.5	1367.5	1144.5	836.5	29	1553	4031.57	313.074
RM 333	3718.5	1367.5	1144.5	836.5	29	1553	4032.09	313.588
RM 333	3718.5	1367.5	1144.5	836.5	29.5	1553	4031.76	313.257
RM 333	3718.5	1367.5	1144.5	836.5	29	1553	4033.13	314.627
RM 333	3718.5	1367.5	1144.5	836.5	29	1553	4031.79	313.295
RM 333	3718.5	1367.5	1144.5	836.5	29	1553	4033.43	314.933
RM 333	3724.5	1364	1144.5	836.5	29	1552.5	4031.58	307.076
RM 333	3730.5	1360.5	1144.5	836.5	29	1551.5	4031.56	301.064
RM 333	3724.5	1364	1144.5	836.5	29	1552.5	4032.36	307.861
RM 333	3724.5	1364	1144.5	836.5	29	1552	4031.85	307.352
RM 333	3724.5	1364	1144.5	836.5	29	1552.5	4031.77	307.271
RM 333	3724.5	1364	1144.5	836.5	29	1552	4031.37	306.87
RM 333	3718.5	1367.5	1144.5	836.5	29	1553	4031.96	313.459
RM 333	3724.5	1364	1144.5	836.5	29	1552	4030.75	306.252
RM 333	3718.5	1367.5	1144.5	836.5	29	1553	4029.65	311.15
RM 333	3718.5	1367.5	1144.5	836.5	29	1553	4030.66	312.159
RM 333	3730.5	1360.5	1144.5	836.5	29	1551.5	4032.29	301.786
RM 333	3724.5	1364	1144.5	836.5	29	1552.5	4032.56	308.062
RM 333	3730.5	1360.5	1144.5	836.5	29.5	1551.5	4031.38	300.883
RM 333	3730.5	1360.5	1144.5	836.5	29	1551.5	4032.23	301.728
RM 333	3718.5	1367.5	1144.5	836.5	29	1553	4030.86	312.356
RM 333	3730.5	1360.5	1144.5	836.5	29	1551.5	4030.98	300.484
RM 333	3730.5	1360.5	1144.5	836.5	29	1551.5	4032.13	301.629
RM 333	3724.5	1364	1144.5	836.5	29	1552.5	4031.9	307.401
RM 333	3724.5	1364	1144.5	836.5	29	1552.5	4032.86	308.357
RM 333	3724.5	1364	1144.5	836.5	29	1552.5	4032.24	307.745
RM 333	3730.5	1360.5	1144.5	836.5	29.5	1551.5	4031.55	301.046
RM 333	3730.5	1360.5	1144.5	836.5	29	1551.5	4030.29	299.792
RM 333	3730.5	1360.5	1144.5	836.5	29	1551.5	4030.22	299.721
RM 333	3730.5	1360.5	1144.5	836.5	29	1551.5	4031.47	300.966
RM 333	3680	1339.5	1105	805	10	1505.5	4031.37	351.368
RM 333	3723.5	1360.5	1141.5	834	29	1548.5	4032	308.497
RM 333	3730.5	1360.5	1144.5	836.5	29	1551.5	4030.75	300.248
RM 333	3723.5	1360.5	1141.5	834	29	1548.5	4032.19	308.688
RM 333	3723.5	1360.5	1141.5	834	29.5	1548.5	4033.36	309.865
RM 333	3723.5	1360.5	1141.5	834	29.5	1548.5	4031.93	308.432
RM 333	3730.5	1360.5	1144.5	836.5	29.5	1551.5	4030.8	300.297
RM 333	3730.5	1360.5	1144.5	836.5	29	1551.5	4031.85	301.351
RM 333	3723.5	1360.5	1141.5	834	29	1548.5	4031.81	308.305
RM 333	3723.5	1360.5	1141.5	834	29	1548.5	4031.15	307.648
RM 333	3723.5	1360.5	1141.5	834	29	1548.5	4031.86	308.357
RM 333	3723.5	1360.5	1141.5	834	29	1548.5	4032.47	308.967
RM 333	3723.5	1360.5	1141.5	834	29	1548.5	4031.69	308.186
RM 333	3723.5	1360.5	1141.5	834	29	1548.5	4031.76	308.262
RM 333	3723.5	1360.5	1141.5	834	29	1548.5	4031.9	308.403
RM 333	3723.5	1360.5	1141.5	834	29	1548.5	4032.41	308.906
RM 333	3723.5	1360.5	1141.5	834	29	1548.5	4032.34	308.844
RM 333	3723.5	1360.5	1141.5	834	29	1548.5	4030.68	307.183
RM 333	3723.5	1360.5	1141.5	834	29	1548.5	4030.47	306.969
RM 333	3723.5	1360.5	1141.5	834	29	1548.5	4030.95	307.448
RM 333	3723.5	1360.5	1141.5	834	29	1548.5	4030.35	306.852
RM 333	3723.5	1360.5	1141.5	834	29	1548.5	4031.17	307.674
RM 333	3723.5	1360.5	1141.5	834	29	1548.5	4030.23	306.726
RM 333	3723.5	1360.5	1141.5	834	29	1548.5	4030.92	307.424
RM 333	3723.5	1360.5	1141.5	834	29	1548.5	4031.46	307.957
RM 333	3723.5	1360.5	1141.5	834	29	1548.5	4030.43	306.927
RM 333	3723.5	1360.5	1141.5	834	29	1548.5	4032.45	308.947
RM 333	3723.5	1360.5	1141.5	834	29	1548.5	4030.38	306.878
RM 333	3723.5	1360.5	1141.5	834	29	1548.5	4031.6	308.099
RM 333	3723.5	1360.5	1141.5	834	29	1548.5	4031.81	308.308
RM 333	3723.5	1360.5	1141.5	834	29	1548.5	4030.66	307.163
RM 333	3723.5	1360.5	1141.5	834	29.5	1548.5	4030.68	307.178
RM 333	3723.5	1360.5	1141.5	834	29	1548.5	4031.65	308.148
RM 333	3723.5	1360.5	1141.5	834	29	1548.5	4030.86	307.362
RM 333	3723.5	1360.5	1141.5	834	29.5	1548.5	4031.58	308.078
RM 333	3723.5	1360.5	1141.5	834	29	1548.5	4030.6	307.101
RM 333	3723.5	1360.5	1141.5	834	29	1548.5	4029.25	305.755
RM 333	3723.5	1360.5	1141.5	834	29	1548.5	4030.37	306.868
RM 333	3723.5	1360.5	1141.5	834	29	1548.5	4031.53	308.026
RM 333	3723.5	1360.5	1141.5	834	29.5	1548.5	4031.52	308.024
RM 333	3723.5	1360.5	1141.5	834	29	1548.5	4029.66	306.159
RM 333	3723.5	1360.5	1141.5	834	29	1548.5	4029.61	306.107
RM 333	3723.5	1360.5	1141.5	834	29	1548.5	4030.18	306.684
RM 333	3723.5	1360.5	1141.5	834	29	1548.5	4029.96	306.457
RM 333	3723.5	1360.5	1141.5	834	29	1548.5	4031.07	307.568
RM 333	3723.5	1360.5	1141.5	834	29	1548.5	4031.51	308.01
RM 333	3723.5	1360.5	1141.5	834	29	1548.5	4029.47	305.972
RM 333	3723.5	1360.5	1141.5	834	29	1548.5	4030.15	306.653
RM 333	3723.5	1360.5	1141.5	834	29.5	1548.5	4029.52	306.019
RM 333	3723.5	1360.5	1141.5	834	29	1548.5	4028.73	305.23
RM 333	3723.5	1360.5	1141.5	834	29	1548.5	4029.08	305.583
RM 333	3723.5	1360.5	1141.5	834	29	1548.5	4031.31	307.806
RM 333	3723.5	1360.5	1141.5	834	29	1548.5	4029.26	305.76
RM 333	3723.5	1360.5	1141.5	834	29	1548.5	4027.51	304.006
RM 333	3723.5	1360.5	1141.5	834	29	1548.5	4028.4	304.902
RM 333	3723.5	1360.5	1141.5	834	29	1548.5	4028.84	305.34
RM 333	3723.5	1360.5	1141.5	834	29	1548.5	4029.73	306.23
RM 333	3723.5	1360.5	1141.5	834	29	1548.5	4029.58	306.077
RM 333	3723.5	1360.5	1141.5	834	29.5	1548.5	4029.66	306.163
RM 333	3723.5	1360.5	1141.5	834	29	1548.5	4028.98	305.483
RM 333	3723.5	1360.5	1141.5	834	29	1548.5	4028.36	304.864
RM 333	3723.5	1360.5	1141.5	834	29	1548.5	4027.57	304.073
RM 333	3723.5	1360.5	1141.5	834	29	1548.5	4029.77	306.271
RM 333	3723.5	1360.5	1141.5	834	29	1548.5	4027.87	304.366
RM 333	3723.5	1360.5	1141.5	834	29	1548.5	4028.8	305.298
RM 333	3723.5	1360.5	1141.5	834	29	1548.5	4028.36	304.859
RM 333	3723.5	1360.5	1141.5	834	29	1548.5	4028.5	305
RM 333	3723.5	1360.5	1141.5	834	29	1548.5	4028.54	305.037
RM 333	3723.5	1360.5	1141.5	834	29	1548.5	4028.39	304.894
Lab	3357	480	399	291	12	523.5	3358.02	1.01611
Lab	3357	480	399	291	12	523.5	3357.78	0.775391
Lab	3357	480	399	291	12	523.5	3357.78	0.775391
Lab	3357	476	396	289	12	521	3355.82	-1.17969
Lab	3357	476	399	292	12	523	3354.98	-2.02393
Lab	3357	476	396	289	12	521	3357.83	0.83252
Lab	3357	476	396	289	12	521	3355.82	-1.17969
Lab	3374	456	375	273	13	475.5	3369.88	-4.12354
Lab	3374	456	375	273	13	475.5	3372.14	-1.85596
Lab	3374	456	375	273	13	475.5	3375.06	1.06396
Lab	3374	456	375	273	13	475.5	3368.01	-5.99292
Lab	3372	417	341	248	14	436	3374.71	2.71045
Lab	3372	413	341	249	14	435	3373.42	1.41943
Lab	3372	417	341	248	14	436	3367.43	-4.57129
Lab	3372	417	341	248	14	436	3373.87	1.86572
Lab	3373	413	341	249	14	435	3371.46	-1.53638
Lab	3373	413	341	249	14	435	3366.11	-6.89062
Lab	3373	413	341	249	14	435	3376.23	3.23438
Lab	3373	413	341	249	14	435	3374.22	1.2229
Lab	3373	413	341	249	13	435	3374.94	1.94141
Lab	3373	417	341	248	14	436	3373.77	0.76709
Lab	3373	413	341	249	14	435	3373.77	0.773926
Lab	3373	413	341	249	14	435	3371.5	-1.49829
Lab	3373	413	341	249	14	435	3374.64	1.64404
Lab	3373	413	341	249	14	435	3371.24	-1.76416
Lab	3373	413	341	249	14	435	3375.14	2.13867
Lab	3373	383	309	224	13	398	3373.4	0.399658
Lab	3373	380	309	225	13	397	3372.58	-0.416016
Lab	3373	380	309	225	13	397	3375.11	2.10938
Lab	3373	383	313	228	13	398	3376.23	3.23145
Lab	3373	383	313	228	13	398	3375.81	2.80664
Lab	3373	383	313	228	13	397	3377.03	4.03027
Lab	3373	383	313	228	13	398	3375.51	2.50732
Lab	3371	251	181	129	18	253	3371.58	0.579102
Lab	3371	251	181	129	18	253	3369.33	-1.66846
Lab	3373	383	313	228	13	397	3377.3	4.29639
Lab	3373	383	313	228	13	398	3376.21	3.20752
Lab	3373	383	313	228	13	397	3377.03	4.03027
Lab	3373	383	313	228	13	398	3375.51	2.50732
Lab	3373	383	313	228	13	398	3374.43	1.4292
Lab	3374	198	149	107	28	186	3356.36	-17.6396
Lab	3374	198	149	107	28	186	3352.87	-21.1326
Lab	3374	198	149	107	28	186	3350.35	-23.6465
Lab	3374	198	149	107	28	186	3362.34	-11.6594
Lab	3371	251	181	129	18	253	3371.58	0.579102
Lab	3371	251	181	129	18	253	3369.33	-1.66846
Lab	3371	251	181	129	18	253	3374.75	3.75171
Lab	3371	251	181	129	18	253	3378.96	7.95996
Lab	3370	288	213	152	16	294	3376.11	6.11353
Lab	3336.61	288	213	152	16	294	3371.19	34.5739
Lab	3336.36	288	213	152	16	294	3369	32.6377
Lab	3336.11	288	213	152	16	294	3366.1	29.9859
Lab	3335.86	288	213	152	16	294	3369.99	34.1315
Lab	3335.61	285	213	153	16	293.5	3363.35	27.7407
Nursing home march	3943	736	666	493	2	275	4467.97	524.967
Nursing home march	3943	736	666	493	3	275	4446.29	503.294
Nursing home march	3943	736	666	493	2	275	4462	519.004
Nursing home march	3943	736	666	493	3	275	4469.8	526.803
Nursing home march	3943	736	666	493	3	275	4470.87	527.865
Nursing home march	3943	736	666	493	3	275	4481.04	538.042
Nursing home march	3941	741	671	496	4	277	4468.6	527.604
Nursing home march	3943	736	666	493	4	275	4465.98	522.982
Nursing home march	3962	741	675	500	5	278	4473.91	511.913
Nursing home march	3884	706	626	462	0	259	4472.68	588.675
Nursing home march	3922	721	648	479	0	267	4474.69	552.689
Nursing home march	3856	677	595	438	0	247	4477.26	621.26
Nursing home march	4386	285	297	224	90	118	4476.41	90.4136
Nursing home march	3889	90	80	59	24	32	4107.06	218.057
Nursing home march	3381	90	66	47	0	28	4115.02	734.024
Nursing home march	3772	64	54	40	5	22	4108.23	336.233
Nursing home march	4517	39	42	32	2	16	4104.62	-412.384
Nursing home march	4115	214	205	153	18	83	4107.75	-7.25146
Nursing home march	3826	291	253	186	26	105	4109.64	283.639
Nursing home march	3892	425	378	279	38	156	4110.69	218.69
Nursing home march	3892	425	378	279	40	156	4107.91	215.913
Nursing home march	3845	444	389	286	38	161	4061.14	216.145
Nursing home march	4545	662	722	548	160	285	4059.76	-485.242
Nursing home march	4457	696	741	560	162	294	3269.29	-1187.71
Nursing home march	4424	672	708	535	128	282	3262.33	-1161.67
Nursing home march	3671	548	450	328	40	190	3266.01	-404.99
Nursing home march	3642	44	36	26	11	14	3261.4	-380.602
Nursing home march	3462	46	35	25	9	14	4250.2	788.203
Nursing home march	3592	90	72	52	0	30	4257.9	665.899
Nursing home march	3669	92	75	55	0	31	4291.66	622.656
Nursing home march	3188	53	36	25	4	15	4270.18	1082.18
Nursing home march	3257	49	34	24	4	14	4251.26	994.259
Nursing home march	4112	119	114	85	46	46	4258.8	146.796
Nursing home march	4043	701	657	488	0	269	5189.41	1146.41
Nursing home march	3691	53	44	32	3	18	5239.45	1548.45
Nursing home march	4195	341	335	251	27	135	5241.38	1046.38
Nursing home march	3427	1276	952	682	0	413	5235.8	1808.8
Nursing home march	3984	1096	1007	746	24	414	4800.61	816.608
Nursing home march	4086	41	39	29	5	15	4876.24	790.242
Nursing home march	4891	209	250	192	31	96	4881.78	-9.21973
Nursing home march	3235	682	469	330	1	208	4967.58	1732.58
Nursing home march	3711	913	761	556	36	320	5118.85	1407.85
Nursing home march	3732	970	815	596	0	342	5113.2	1381.2
Nursing home march	3826	762	662	487	0	275	4345.42	519.423
Nursing home march	4473	204	218	165	48	86	4346.15	-126.853
Nursing home april 24	5382.25	2602	3522.25	2733.75	319.75	4313	6589.24	1206.99
Nursing home april 24	5388.5	2632.5	3572.5	2773.25	321.75	4372.25	6737.54	1349.04
Nursing home april 24	5336.5	2210.5	2945.5	2282.75	294.5	3616.25	6386.35	1049.85
Nursing home april 24	5365	2684.5	3603.75	2794.5	284	4419.25	6779.67	1414.67
Nursing home april 24	6206.5	208	333.5	262.5	56	397	6480.57	274.072
Nursing home april 24	6251	206.5	333.5	263	56	395.5	6723.35	472.352
Nursing home april 24	6344	190	313	247	56	370	6828.18	484.18
Nursing home april 24	6494.5	312.5	528.5	418	74.5	624	6889.22	394.718
Nursing home april 24	6666	351	613	486	77	720	6629.04	-36.9561
Nursing home april 24	6496.5	295.5	504.5	399.5	74.5	594.5	6697.09	200.591
Nursing home april 24	5671.5	221	314	244.5	46.5	381	6198.95	527.452
Nursing home april 24	4941	220	267	205	38	333	6834.39	1893.39
Nursing home april 24	4410	294	309	233	36	398	5267.44	857.444
Nursing home april 24	4330	194.5	199	150	25.5	257.5	5601.28	1271.28
Nursing home april 24	4134	175	169	126	8	221	4607.83	473.834
Nursing home april 24	4861	56	66	51	12	82	5728.71	867.711
Nursing home april 24	4194	140	138	103	19	179	5746.76	1552.76
Nursing home april 24	3983.5	158.5	145.5	108	12	192	5959.55	1976.05
Nursing home april 24	4363.25	140	139	104.25	14.75	180.5	5452.96	1089.71
Nursing home april 24	5890	94	142	111	42	171	5571.05	-318.947
Nursing home april 24	5673.67	77	110	86	37	133	3644.15	-2029.51
Nursing home april 24	5767	115.5	168.5	131.5	52.5	204	3582.89	-2184.11
Nursing home april 24	6095	91.5	143	112.5	51	170.5	3398.36	-2696.64
Nursing home april 24	5896	170	256	201	71	307	3785.41	-2110.59
Nursing home april 24	5877.5	118.5	178	139.5	64	213.5	6377.34	499.838
Nursing home april 24	6366	193	319	252	141	377	6592.86	226.864
Nursing home april 24	5332	87	116	90	46	142	6226.49	894.494
Nursing home april 24	4455	337	358	271	24	460	6782.74	2327.74
Nursing home april 24	4441.75	523.25	551	416	31	707.75	6486.17	2044.42
Nursing home april 24	4486.5	770.25	821.75	621.5	19	1053.25	6745.94	2259.44
Nursing home april 24	5455	30	41	32	7	50	5801.72	346.718
Nursing home april 24	5281.25	70.5	93	72	11	114.25	5347.77	66.5171
Nursing home april 24	5356	30.5	41.25	32.25	6.25	49.75	4885.99	-470.014
Nursing home april 24	5252.75	85.75	112.5	86.75	13.75	138.25	5805.68	552.933
Nursing home april 24	5221	85.5	111.5	86	17	137	5846.78	625.783
Nursing home april 24	5255.5	92.5	121.25	93.75	15	149	6160.36	904.865
Nursing home april 24	5227.25	92	119.75	92.5	14.75	147.25	5547.21	319.964
Nursing home april 24	3892	104.5	92	68	14.5	122.5	5771.37	1879.37
Nursing home april 24	4185	45.25	44.25	33.25	6	57.75	3683.34	-501.655
Nursing home april 24	4115.5	31.5	30	22.5	4.5	38.5	3524.22	-591.279
Nursing home april 24	4035.5	65	60.5	45	6.5	80	3280.08	-755.423
Nursing home april 24	3972	77	70.5	52	7.5	93.5	3768.12	-203.883
Nursing home april 24	3660.33	108	88.3333	64.3333	8	120	4547.67	887.335
Nursing home april 24	3579	89.25	71.5	51.75	7.25	98	4617.48	1038.48
Nursing home april 24	3516.25	77	59.75	43	6.25	82.5	4513.66	997.41
Nursing home april 24	3662.5	104	85	62	6.5	115.5	4376.02	713.519
Nursing home april 24	4518	72.5	79.5	60	12	100.5	3263.38	-1254.62
Nursing home april 24	4839.5	24.25	28.75	22	4	35.75	2990.45	-1849.05
Nursing home april 24	4941	23.5	28.5	22	4	35	2907.08	-2033.92
Nursing home april 24	4672	18	20.5	15.5	2	25	3255.19	-1416.81
Nursing home april 24	3827	61	53	39	4	71	5735.12	1908.12
Nursing home april 24	3931	66	59	44	8	77	5740.28	1809.28
Nursing home april 24	3931	66	59	44	8	77	5330.35	1399.35
Nursing home april 24	3914	74	66	49	10	87	5436.05	1522.05
Nursing home april 24	4312	30	31	23	2	40	3741.72	-570.283
Nursing home april 24	3722	67	56	41	5	76	3465.8	-256.2
Nursing home april 24	3493	58	44	32	0	61	3306.74	-186.26
Nursing home april 24	5333	836	1116	865	165	1370	6425.47	1092.47
Nursing home april 24	5042	1029	1281	986	178	1592	6313.59	1271.59
Nursing home april 24	5741	4596	6714	5247	404	8114	6459.11	718.107
Nursing home april 24	6215	793	1275	1004	177	1517	5962.86	-252.14
Nursing home april 24	5877	648	974	763	186	1171	6156.79	279.792
Nursing home april 24	6250	672	1087	857	155	1292	6112.11	-137.89
Nursing home april 24	5816	1071	1589	1244	218	1914	6191.98	375.979
Nursing home april 24	6032.5	784.5	1212	951.5	201	1451	5928.76	-103.737
Nursing home april 24	5922	206	313	245	56	375	6007.95	85.9497
Nursing home april 24	6184	721	1152	907	164	1372	5920.12	-263.883
Nursing home april 24	6064	777	1213	953	171	1451	6085.66	21.6641
Nursing home april 24	4940	117	142	109	27	178	5820.68	880.677
Nursing home april 24	4820	60	71	54	13	89	5710.35	890.349
Nursing home april 24	4905	103	124	95	33	155	5831.47	926.473
Nursing home april 24	4259	180	180.5	135.5	25.5	234.5	5516.34	1257.34
Nursing home april 24	4302.5	193	196.5	147.5	28.5	253.5	5663.15	1360.65
Nursing home april 24	4841	200.5	235.5	180.5	47	295.5	5285.78	444.776
Nursing home april 24	5384	52	70	54.5	16	85.5	4997.78	-386.216
Nursing home april 24	5320	48	64	49.5	14.5	78.5	5273.82	-46.1772
Nursing home april 24	5408	45.5	61.5	48	14	75	4889.76	-518.238
Nursing home april 24	5649	95	136	106	36.5	164.5	3798.62	-1850.38
Nursing home april 24	5672.5	94	135	105.5	36	163	3913.85	-1758.65
Nursing home april 24	5485	94	130	101	26	158	3524.4	-1960.6
Nursing home april 24	5881	179	269	210.5	68.5	323.5	3834.12	-2046.88
Nursing home april 24	5033	341	424	326	53	528	6027.2	994.201
Nursing home april 24	4967.5	205	250.5	192.5	39	312	5817.36	849.858
Nursing home april 24	4891.5	169.5	203.5	156	29.5	254	5808.5	917.001
Nursing home april 24	4603	157.5	174.5	132.5	17	221.5	6041.48	1438.48
Nursing home april 24	4454.5	238.5	253.5	191.5	11.5	325	5574.36	1119.86
Nursing home april 24	4366.5	430	449	338.5	5.5	578	4964.49	597.994
Nursing home april 24	4840.5	20.5	24	18.5	4	30.5	4285.27	-555.23
Nursing home april 24	4865	23.5	28	21.5	5	35	4313.67	-551.327
Nursing home april 24	4884	24	29	22	4	35	3882.19	-1001.81
Nursing home april 24	4779.5	22.5	26	20	5	32	4168.11	-611.386
Nursing home april 24	4831.5	26.5	31	24	6.5	38.5	5268.31	436.814
Nursing home april 24	3938.5	68	61.5	45.5	5.5	81	5131.43	1192.93
Nursing home april 24	3940	66.5	60	44.5	4	79.5	5308.95	1368.95
Nursing home april 24	3931	66	59	44	3	77	5052.9	1121.9
Nursing home april 24	3825	66.5	58	42.5	4	77.5	3400.72	-424.283
Nursing home april 24	3817	67.5	58.5	43	4	78.5	3272.35	-544.648
Nursing home april 24	3931	24	22	16	5.5	29	3122.1	-808.9
Nursing home april 24	4076.5	22	21	15.5	5	27	3522.98	-553.52
Nursing home april 24	3843.5	36.5	31.5	23.5	8	42	4222.9	379.401
Nursing home april 24	3469	71.5	54.5	39	9	75.5	4215.11	746.107
Nursing home april 24	3573.5	86	68	49.5	11	93	4343.45	769.947
Nursing home april 24	3406.5	87	64.5	46	12	89.5	3934.94	528.441
Nursing home april 24	3700	89.5	74	54	9.5	100.5	3200.18	-499.816
Nursing home april 24	4749.5	80.5	93	71	13	117	3228.86	-1520.64
Nursing home april 24	4811	73	85.5	65.5	12.5	106	3060.05	-1750.95
Nursing home april 24	4887	24.5	29.5	22.5	4.5	36.5	3092.97	-1794.03
Nursing home april 24	4797.5	61.5	71.5	55	10	89.5	5155.47	357.966
Nursing home april 24	4627.5	66.5	74	56.5	11	93.5	5151.67	524.168
Nursing home april 24	4259	175.5	176	132	11.5	227.5	5450.94	1191.94
Nursing home april 24	4244.5	197	196.5	147.5	14.5	255.5	5074.07	829.572
Nursing home april 24	4186	183	179.5	134.5	13.5	234	3483.87	-702.13
Nursing home april 24	4027	198	185	137	2	244	3568.13	-458.868
Nursing home april 25	4610.25	1599.75	1783.5	1356	455.5	2266	5739.1	1128.85
Nursing home april 25	4753	1820.33	2112	1613.33	547	2661.33	4994.76	241.757
Nursing home april 25	4734.5	1062	1237.75	945.75	426.25	1558.25	5989.13	1254.63
Nursing home april 25	4533.33	373.667	429.333	327.333	182	542.333	5399.1	865.766
Nursing home april 25	4398	6566.5	7655.5	5851	329	9639.5	5724.14	1326.14
Nursing home april 25	4578.33	1040.33	1307.67	1007.67	344.333	1622	5034.36	456.028
Nursing home april 25	4226	168	167	125	94	217	5646.59	1420.59
Nursing home april 25	5430	1979	2701	2098	732	3303	5310.74	-119.262
Nursing home april 25	4919	1182.75	1549	1198.25	312.5	1907.5	6502.75	1583.75
Nursing home april 25	5027	742.75	984.25	762.25	195.5	1209.75	5206.13	179.134
Nursing home april 25	4576.5	290	326.75	248.75	97.25	414.25	5977.31	1400.81
Nursing home april 25	4828.5	735.5	1033	804.5	251	1256	5135.11	306.606
Nursing home april 25	4275	124.75	135	102.5	41	171.5	5546.04	1271.04
Nursing home april 25	4045	59.3333	56	41.6667	28.3333	73.3333	4919.15	874.154
Nursing home april 25	4107.33	96.6667	95	71	61	123.667	6173.1	2065.77
Nursing home april 25	4046.5	112.5	111.75	83.75	40.25	145	4417.65	371.146
Nursing home april 25	4208.67	134.667	137.667	103.667	32	177	4176.37	-32.2946
Nursing home april 25	4385	266.5	275	207	64	355	4188.04	-196.958
Nursing home april 25	4022.5	29	27	20	9.5	35.5	4330.25	307.748
Nursing home april 25	4247.25	69.75	70.75	53	7.25	91.5	3554.15	-693.102
Nursing home april 25	4502.5	139.5	140	105	24	182	3584.79	-917.71
Nursing home april 25	4546	37.75	45	34.5	11.75	56	3468.55	-1077.45
Nursing home april 25	4380	26	27.25	20.5	10.75	34.5	3658.52	-721.476
Nursing home april 25	4086	44	41.25	30.75	13	54	4250.48	164.476
Nursing home april 25	4123.25	54.5	52.5	39.25	20.75	68.25	4390.82	267.565
Nursing home april 25	4251.25	93	97	73.25	37.5	124.25	4374.41	123.156
Nursing home april 25	4202.25	105.25	107.25	80.5	48.75	138.5	4556.32	354.072
Nursing home april 25	4033.75	429.75	403.25	299.75	50	531.75	3508.69	-525.063
Nursing home april 25	3936.25	612.5	564.5	418.5	34	748	3602.05	-334.199
Nursing home april 25	4079.25	493	461	342.75	62	608.25	3528.37	-550.879
Nursing home april 25	3953.5	650	596.5	442	33.75	791.5	4337.69	384.187
Nursing home april 25	4065	131.667	124.667	92.6667	30.3333	164.333	5411.38	1346.38
Nursing home april 25	3882.67	265.667	240.667	178	32.3333	320	5200.69	1318.02
Nursing home april 25	4060.33	98.6667	92.3333	68.3333	51.6667	122	4860.45	800.118
Nursing home april 25	4276	118.667	120.333	90	43	155.667	5280.23	1004.23
Nursing home april 25	4210.33	107.333	107.667	80.6667	36.6667	139.333	4788.12	577.791
Nursing home april 25	3888	95.6667	87.6667	64.6667	31.6667	116.333	4461.29	573.285
Nursing home april 25	4110	166	160.667	120	83	210	3996.03	-113.968
Nursing home april 25	3729	60	58	43.3333	23.6667	75.6667	4728.04	999.042
Nursing home april 25	3699	63.3333	62.3333	46.3333	24.3333	81	4121.39	422.394
Nursing home april 25	3585	47.3333	37.6667	27.3333	22.6667	50.6667	4656.45	1071.45
Nursing home april 25	3499.33	45.6667	35	25.3333	22	48	4076.49	577.153
Nursing home april 25	3400.67	49.3333	36.3333	26	18	50.3333	3704.94	304.273
Nursing home april 25	3242	52.5	36.5	25.5	20	52	3530.56	288.556
Nursing home april 25	3325	50	35.6667	25.3333	20.3333	50.3333	4023.05	698.046
Nursing home april 25	3616.33	47.3333	38	27.6667	18.3333	51.6667	3509.86	-106.478
Nursing home april 25	3462.5	47.5	37	26.5	14	50.5	3403.32	-59.1799
Nursing home april 25	3555	45	34.6667	25	17	47.6667	3357.27	-197.727
Nursing home april 25	3765.33	48.3333	40.6667	30	23.6667	54.6667	3471.09	-294.239
Nursing home april 25	3704	62	51.3333	37.3333	26.3333	69.3333	3215.81	-488.194
Nursing home april 25	3654.33	57.6667	46.6667	33.6667	20.3333	63.3333	3060.05	-594.281
Nursing home april 25	3545.67	53.3333	41.6667	30	19	57	2883	-662.663
Nursing home april 25	3573.67	52.6667	41.6667	30	18.3333	56.6667	3158.14	-415.531
Nursing home april 25	3570.67	83.3333	65.3333	47.3333	31.3333	89.3333	3786.86	216.195
Nursing home april 25	3559	77	60.5	44	40	83	3705.27	146.269
Nursing home april 25	3709.33	56	46.3333	33.6667	18	62.6667	3726.28	16.9479
Nursing home april 25	3600	38	30	22	18.6667	41	3781.81	181.808
Nursing home april 25	3051	37.5	24	16.5	2.5	35.5	3398.81	347.814
Nursing home april 25	4081.5	19	18	13.5	6.5	23	3183.96	-897.543
Nursing home april 25	3635.33	273.667	237	174	11.3333	319	3051.38	-583.953
Nursing home april 25	4040	274	257.667	192	66.3333	339.333	3406.85	-633.151
Nursing home april 25	4749	695.333	756.333	573.333	85	966	5935.49	1186.49
Nursing home april 25	5111.33	253.667	334.333	259	109.667	411	6375.67	1264.34
Nursing home april 25	4903.33	155	190	146	56.6667	236	5546.83	643.496
Nursing home april 25	4848.33	457	564.667	434	203	703.333	6365	1516.66
Nursing home april 25	5033	515.333	651.333	502	259.667	806.667	5707.47	674.466
Nursing home april 25	4813	434	521	399.333	192	651.667	5993.92	1180.92
Nursing home april 25	4654.67	251.333	287.333	219.333	87.6667	363	5190.55	535.888
Nursing home april 25	4907.67	562	694	533.667	240.667	863.667	6107.73	1200.07
Nursing home april 25	4230	58	57	42.5	21	74	5544.28	1314.28
Nursing home april 25	4181	44.3333	43.3333	32.3333	24	56	6006.58	1825.58
Nursing home april 25	4302.67	43.3333	43.3333	32.3333	20.6667	56.3333	4870.16	567.489
Nursing home april 25	4287.67	28	28.3333	21.3333	13.6667	36.3333	5525.4	1237.74
Nursing home april 25	4349.67	102.333	106	80	14.3333	136.333	4664.04	314.372
Nursing home april 25	4256.33	123	125	94	20.3333	162	5117.5	861.168
Nursing home april 25	4302	159.667	164	123.667	10.6667	211.667	4388.63	86.6274
Nursing home april 25	4298.67	158.667	162.667	122.333	6.66667	210	5262.92	964.257
Nursing home april 25	4304.67	122.333	128	96.6667	22	164.333	4477.92	173.255
Nursing home april 25	3981.67	22.6667	20.3333	15	5.33333	26.6667	5169.83	1188.17
Nursing home april 25	4146	15	14	10.6667	6	17.6667	4569.52	423.517
Nursing home april 25	3931	16	14.6667	10.6667	7	19.6667	4921.1	990.096
Nursing home april 25	4061	15.6667	15	11	7	19.3333	3650.57	-410.433
Nursing home april 25	4294.33	25.6667	26.3333	19.6667	12.3333	33.3333	3740.83	-553.505
Nursing home april 25	4163.33	28.6667	27.6667	21	10.3333	35.6667	3494.57	-668.758
Nursing home april 25	3940.67	29.3333	27	19.6667	8.66667	35.6667	3824.52	-116.146
Nursing home april 25	3852	37	32.3333	24	11	42.6667	4149.49	297.492
Nursing home april 25	3891	39	34.6667	25.6667	13.6667	46	4412.45	521.447
Nursing home april 25	3996	108	102.667	76.6667	28	134.333	4185.94	189.945
Nursing home april 25	4196	200.333	196.667	147	25	256.667	4509.6	313.604
Nursing home april 25	4157.67	328.667	318.333	238	57.6667	416.333	3450.84	-706.827
Nursing home april 25	4070.33	411.333	379.667	281.333	43.6667	502.667	3591.82	-478.509
Nursing home april 25	4104.67	145.667	134.667	100	14	178	3394.34	-710.325
Nursing home april 25	3917.67	269.667	244	180.333	36	324.667	3828.28	-89.383
Nursing home april 25	4062.67	428	396	294	33.6667	524	5549.41	1486.74
Nursing home april 25	4186.67	456.333	446	333.333	53.3333	582.667	5601.02	1414.35
Nursing home april 25	4168	498.667	483.667	361.333	59	632.667	4740.65	572.647
Nursing home april 25	4467.67	49	52.6667	40	25.6667	67	4508.76	41.0965
Nursing home april 25	4549.33	39.3333	43.6667	33.3333	22	55	4517.41	-31.9251
Nursing home april 25	4508.33	39.3333	43	33	21.6667	54	3740.16	-768.169
Nursing home april 25	4383.33	34	37	28	15.6667	47	4811.78	428.451
Nursing home april 25	4215.33	135	137.667	103.667	34.6667	178	4852.05	636.714
Nursing home april 25	3470.33	32.3333	24.6667	17.6667	11.6667	33.6667	4944.4	1474.07
Nursing home april 25	3418	25.6667	19.3333	13.6667	8.33333	26.6667	4193.88	775.884
Nursing home april 25	3546.67	34	26	19	12.3333	35.6667	4882.83	1336.16
Nursing home april 25	3581.33	49	38.3333	28	17.3333	52.6667	3918.78	337.447
Nursing home april 25	3530.67	53	41.3333	30	14.3333	56.3333	3717.82	187.149
Nursing home april 25	3583	62	50.3333	36.6667	14	68	3458.81	-124.187
Nursing home april 25	3633.67	83.3333	69	50	18.6667	93.6667	3865.58	231.914
Nursing home april 25	3836.67	28.6667	25	18.3333	11.6667	33.6667	3443.18	-393.484
Nursing home april 25	3782.33	31.3333	26.6667	19.6667	12.6667	36	3397.03	-385.304
Nursing home april 25	3812.67	32	27.6667	20.3333	13	37.3333	3364.63	-448.037
Nursing home april 25	3968.33	27.6667	25	18.6667	11	33	3447.38	-520.95
Nursing home april 25	3878	15.3333	13.6667	10	6.33333	18.3333	3127.35	-750.653
Nursing home april 25	3671	38.5	31	22.5	10.5	42.5	3115.29	-555.707
Nursing home april 25	3615.67	43.6667	34.6667	25.3333	11.6667	47	3976.18	360.517
Nursing home april 25	3613	36.3333	28.6667	21	8	39	3925.59	312.594
Nursing home april 25	3773.33	59	51.3333	37.6667	0.666667	68.3333	3901.83	128.5
Nursing home april 25	3692.67	58	47.6667	34.6667	2.66667	64.6667	3901.74	209.075
Nursing home april 25	3567	63.3333	50.3333	36.3333	5	68.6667	3285.29	-281.707
Nursing home april 25	3595.67	61.3333	50	36.3333	2	67.6667	3212.1	-383.565
Nursing home april 25	3453.33	50	37.3333	27	3.33333	51.3333	3016.22	-437.112
Nursing home april 25	3431	51.6667	38.6667	27.6667	3.66667	53.6667	3332.61	-98.3882
Nursing home april 25	3802	79	68	50	9.33333	90.6667	2756.27	-1045.73
Nursing home april 25	3710	82	68.6667	50	9	93.3333	2773.56	-936.445
Nursing home april 25	3201.5	107	70	49	6.5	101	2937.7	-263.8
Nursing home april 25	4151.67	69.3333	73	55	2.33333	93.3333	2715.37	-1436.3
Nursing home april 25	4294	8.33333	7.33333	5.33333	1.33333	9.66667	2700.69	-1593.31

## Sheet: inter-variability patient data
timestamp	sensor	lux	kelvin	rgbR	rgbG	rgbB	rgbIR	movement	mEDI	R'	G'	B'
13-09-2023 00.00.10	CZ-2	1	5201	1	1	1	0	0	0	1.42857e-05	1.42857e-05	1.42857e-05
13-09-2023 00.00.25	CZ-2	1	5201	1	1	1	0	0	0	1.42857e-05	1.42857e-05	1.42857e-05
13-09-2023 00.00.40	CZ-2	1	5201	1	1	1	0	0	0	1.42857e-05	1.42857e-05	1.42857e-05
13-09-2023 00.00.55	CZ-2	1	5201	1	1	1	0	0	0	1.42857e-05	1.42857e-05	1.42857e-05
13-09-2023 00.01.10	CZ-2	1	5201	1	1	1	0	0	0	1.42857e-05	1.42857e-05	1.42857e-05
13-09-2023 00.01.25	CZ-2	1	5201	1	1	1	0	0	0	1.42857e-05	1.42857e-05	1.42857e-05
13-09-2023 00.01.41	CZ-2	1	5201	1	1	1	0	0	0	1.42857e-05	1.42857e-05	1.42857e-05
13-09-2023 00.01.56	CZ-2	1	5201	1	1	1	0	0	0	1.42857e-05	1.42857e-05	1.42857e-05
13-09-2023 00.02.11	CZ-2	1	5201	1	1	1	0	0	0	1.42857e-05	1.42857e-05	1.42857e-05
13-09-2023 00.02.26	CZ-2	1	5201	1	1	1	0	0	0	1.42857e-05	1.42857e-05	1.42857e-05
13-09-2023 00.02.41	CZ-2	1	5201	1	1	1	0	0	0	1.42857e-05	1.42857e-05	1.42857e-05
13-09-2023 00.02.56	CZ-2	1	5201	1	1	1	0	0	0	1.42857e-05	1.42857e-05	1.42857e-05
13-09-2023 00.03.11	CZ-2	1	5201	1	1	1	0	0	0	1.42857e-05	1.42857e-05	1.42857e-05
13-09-2023 00.20.51	CZ-2	1	5201	1	1	1	0	0	0	1.42857e-05	1.42857e-05	1.42857e-05
13-09-2023 00.21.06	CZ-2	1	5201	1	1	1	0	0	0	1.42857e-05	1.42857e-05	1.42857e-05
13-09-2023 00.21.21	CZ-2	1	5201	1	1	1	0	0	0	1.42857e-05	1.42857e-05	1.42857e-05
13-09-2023 00.21.36	CZ-2	1	5201	1	1	1	0	0	0	1.42857e-05	1.42857e-05	1.42857e-05
13-09-2023 00.21.52	CZ-2	1	5201	1	1	1	0	0	0	1.42857e-05	1.42857e-05	1.42857e-05
13-09-2023 00.22.07	CZ-2	1	5201	1	1	1	0	0	0	1.42857e-05	1.42857e-05	1.42857e-05
13-09-2023 00.22.22	CZ-2	1	5201	1	1	1	0	0	0	1.42857e-05	1.42857e-05	1.42857e-05
13-09-2023 00.22.37	CZ-2	1	5201	1	1	1	0	0	0	1.42857e-05	1.42857e-05	1.42857e-05
13-09-2023 00.22.52	CZ-2	1	5201	1	1	1	0	0	0	1.42857e-05	1.42857e-05	1.42857e-05
13-09-2023 00.23.07	CZ-2	1	5201	1	1	1	0	0	0	1.42857e-05	1.42857e-05	1.42857e-05
13-09-2023 00.23.22	CZ-2	1	5201	1	1	1	0	0	0	1.42857e-05	1.42857e-05	1.42857e-05
13-09-2023 00.23.37	CZ-2	1	5201	1	1	1	0	0	0	1.42857e-05	1.42857e-05	1.42857e-05
13-09-2023 00.23.53	CZ-2	1	5201	1	1	1	0	0	0	1.42857e-05	1.42857e-05	1.42857e-05
13-09-2023 00.24.08	CZ-2	1	5201	1	1	1	0	0	0	1.42857e-05	1.42857e-05	1.42857e-05
13-09-2023 00.24.23	CZ-2	1	5201	1	1	1	0	0	0	1.42857e-05	1.42857e-05	1.42857e-05
13-09-2023 00.24.38	CZ-2	1	5201	1	1	1	0	0	0	1.42857e-05	1.42857e-05	1.42857e-05
13-09-2023 00.24.53	CZ-2	1	5201	1	1	1	0	0	0	1.42857e-05	1.42857e-05	1.42857e-05
13-09-2023 00.25.08	CZ-2	1	5201	1	1	1	0	0	0	1.42857e-05	1.42857e-05	1.42857e-05
13-09-2023 00.25.23	CZ-2	1	5201	1	1	1	0	0	0	1.42857e-05	1.42857e-05	1.42857e-05
13-09-2023 00.25.39	CZ-2	1	5201	1	1	1	0	0	0	1.42857e-05	1.42857e-05	1.42857e-05
13-09-2023 00.25.54	CZ-2	1	5201	1	1	1	0	0	0	1.42857e-05	1.42857e-05	1.42857e-05
13-09-2023 00.26.09	CZ-2	1	5201	1	1	1	0	0	0	1.42857e-05	1.42857e-05	1.42857e-05
13-09-2023 00.26.24	CZ-2	1	5201	1	1	1	0	0	0	1.42857e-05	1.42857e-05	1.42857e-05
13-09-2023 00.26.39	CZ-2	1	5201	1	1	1	0	0	0	1.42857e-05	1.42857e-05	1.42857e-05
13-09-2023 00.26.54	CZ-2	1	5201	1	1	1	0	0	0	1.42857e-05	1.42857e-05	1.42857e-05
13-09-2023 00.27.09	CZ-2	1	5201	1	1	1	0	0	0	1.42857e-05	1.42857e-05	1.42857e-05
13-09-2023 00.27.25	CZ-2	1	5201	1	1	1	0	0	0	1.42857e-05	1.42857e-05	1.42857e-05
13-09-2023 00.27.40	CZ-2	1	5201	1	1	1	0	0	0	1.42857e-05	1.42857e-05	1.42857e-05
13-09-2023 00.27.55	CZ-2	1	5201	1	1	1	0	0	0	1.42857e-05	1.42857e-05	1.42857e-05
13-09-2023 00.28.10	CZ-2	1	5201	1	1	1	0	0	0	1.42857e-05	1.42857e-05	1.42857e-05
13-09-2023 00.28.25	CZ-2	1	5201	1	1	1	0	0	0	1.42857e-05	1.42857e-05	1.42857e-05
13-09-2023 00.28.40	CZ-2	1	5201	1	1	1	0	0	0	1.42857e-05	1.42857e-05	1.42857e-05
13-09-2023 00.28.55	CZ-2	1	5201	1	1	1	0	0	0	1.42857e-05	1.42857e-05	1.42857e-05
13-09-2023 00.29.11	CZ-2	1	5201	1	1	1	0	0	0	1.42857e-05	1.42857e-05	1.42857e-05
13-09-2023 00.29.26	CZ-2	1	5201	1	1	1	0	0	0	1.42857e-05	1.42857e-05	1.42857e-05
13-09-2023 00.29.41	CZ-2	1	5201	1	1	1	0	0	0	1.42857e-05	1.42857e-05	1.42857e-05
13-09-2023 00.29.56	CZ-2	1	5201	1	1	1	0	0	0	1.42857e-05	1.42857e-05	1.42857e-05
13-09-2023 00.30.11	CZ-2	1	5201	1	1	1	0	0	0	1.42857e-05	1.42857e-05	1.42857e-05
13-09-2023 00.30.26	CZ-2	1	5201	1	1	1	0	0	0	1.42857e-05	1.42857e-05	1.42857e-05
13-09-2023 00.30.41	CZ-2	1	5201	1	1	1	0	0	0	1.42857e-05	1.42857e-05	1.42857e-05
13-09-2023 00.30.56	CZ-2	1	5201	1	1	1	0	0	0	1.42857e-05	1.42857e-05	1.42857e-05
13-09-2023 00.31.12	CZ-2	1	5201	1	1	1	0	0	0	1.42857e-05	1.42857e-05	1.42857e-05
13-09-2023 00.31.27	CZ-2	1	5201	1	1	1	0	0	0	1.42857e-05	1.42857e-05	1.42857e-05
13-09-2023 00.31.42	CZ-2	1	5201	1	1	1	0	0	0	1.42857e-05	1.42857e-05	1.42857e-05
13-09-2023 00.31.57	CZ-2	1	5201	1	1	1	0	0	0	1.42857e-05	1.42857e-05	1.42857e-05
13-09-2023 00.32.12	CZ-2	1	5201	1	1	1	0	0	0	1.42857e-05	1.42857e-05	1.42857e-05
13-09-2023 00.32.27	CZ-2	1	5201	1	1	1	0	0	0	1.42857e-05	1.42857e-05	1.42857e-05
13-09-2023 00.32.42	CZ-2	1	5201	1	1	1	0	0	0	1.42857e-05	1.42857e-05	1.42857e-05
13-09-2023 00.32.58	CZ-2	1	5201	1	1	1	0	0	0	1.42857e-05	1.42857e-05	1.42857e-05
13-09-2023 00.33.13	CZ-2	1	5201	1	1	1	0	0	0	1.42857e-05	1.42857e-05	1.42857e-05
13-09-2023 00.33.28	CZ-2	1	5201	1	1	1	0	0	0	1.42857e-05	1.42857e-05	1.42857e-05
13-09-2023 00.33.43	CZ-2	1	5201	1	1	1	0	0	0	1.42857e-05	1.42857e-05	1.42857e-05
13-09-2023 00.33.58	CZ-2	1	5201	1	1	1	0	0	0	1.42857e-05	1.42857e-05	1.42857e-05
13-09-2023 00.34.13	CZ-2	1	5201	1	1	1	0	0	0	1.42857e-05	1.42857e-05	1.42857e-05
13-09-2023 00.34.28	CZ-2	1	5201	1	1	1	0	0	0	1.42857e-05	1.42857e-05	1.42857e-05
13-09-2023 00.34.44	CZ-2	1	5201	1	1	1	0	0	0	1.42857e-05	1.42857e-05	1.42857e-05
13-09-2023 00.34.59	CZ-2	1	5201	1	1	1	0	0	0	1.42857e-05	1.42857e-05	1.42857e-05
13-09-2023 00.35.14	CZ-2	1	5201	1	1	1	0	0	0	1.42857e-05	1.42857e-05	1.42857e-05
13-09-2023 00.35.29	CZ-2	1	5201	1	1	1	0	0	0	1.42857e-05	1.42857e-05	1.42857e-05
13-09-2023 00.35.44	CZ-2	1	5201	1	1	1	0	0	0	1.42857e-05	1.42857e-05	1.42857e-05
13-09-2023 00.35.59	CZ-2	1	5201	1	1	1	0	0	0	1.42857e-05	1.42857e-05	1.42857e-05
13-09-2023 00.36.14	CZ-2	1	5201	1	1	1	0	0	0	1.42857e-05	1.42857e-05	1.42857e-05
13-09-2023 00.36.30	CZ-2	1	5201	1	1	1	0	0	0	1.42857e-05	1.42857e-05	1.42857e-05
13-09-2023 00.36.45	CZ-2	1	5201	1	1	1	0	0	0	1.42857e-05	1.42857e-05	1.42857e-05
13-09-2023 00.37.00	CZ-2	1	5201	1	1	1	0	0	0	1.42857e-05	1.42857e-05	1.42857e-05
13-09-2023 00.37.15	CZ-2	1	5201	1	1	1	0	0	0	1.42857e-05	1.42857e-05	1.42857e-05
13-09-2023 00.37.30	CZ-2	1	5201	1	1	1	0	0	0	1.42857e-05	1.42857e-05	1.42857e-05
13-09-2023 00.37.45	CZ-2	1	5201	1	1	1	0	0	0	1.42857e-05	1.42857e-05	1.42857e-05
13-09-2023 00.38.00	CZ-2	1	5201	1	1	1	0	0	0	1.42857e-05	1.42857e-05	1.42857e-05
13-09-2023 00.38.15	CZ-2	1	5201	1	1	1	0	0	0	1.42857e-05	1.42857e-05	1.42857e-05
13-09-2023 00.38.31	CZ-2	1	5201	1	1	1	0	0	0	1.42857e-05	1.42857e-05	1.42857e-05
13-09-2023 00.38.46	CZ-2	1	5201	1	1	1	0	0	0	1.42857e-05	1.42857e-05	1.42857e-05
13-09-2023 00.39.01	CZ-2	1	5201	1	1	1	0	0	0	1.42857e-05	1.42857e-05	1.42857e-05
13-09-2023 00.39.16	CZ-2	1	5201	1	1	1	0	0	0	1.42857e-05	1.42857e-05	1.42857e-05
13-09-2023 00.39.31	CZ-2	1	5201	1	1	1	0	0	0	1.42857e-05	1.42857e-05	1.42857e-05
13-09-2023 00.39.46	CZ-2	1	5201	1	1	1	0	0	0	1.42857e-05	1.42857e-05	1.42857e-05
13-09-2023 00.40.01	CZ-2	1	5201	1	1	1	0	0	0	1.42857e-05	1.42857e-05	1.42857e-05
13-09-2023 00.40.17	CZ-2	1	5201	1	1	1	0	0	0	1.42857e-05	1.42857e-05	1.42857e-05
13-09-2023 00.40.32	CZ-2	1	5201	1	1	1	0	0	0	1.42857e-05	1.42857e-05	1.42857e-05
13-09-2023 00.40.47	CZ-2	1	5201	1	1	1	0	0	0	1.42857e-05	1.42857e-05	1.42857e-05
13-09-2023 00.41.02	CZ-2	1	5201	1	1	1	0	0	0	1.42857e-05	1.42857e-05	1.42857e-05
13-09-2023 00.41.17	CZ-2	1	5201	1	1	1	0	0	0	1.42857e-05	1.42857e-05	1.42857e-05
13-09-2023 00.41.32	CZ-2	1	5201	1	1	1	0	0	0	1.42857e-05	1.42857e-05	1.42857e-05
13-09-2023 00.41.47	CZ-2	1	5201	1	1	1	0	0	0	1.42857e-05	1.42857e-05	1.42857e-05
13-09-2023 00.42.03	CZ-2	1	5201	1	1	1	0	0	0	1.42857e-05	1.42857e-05	1.42857e-05
13-09-2023 00.42.18	CZ-2	1	5201	1	1	1	0	0	0	1.42857e-05	1.42857e-05	1.42857e-05
13-09-2023 00.42.33	CZ-2	1	5201	1	1	1	0	0	0	1.42857e-05	1.42857e-05	1.42857e-05
13-09-2023 00.42.48	CZ-2	1	5201	1	1	1	0	0	0	1.42857e-05	1.42857e-05	1.42857e-05
13-09-2023 00.43.03	CZ-2	1	5201	1	1	1	0	0	0	1.42857e-05	1.42857e-05	1.42857e-05
13-09-2023 00.43.18	CZ-2	1	5201	1	1	1	0	0	0	1.42857e-05	1.42857e-05	1.42857e-05
13-09-2023 00.43.33	CZ-2	1	5201	1	1	1	0	0	0	1.42857e-05	1.42857e-05	1.42857e-05
13-09-2023 00.43.48	CZ-2	1	5201	1	1	1	0	0	0	1.42857e-05	1.42857e-05	1.42857e-05
13-09-2023 00.44.04	CZ-2	1	5201	1	1	1	0	0	0	1.42857e-05	1.42857e-05	1.42857e-05
13-09-2023 00.44.19	CZ-2	1	5201	1	1	1	0	0	0	1.42857e-05	1.42857e-05	1.42857e-05
13-09-2023 00.44.34	CZ-2	1	5201	1	1	1	0	0	0	1.42857e-05	1.42857e-05	1.42857e-05
13-09-2023 00.44.49	CZ-2	1	5201	1	1	1	0	0	0	1.42857e-05	1.42857e-05	1.42857e-05
13-09-2023 00.45.04	CZ-2	1	5201	1	1	1	0	0	0	1.42857e-05	1.42857e-05	1.42857e-05
13-09-2023 00.45.19	CZ-2	1	5201	1	1	1	0	0	0	1.42857e-05	1.42857e-05	1.42857e-05
13-09-2023 00.45.34	CZ-2	1	5201	1	1	1	0	0	0	1.42857e-05	1.42857e-05	1.42857e-05
13-09-2023 00.45.50	CZ-2	1	5201	1	1	1	0	0	0	1.42857e-05	1.42857e-05	1.42857e-05
13-09-2023 00.46.05	CZ-2	1	5201	1	1	1	0	0	0	1.42857e-05	1.42857e-05	1.42857e-05
13-09-2023 00.46.20	CZ-2	1	5201	1	1	1	0	0	0	1.42857e-05	1.42857e-05	1.42857e-05
13-09-2023 00.46.35	CZ-2	1	5201	1	1	1	0	0	0	1.42857e-05	1.42857e-05	1.42857e-05
13-09-2023 00.46.50	CZ-2	1	5201	1	1	1	0	0	0	1.42857e-05	1.42857e-05	1.42857e-05
13-09-2023 00.47.05	CZ-2	1	5201	1	1	1	0	0	0	1.42857e-05	1.42857e-05	1.42857e-05
13-09-2023 00.47.20	CZ-2	1	5201	1	1	1	0	0	0	1.42857e-05	1.42857e-05	1.42857e-05
13-09-2023 00.47.36	CZ-2	1	5201	1	1	1	0	0	0	1.42857e-05	1.42857e-05	1.42857e-05
13-09-2023 00.47.51	CZ-2	1	5201	1	1	1	0	0	0	1.42857e-05	1.42857e-05	1.42857e-05
13-09-2023 00.48.06	CZ-2	1	5201	1	1	1	0	0	0	1.42857e-05	1.42857e-05	1.42857e-05
13-09-2023 00.48.21	CZ-2	1	5201	1	1	1	0	0	0	1.42857e-05	1.42857e-05	1.42857e-05
13-09-2023 00.48.36	CZ-2	1	5201	1	1	1	0	0	0	1.42857e-05	1.42857e-05	1.42857e-05
13-09-2023 00.48.51	CZ-2	1	5201	1	1	1	0	0	0	1.42857e-05	1.42857e-05	1.42857e-05
13-09-2023 00.49.06	CZ-2	1	5201	1	1	1	0	0	0	1.42857e-05	1.42857e-05	1.42857e-05
13-09-2023 00.49.22	CZ-2	1	5201	1	1	1	0	0	0	1.42857e-05	1.42857e-05	1.42857e-05
13-09-2023 00.49.37	CZ-2	1	5201	1	1	1	0	0	0	1.42857e-05	1.42857e-05	1.42857e-05
13-09-2023 00.49.52	CZ-2	1	5201	1	1	1	0	0	0	1.42857e-05	1.42857e-05	1.42857e-05
13-09-2023 00.50.07	CZ-2	1	5201	1	1	1	0	0	0	1.42857e-05	1.42857e-05	1.42857e-05
13-09-2023 00.50.22	CZ-2	1	5201	1	1	1	0	0	0	1.42857e-05	1.42857e-05	1.42857e-05
13-09-2023 00.50.37	CZ-2	1	5201	1	1	1	0	0	0	1.42857e-05	1.42857e-05	1.42857e-05
13-09-2023 00.50.52	CZ-2	1	5201	1	1	1	0	0	0	1.42857e-05	1.42857e-05	1.42857e-05
13-09-2023 00.51.07	CZ-2	1	5201	1	1	1	0	0	0	1.42857e-05	1.42857e-05	1.42857e-05
13-09-2023 00.51.23	CZ-2	1	5201	1	1	1	0	0	0	1.42857e-05	1.42857e-05	1.42857e-05
13-09-2023 00.51.38	CZ-2	1	5201	1	1	1	0	0	0	1.42857e-05	1.42857e-05	1.42857e-05
13-09-2023 00.51.53	CZ-2	1	5201	1	1	1	0	0	0	1.42857e-05	1.42857e-05	1.42857e-05
13-09-2023 00.52.08	CZ-2	1	5201	1	1	1	0	0	0	1.42857e-05	1.42857e-05	1.42857e-05
13-09-2023 00.52.23	CZ-2	1	5201	1	1	1	0	0	0	1.42857e-05	1.42857e-05	1.42857e-05
13-09-2023 00.52.38	CZ-2	1	5201	1	1	1	0	0	0	1.42857e-05	1.42857e-05	1.42857e-05
13-09-2023 00.52.53	CZ-2	1	5201	1	1	1	0	0	0	1.42857e-05	1.42857e-05	1.42857e-05
13-09-2023 00.53.09	CZ-2	1	5201	1	1	1	0	0	0	1.42857e-05	1.42857e-05	1.42857e-05
13-09-2023 00.53.24	CZ-2	1	5201	1	1	1	0	0	0	1.42857e-05	1.42857e-05	1.42857e-05
13-09-2023 00.53.39	CZ-2	1	5201	1	1	1	0	0	0	1.42857e-05	1.42857e-05	1.42857e-05
13-09-2023 00.53.54	CZ-2	1	5201	1	1	1	0	0	0	1.42857e-05	1.42857e-05	1.42857e-05
13-09-2023 00.54.09	CZ-2	1	5201	1	1	1	0	0	0	1.42857e-05	1.42857e-05	1.42857e-05
13-09-2023 00.54.24	CZ-2	1	5201	1	1	1	0	0	0	1.42857e-05	1.42857e-05	1.42857e-05
13-09-2023 00.54.39	CZ-2	1	5201	1	1	1	0	0	0	1.42857e-05	1.42857e-05	1.42857e-05
13-09-2023 00.54.55	CZ-2	1	5201	1	1	1	0	0	0	1.42857e-05	1.42857e-05	1.42857e-05
13-09-2023 00.55.10	CZ-2	1	5201	1	1	1	0	0	0	1.42857e-05	1.42857e-05	1.42857e-05
13-09-2023 00.55.25	CZ-2	1	5201	1	1	1	0	0	0	1.42857e-05	1.42857e-05	1.42857e-05
13-09-2023 00.55.40	CZ-2	1	5201	1	1	1	0	0	0	1.42857e-05	1.42857e-05	1.42857e-05
13-09-2023 00.55.55	CZ-2	1	5201	1	1	1	0	0	0	1.42857e-05	1.42857e-05	1.42857e-05
13-09-2023 00.56.10	CZ-2	1	5201	1	1	1	0	0	0	1.42857e-05	1.42857e-05	1.42857e-05
13-09-2023 00.56.25	CZ-2	1	5201	1	1	1	0	0	0	1.42857e-05	1.42857e-05	1.42857e-05
13-09-2023 00.56.41	CZ-2	1	5201	1	1	1	0	0	0	1.42857e-05	1.42857e-05	1.42857e-05
13-09-2023 00.56.56	CZ-2	1	5201	1	1	1	0	0	0	1.42857e-05	1.42857e-05	1.42857e-05
13-09-2023 00.57.11	CZ-2	1	5201	1	1	1	0	0	0	1.42857e-05	1.42857e-05	1.42857e-05
13-09-2023 00.57.26	CZ-2	1	5201	1	1	1	0	0	0	1.42857e-05	1.42857e-05	1.42857e-05
13-09-2023 00.57.41	CZ-2	1	5201	1	1	1	0	0	0	1.42857e-05	1.42857e-05	1.42857e-05
13-09-2023 00.57.56	CZ-2	1	5201	1	1	1	0	0	0	1.42857e-05	1.42857e-05	1.42857e-05
13-09-2023 00.58.11	CZ-2	1	5201	1	1	1	0	0	0	1.42857e-05	1.42857e-05	1.42857e-05
13-09-2023 00.58.26	CZ-2	1	5201	1	1	1	0	0	0	1.42857e-05	1.42857e-05	1.42857e-05
13-09-2023 00.58.42	CZ-2	1	5201	1	1	1	0	0	0	1.42857e-05	1.42857e-05	1.42857e-05
13-09-2023 00.58.57	CZ-2	1	5201	1	1	1	0	0	0	1.42857e-05	1.42857e-05	1.42857e-05
13-09-2023 00.59.12	CZ-2	1	5201	1	1	1	0	0	0	1.42857e-05	1.42857e-05	1.42857e-05
13-09-2023 00.59.27	CZ-2	1	5201	1	1	1	0	0	0	1.42857e-05	1.42857e-05	1.42857e-05
13-09-2023 00.59.42	CZ-2	1	5201	1	1	1	0	0	0	1.42857e-05	1.42857e-05	1.42857e-05
13-09-2023 00.59.57	CZ-2	1	5201	1	1	1	0	0	0	1.42857e-05	1.42857e-05	1.42857e-05
13-09-2023 01.00.12	CZ-2	1	5201	1	1	1	0	0	0	1.42857e-05	1.42857e-05	1.42857e-05
13-09-2023 01.00.28	CZ-2	1	5201	1	1	1	0	0	0	1.42857e-05	1.42857e-05	1.42857e-05
13-09-2023 01.00.43	CZ-2	1	5201	1	1	1	0	0	0	1.42857e-05	1.42857e-05	1.42857e-05
13-09-2023 01.00.58	CZ-2	1	5201	1	1	1	0	0	0	1.42857e-05	1.42857e-05	1.42857e-05
13-09-2023 01.01.13	CZ-2	1	5201	1	1	1	0	0	0	1.42857e-05	1.42857e-05	1.42857e-05
13-09-2023 01.01.28	CZ-2	1	5201	1	1	1	0	0	0	1.42857e-05	1.42857e-05	1.42857e-05
13-09-2023 01.01.43	CZ-2	1	5201	1	1	1	0	0	0	1.42857e-05	1.42857e-05	1.42857e-05
13-09-2023 01.01.58	CZ-2	1	5201	1	1	1	0	0	0	1.42857e-05	1.42857e-05	1.42857e-05
13-09-2023 01.02.14	CZ-2	1	5201	1	1	1	0	0	0	1.42857e-05	1.42857e-05	1.42857e-05
13-09-2023 01.02.29	CZ-2	1	5201	1	1	1	0	0	0	1.42857e-05	1.42857e-05	1.42857e-05
13-09-2023 01.02.44	CZ-2	1	5201	1	1	1	0	0	0	1.42857e-05	1.42857e-05	1.42857e-05
13-09-2023 01.02.59	CZ-2	1	5201	1	1	1	0	0	0	1.42857e-05	1.42857e-05	1.42857e-05
13-09-2023 01.03.14	CZ-2	1	5201	1	1	1	0	0	0	1.42857e-05	1.42857e-05	1.42857e-05
13-09-2023 01.03.29	CZ-2	1	5201	1	1	1	0	0	0	1.42857e-05	1.42857e-05	1.42857e-05
13-09-2023 01.03.44	CZ-2	1	5201	1	1	1	0	0	0	1.42857e-05	1.42857e-05	1.42857e-05
13-09-2023 01.03.59	CZ-2	1	5201	1	1	1	0	0	0	1.42857e-05	1.42857e-05	1.42857e-05
13-09-2023 01.04.15	CZ-2	1	5201	1	1	1	0	0	0	1.42857e-05	1.42857e-05	1.42857e-05
13-09-2023 01.04.30	CZ-2	1	5201	1	1	1	0	0	0	1.42857e-05	1.42857e-05	1.42857e-05
13-09-2023 01.04.45	CZ-2	1	5201	1	1	1	0	0	0	1.42857e-05	1.42857e-05	1.42857e-05
13-09-2023 01.05.00	CZ-2	1	5201	1	1	1	0	0	0	1.42857e-05	1.42857e-05	1.42857e-05
13-09-2023 01.05.15	CZ-2	1	5201	1	1	1	0	0	0	1.42857e-05	1.42857e-05	1.42857e-05
13-09-2023 01.05.30	CZ-2	1	5201	1	1	1	0	0	0	1.42857e-05	1.42857e-05	1.42857e-05
13-09-2023 01.05.45	CZ-2	1	5201	1	1	1	0	0	0	1.42857e-05	1.42857e-05	1.42857e-05
13-09-2023 01.06.01	CZ-2	1	5201	1	1	1	0	0	0	1.42857e-05	1.42857e-05	1.42857e-05
13-09-2023 01.06.16	CZ-2	1	5201	1	1	1	0	0	0	1.42857e-05	1.42857e-05	1.42857e-05
13-09-2023 01.06.31	CZ-2	1	5201	1	1	1	0	0	0	1.42857e-05	1.42857e-05	1.42857e-05
13-09-2023 01.06.46	CZ-2	1	5201	1	1	1	0	0	0	1.42857e-05	1.42857e-05	1.42857e-05
13-09-2023 01.07.01	CZ-2	1	5201	1	1	1	0	0	0	1.42857e-05	1.42857e-05	1.42857e-05
13-09-2023 01.07.16	CZ-2	1	5201	1	1	1	0	0	0	1.42857e-05	1.42857e-05	1.42857e-05
13-09-2023 01.07.31	CZ-2	1	5201	1	1	1	0	0	0	1.42857e-05	1.42857e-05	1.42857e-05
13-09-2023 01.07.47	CZ-2	1	5201	1	1	1	0	0	0	1.42857e-05	1.42857e-05	1.42857e-05
13-09-2023 01.08.02	CZ-2	1	5201	1	1	1	0	0	0	1.42857e-05	1.42857e-05	1.42857e-05
13-09-2023 01.08.17	CZ-2	1	5201	1	1	1	0	0	0	1.42857e-05	1.42857e-05	1.42857e-05
13-09-2023 01.08.32	CZ-2	1	5201	1	1	1	0	0	0	1.42857e-05	1.42857e-05	1.42857e-05
13-09-2023 01.08.47	CZ-2	1	5201	1	1	1	0	0	0	1.42857e-05	1.42857e-05	1.42857e-05
13-09-2023 01.09.02	CZ-2	1	5201	1	1	1	0	0	0	1.42857e-05	1.42857e-05	1.42857e-05
13-09-2023 01.09.17	CZ-2	1	5201	1	1	1	0	0	0	1.42857e-05	1.42857e-05	1.42857e-05
13-09-2023 01.09.33	CZ-2	1	5201	1	1	1	0	0	0	1.42857e-05	1.42857e-05	1.42857e-05
13-09-2023 01.09.48	CZ-2	1	5201	1	1	1	0	0	0	1.42857e-05	1.42857e-05	1.42857e-05
13-09-2023 01.10.03	CZ-2	1	5201	1	1	1	0	0	0	1.42857e-05	1.42857e-05	1.42857e-05
13-09-2023 01.10.18	CZ-2	1	5201	1	1	1	0	0	0	1.42857e-05	1.42857e-05	1.42857e-05
13-09-2023 01.10.33	CZ-2	1	5201	1	1	1	0	0	0	1.42857e-05	1.42857e-05	1.42857e-05
13-09-2023 01.10.48	CZ-2	1	5201	1	1	1	0	0	0	1.42857e-05	1.42857e-05	1.42857e-05
13-09-2023 01.11.03	CZ-2	1	5201	1	1	1	0	0	0	1.42857e-05	1.42857e-05	1.42857e-05
13-09-2023 01.11.18	CZ-2	1	5201	1	1	1	0	0	0	1.42857e-05	1.42857e-05	1.42857e-05
13-09-2023 01.11.34	CZ-2	1	5201	1	1	1	0	0	0	1.42857e-05	1.42857e-05	1.42857e-05
13-09-2023 01.11.49	CZ-2	1	5201	1	1	1	0	0	0	1.42857e-05	1.42857e-05	1.42857e-05
13-09-2023 01.12.04	CZ-2	1	5201	1	1	1	0	0	0	1.42857e-05	1.42857e-05	1.42857e-05
13-09-2023 01.12.19	CZ-2	1	5201	1	1	1	0	0	0	1.42857e-05	1.42857e-05	1.42857e-05
13-09-2023 01.12.34	CZ-2	1	5201	1	1	1	0	0	0	1.42857e-05	1.42857e-05	1.42857e-05
13-09-2023 01.12.49	CZ-2	1	5201	1	1	1	0	0	0	1.42857e-05	1.42857e-05	1.42857e-05
13-09-2023 01.13.04	CZ-2	1	5201	1	1	1	0	0	0	1.42857e-05	1.42857e-05	1.42857e-05
13-09-2023 01.13.20	CZ-2	1	5201	1	1	1	0	0	0	1.42857e-05	1.42857e-05	1.42857e-05
13-09-2023 01.13.35	CZ-2	1	5201	1	1	1	0	0	0	1.42857e-05	1.42857e-05	1.42857e-05
13-09-2023 01.13.50	CZ-2	1	5201	1	1	1	0	0	0	1.42857e-05	1.42857e-05	1.42857e-05
13-09-2023 01.14.05	CZ-2	1	5201	1	1	1	0	0	0	1.42857e-05	1.42857e-05	1.42857e-05
13-09-2023 01.14.20	CZ-2	1	5201	1	1	1	0	0	0	1.42857e-05	1.42857e-05	1.42857e-05
13-09-2023 01.14.35	CZ-2	1	5201	1	1	1	0	0	0	1.42857e-05	1.42857e-05	1.42857e-05
13-09-2023 01.14.50	CZ-2	1	5201	1	1	1	0	0	0	1.42857e-05	1.42857e-05	1.42857e-05
13-09-2023 01.15.06	CZ-2	1	5201	1	1	1	0	0	0	1.42857e-05	1.42857e-05	1.42857e-05
13-09-2023 01.15.21	CZ-2	1	5201	1	1	1	0	0	0	1.42857e-05	1.42857e-05	1.42857e-05
13-09-2023 01.15.36	CZ-2	1	5201	1	1	1	0	0	0	1.42857e-05	1.42857e-05	1.42857e-05
13-09-2023 01.15.51	CZ-2	1	5201	1	1	1	0	0	0	1.42857e-05	1.42857e-05	1.42857e-05
13-09-2023 01.16.06	CZ-2	1	5201	1	1	1	0	0	0	1.42857e-05	1.42857e-05	1.42857e-05
13-09-2023 01.16.21	CZ-2	1	5201	1	1	1	0	0	0	1.42857e-05	1.42857e-05	1.42857e-05
13-09-2023 01.16.36	CZ-2	1	5201	1	1	1	0	0	0	1.42857e-05	1.42857e-05	1.42857e-05
13-09-2023 01.16.51	CZ-2	1	5201	1	1	1	0	0	0	1.42857e-05	1.42857e-05	1.42857e-05
13-09-2023 01.17.07	CZ-2	1	5201	1	1	1	0	0	0	1.42857e-05	1.42857e-05	1.42857e-05
13-09-2023 01.17.22	CZ-2	1	5201	1	1	1	0	0	0	1.42857e-05	1.42857e-05	1.42857e-05
13-09-2023 01.17.37	CZ-2	1	5201	1	1	1	0	0	0	1.42857e-05	1.42857e-05	1.42857e-05
13-09-2023 01.17.52	CZ-2	1	5201	1	1	1	0	0	0	1.42857e-05	1.42857e-05	1.42857e-05
13-09-2023 01.18.07	CZ-2	1	5201	1	1	1	0	0	0	1.42857e-05	1.42857e-05	1.42857e-05
13-09-2023 01.18.22	CZ-2	1	5201	1	1	1	0	0	0	1.42857e-05	1.42857e-05	1.42857e-05
13-09-2023 01.18.37	CZ-2	1	5201	1	1	1	0	0	0	1.42857e-05	1.42857e-05	1.42857e-05
13-09-2023 01.18.53	CZ-2	1	5201	1	1	1	0	0	0	1.42857e-05	1.42857e-05	1.42857e-05
13-09-2023 01.19.08	CZ-2	1	5201	1	1	1	0	0	0	1.42857e-05	1.42857e-05	1.42857e-05
13-09-2023 01.19.23	CZ-2	1	5201	1	1	1	0	0	0	1.42857e-05	1.42857e-05	1.42857e-05
13-09-2023 01.19.38	CZ-2	1	5201	1	1	1	0	0	0	1.42857e-05	1.42857e-05	1.42857e-05
13-09-2023 01.19.54	CZ-2	1	5201	1	1	1	0	0	0	1.42857e-05	1.42857e-05	1.42857e-05
13-09-2023 01.20.09	CZ-2	1	5201	1	1	1	0	0	0	1.42857e-05	1.42857e-05	1.42857e-05
13-09-2023 01.20.25	CZ-2	1	5201	1	1	1	0	0	0	1.42857e-05	1.42857e-05	1.42857e-05
13-09-2023 01.20.40	CZ-2	1	5201	1	1	1	0	0	0	1.42857e-05	1.42857e-05	1.42857e-05
13-09-2023 01.20.56	CZ-2	1	5201	1	1	1	0	0	0	1.42857e-05	1.42857e-05	1.42857e-05
13-09-2023 01.21.11	CZ-2	1	5201	1	1	1	0	0	0	1.42857e-05	1.42857e-05	1.42857e-05
13-09-2023 01.21.27	CZ-2	1	5201	1	1	1	0	0	0	1.42857e-05	1.42857e-05	1.42857e-05
13-09-2023 01.21.43	CZ-2	1	5201	1	1	1	0	0	0	1.42857e-05	1.42857e-05	1.42857e-05
13-09-2023 01.21.58	CZ-2	1	5201	1	1	1	0	0	0	1.42857e-05	1.42857e-05	1.42857e-05
13-09-2023 01.22.14	CZ-2	1	5201	1	1	1	0	0	0	1.42857e-05	1.42857e-05	1.42857e-05
13-09-2023 01.22.29	CZ-2	1	5201	1	1	1	0	0	0	1.42857e-05	1.42857e-05	1.42857e-05
13-09-2023 01.22.45	CZ-2	1	5201	1	1	1	0	0	0	1.42857e-05	1.42857e-05	1.42857e-05
13-09-2023 01.23.00	CZ-2	1	5201	1	1	1	0	0	0	1.42857e-05	1.42857e-05	1.42857e-05
13-09-2023 01.23.16	CZ-2	1	5201	1	1	1	0	0	0	1.42857e-05	1.42857e-05	1.42857e-05
13-09-2023 01.23.31	CZ-2	1	5201	1	1	1	0	0	0	1.42857e-05	1.42857e-05	1.42857e-05
13-09-2023 01.23.47	CZ-2	1	5201	1	1	1	0	0	0	1.42857e-05	1.42857e-05	1.42857e-05
13-09-2023 01.24.02	CZ-2	1	5201	1	1	1	0	0	0	1.42857e-05	1.42857e-05	1.42857e-05
13-09-2023 01.24.18	CZ-2	1	5201	1	1	1	0	0	0	1.42857e-05	1.42857e-05	1.42857e-05
13-09-2023 01.24.33	CZ-2	1	5201	1	1	1	0	0	0	1.42857e-05	1.42857e-05	1.42857e-05
13-09-2023 01.24.49	CZ-2	1	5201	1	1	1	0	0	0	1.42857e-05	1.42857e-05	1.42857e-05
13-09-2023 01.25.04	CZ-2	1	5201	1	1	1	0	0	0	1.42857e-05	1.42857e-05	1.42857e-05
13-09-2023 01.25.20	CZ-2	1	5201	1	1	1	0	0	0	1.42857e-05	1.42857e-05	1.42857e-05
13-09-2023 01.25.35	CZ-2	1	5201	1	1	1	0	0	0	1.42857e-05	1.42857e-05	1.42857e-05
13-09-2023 01.25.51	CZ-2	1	5201	1	1	1	0	0	0	1.42857e-05	1.42857e-05	1.42857e-05
13-09-2023 01.26.06	CZ-2	1	5201	1	1	1	0	0	0	1.42857e-05	1.42857e-05	1.42857e-05
13-09-2023 01.26.22	CZ-2	1	5201	1	1	1	0	0	0	1.42857e-05	1.42857e-05	1.42857e-05
13-09-2023 01.26.37	CZ-2	1	5201	1	1	1	0	0	0	1.42857e-05	1.42857e-05	1.42857e-05
13-09-2023 01.26.53	CZ-2	1	5201	1	1	1	0	0	0	1.42857e-05	1.42857e-05	1.42857e-05
13-09-2023 01.27.08	CZ-2	1	5201	1	1	1	0	0	0	1.42857e-05	1.42857e-05	1.42857e-05
13-09-2023 01.27.24	CZ-2	1	5201	1	1	1	0	0	0	1.42857e-05	1.42857e-05	1.42857e-05
13-09-2023 01.27.39	CZ-2	1	5201	1	1	1	0	0	0	1.42857e-05	1.42857e-05	1.42857e-05
13-09-2023 01.27.55	CZ-2	1	5201	1	1	1	0	0	0	1.42857e-05	1.42857e-05	1.42857e-05
13-09-2023 01.28.10	CZ-2	1	5201	1	1	1	0	0	0	1.42857e-05	1.42857e-05	1.42857e-05
13-09-2023 01.28.26	CZ-2	1	5201	1	1	1	0	0	0	1.42857e-05	1.42857e-05	1.42857e-05
13-09-2023 01.28.41	CZ-2	1	5201	1	1	1	0	0	0	1.42857e-05	1.42857e-05	1.42857e-05
13-09-2023 01.28.57	CZ-2	1	5201	1	1	1	0	0	0	1.42857e-05	1.42857e-05	1.42857e-05
13-09-2023 01.29.13	CZ-2	1	5201	1	1	1	0	0	0	1.42857e-05	1.42857e-05	1.42857e-05
13-09-2023 01.29.28	CZ-2	1	5201	1	1	1	0	0	0	1.42857e-05	1.42857e-05	1.42857e-05
13-09-2023 01.29.44	CZ-2	1	5201	1	1	1	0	0	0	1.42857e-05	1.42857e-05	1.42857e-05
13-09-2023 01.29.59	CZ-2	1	5201	1	1	1	0	0	0	1.42857e-05	1.42857e-05	1.42857e-05
13-09-2023 01.30.15	CZ-2	1	5201	1	1	1	0	0	0	1.42857e-05	1.42857e-05	1.42857e-05
13-09-2023 01.30.30	CZ-2	1	5201	1	1	1	0	0	0	1.42857e-05	1.42857e-05	1.42857e-05
13-09-2023 01.30.46	CZ-2	1	5201	1	1	1	0	0	0	1.42857e-05	1.42857e-05	1.42857e-05
13-09-2023 01.31.01	CZ-2	1	5201	1	1	1	0	0	0	1.42857e-05	1.42857e-05	1.42857e-05
13-09-2023 01.31.17	CZ-2	1	5201	1	1	1	0	0	0	1.42857e-05	1.42857e-05	1.42857e-05
13-09-2023 01.31.32	CZ-2	1	5201	1	1	1	0	0	0	1.42857e-05	1.42857e-05	1.42857e-05
13-09-2023 01.31.48	CZ-2	1	5201	1	1	1	0	0	0	1.42857e-05	1.42857e-05	1.42857e-05
13-09-2023 01.32.03	CZ-2	1	5201	1	1	1	0	0	0	1.42857e-05	1.42857e-05	1.42857e-05
13-09-2023 01.32.19	CZ-2	1	5201	1	1	1	0	0	0	1.42857e-05	1.42857e-05	1.42857e-05
13-09-2023 01.32.34	CZ-2	1	5201	1	1	1	0	0	0	1.42857e-05	1.42857e-05	1.42857e-05
13-09-2023 01.32.50	CZ-2	1	5201	1	1	1	0	0	0	1.42857e-05	1.42857e-05	1.42857e-05
13-09-2023 01.33.05	CZ-2	1	5201	1	1	1	0	0	0	1.42857e-05	1.42857e-05	1.42857e-05
13-09-2023 01.33.21	CZ-2	1	5201	1	1	1	0	0	0	1.42857e-05	1.42857e-05	1.42857e-05
13-09-2023 01.33.36	CZ-2	1	5201	1	1	1	0	0	0	1.42857e-05	1.42857e-05	1.42857e-05
13-09-2023 01.33.52	CZ-2	1	5201	1	1	1	0	0	0	1.42857e-05	1.42857e-05	1.42857e-05
13-09-2023 01.34.07	CZ-2	1	5201	1	1	1	0	0	0	1.42857e-05	1.42857e-05	1.42857e-05
13-09-2023 01.34.23	CZ-2	1	5201	1	1	1	0	0	0	1.42857e-05	1.42857e-05	1.42857e-05
13-09-2023 01.34.38	CZ-2	1	5201	1	1	1	0	0	0	1.42857e-05	1.42857e-05	1.42857e-05
13-09-2023 01.34.54	CZ-2	1	5201	1	1	1	0	0	0	1.42857e-05	1.42857e-05	1.42857e-05
13-09-2023 01.35.09	CZ-2	1	5201	1	1	1	0	0	0	1.42857e-05	1.42857e-05	1.42857e-05
13-09-2023 01.35.25	CZ-2	1	5201	1	1	1	0	0	0	1.42857e-05	1.42857e-05	1.42857e-05
13-09-2023 01.35.40	CZ-2	1	5201	1	1	1	0	0	0	1.42857e-05	1.42857e-05	1.42857e-05
13-09-2023 01.35.56	CZ-2	1	5201	1	1	1	0	0	0	1.42857e-05	1.42857e-05	1.42857e-05
13-09-2023 01.36.11	CZ-2	1	5201	1	1	1	0	0	0	1.42857e-05	1.42857e-05	1.42857e-05
13-09-2023 01.36.27	CZ-2	1	5201	1	1	1	0	0	0	1.42857e-05	1.42857e-05	1.42857e-05
13-09-2023 01.36.43	CZ-2	1	5201	1	1	1	0	0	0	1.42857e-05	1.42857e-05	1.42857e-05
13-09-2023 01.36.58	CZ-2	1	5201	1	1	1	0	0	0	1.42857e-05	1.42857e-05	1.42857e-05
13-09-2023 01.37.14	CZ-2	1	5201	1	1	1	0	0	0	1.42857e-05	1.42857e-05	1.42857e-05
13-09-2023 01.37.29	CZ-2	1	5201	1	1	1	0	0	0	1.42857e-05	1.42857e-05	1.42857e-05
13-09-2023 01.37.45	CZ-2	1	5201	1	1	1	0	0	0	1.42857e-05	1.42857e-05	1.42857e-05
13-09-2023 01.38.00	CZ-2	1	5201	1	1	1	0	0	0	1.42857e-05	1.42857e-05	1.42857e-05
13-09-2023 01.38.16	CZ-2	1	5201	1	1	1	0	0	0	1.42857e-05	1.42857e-05	1.42857e-05
13-09-2023 01.38.31	CZ-2	1	5201	1	1	1	0	0	0	1.42857e-05	1.42857e-05	1.42857e-05
13-09-2023 01.38.47	CZ-2	1	5201	1	1	1	0	0	0	1.42857e-05	1.42857e-05	1.42857e-05
13-09-2023 01.39.02	CZ-2	1	5201	1	1	1	0	0	0	1.42857e-05	1.42857e-05	1.42857e-05
13-09-2023 01.39.18	CZ-2	1	5201	1	1	1	0	0	0	1.42857e-05	1.42857e-05	1.42857e-05
13-09-2023 01.39.33	CZ-2	1	5201	1	1	1	0	0	0	1.42857e-05	1.42857e-05	1.42857e-05
13-09-2023 01.39.49	CZ-2	1	5201	1	1	1	0	0	0	1.42857e-05	1.42857e-05	1.42857e-05
13-09-2023 01.40.04	CZ-2	1	5201	1	1	1	0	0	0	1.42857e-05	1.42857e-05	1.42857e-05
13-09-2023 01.40.20	CZ-2	1	5201	1	1	1	0	0	0	1.42857e-05	1.42857e-05	1.42857e-05
13-09-2023 01.40.35	CZ-2	1	5201	1	1	1	0	0	0	1.42857e-05	1.42857e-05	1.42857e-05
13-09-2023 01.40.51	CZ-2	1	5201	1	1	1	0	0	0	1.42857e-05	1.42857e-05	1.42857e-05
13-09-2023 01.41.06	CZ-2	1	5201	1	1	1	0	0	0	1.42857e-05	1.42857e-05	1.42857e-05
13-09-2023 01.41.22	CZ-2	1	5201	1	1	1	0	0	0	1.42857e-05	1.42857e-05	1.42857e-05
13-09-2023 01.41.37	CZ-2	1	5201	1	1	1	0	0	0	1.42857e-05	1.42857e-05	1.42857e-05
13-09-2023 01.41.53	CZ-2	1	5201	1	1	1	0	0	0	1.42857e-05	1.42857e-05	1.42857e-05
13-09-2023 01.42.08	CZ-2	1	5201	1	1	1	0	0	0	1.42857e-05	1.42857e-05	1.42857e-05
13-09-2023 01.42.24	CZ-2	1	5201	1	1	1	0	0	0	1.42857e-05	1.42857e-05	1.42857e-05
13-09-2023 01.42.39	CZ-2	1	5201	1	1	1	0	0	0	1.42857e-05	1.42857e-05	1.42857e-05
13-09-2023 01.42.55	CZ-2	1	5201	1	1	1	0	0	0	1.42857e-05	1.42857e-05	1.42857e-05
13-09-2023 01.43.10	CZ-2	1	5201	1	1	1	0	0	0	1.42857e-05	1.42857e-05	1.42857e-05
13-09-2023 01.43.26	CZ-2	1	5201	1	1	1	0	0	0	1.42857e-05	1.42857e-05	1.42857e-05
13-09-2023 01.43.41	CZ-2	1	5201	1	1	1	0	0	0	1.42857e-05	1.42857e-05	1.42857e-05
13-09-2023 01.43.57	CZ-2	1	5201	1	1	1	0	0	0	1.42857e-05	1.42857e-05	1.42857e-05
13-09-2023 01.44.13	CZ-2	1	5201	1	1	1	0	0	0	1.42857e-05	1.42857e-05	1.42857e-05
13-09-2023 01.44.28	CZ-2	1	5201	1	1	1	0	0	0	1.42857e-05	1.42857e-05	1.42857e-05
13-09-2023 01.44.44	CZ-2	1	5201	1	1	1	0	0	0	1.42857e-05	1.42857e-05	1.42857e-05
13-09-2023 01.44.59	CZ-2	1	5201	1	1	1	0	0	0	1.42857e-05	1.42857e-05	1.42857e-05
13-09-2023 01.45.15	CZ-2	1	5201	1	1	1	0	0	0	1.42857e-05	1.42857e-05	1.42857e-05
13-09-2023 01.45.30	CZ-2	1	5201	1	1	1	0	0	0	1.42857e-05	1.42857e-05	1.42857e-05
13-09-2023 01.45.46	CZ-2	1	5201	1	1	1	0	0	0	1.42857e-05	1.42857e-05	1.42857e-05
13-09-2023 01.46.01	CZ-2	1	5201	1	1	1	0	0	0	1.42857e-05	1.42857e-05	1.42857e-05
13-09-2023 01.46.17	CZ-2	1	5201	1	1	1	0	0	0	1.42857e-05	1.42857e-05	1.42857e-05
13-09-2023 01.46.32	CZ-2	1	5201	1	1	1	0	0	0	1.42857e-05	1.42857e-05	1.42857e-05
13-09-2023 01.46.48	CZ-2	1	5201	1	1	1	0	0	0	1.42857e-05	1.42857e-05	1.42857e-05
13-09-2023 01.47.03	CZ-2	1	5201	1	1	1	0	0	0	1.42857e-05	1.42857e-05	1.42857e-05
13-09-2023 01.47.19	CZ-2	1	5201	1	1	1	0	0	0	1.42857e-05	1.42857e-05	1.42857e-05
13-09-2023 01.47.34	CZ-2	1	5201	1	1	1	0	0	0	1.42857e-05	1.42857e-05	1.42857e-05
13-09-2023 01.47.50	CZ-2	1	5201	1	1	1	0	0	0	1.42857e-05	1.42857e-05	1.42857e-05
13-09-2023 01.48.05	CZ-2	1	5201	1	1	1	0	0	0	1.42857e-05	1.42857e-05	1.42857e-05
13-09-2023 01.48.21	CZ-2	1	5201	1	1	1	0	0	0	1.42857e-05	1.42857e-05	1.42857e-05
13-09-2023 01.48.36	CZ-2	1	5201	1	1	1	0	0	0	1.42857e-05	1.42857e-05	1.42857e-05
13-09-2023 01.48.52	CZ-2	1	5201	1	1	1	0	0	0	1.42857e-05	1.42857e-05	1.42857e-05
13-09-2023 01.49.07	CZ-2	1	5201	1	1	1	0	0	0	1.42857e-05	1.42857e-05	1.42857e-05
13-09-2023 01.49.23	CZ-2	1	5201	1	1	1	0	0	0	1.42857e-05	1.42857e-05	1.42857e-05
13-09-2023 01.49.38	CZ-2	1	5201	1	1	1	0	0	0	1.42857e-05	1.42857e-05	1.42857e-05
13-09-2023 01.49.54	CZ-2	1	5201	1	1	1	0	0	0	1.42857e-05	1.42857e-05	1.42857e-05
13-09-2023 01.50.09	CZ-2	1	5201	1	1	1	0	0	0	1.42857e-05	1.42857e-05	1.42857e-05
13-09-2023 01.50.25	CZ-2	1	5201	1	1	1	0	0	0	1.42857e-05	1.42857e-05	1.42857e-05
13-09-2023 01.50.40	CZ-2	1	5201	1	1	1	0	0	0	1.42857e-05	1.42857e-05	1.42857e-05
13-09-2023 01.50.56	CZ-2	1	5201	1	1	1	0	0	0	1.42857e-05	1.42857e-05	1.42857e-05
13-09-2023 01.51.11	CZ-2	1	5201	1	1	1	0	0	0	1.42857e-05	1.42857e-05	1.42857e-05
13-09-2023 01.51.27	CZ-2	1	5201	1	1	1	0	0	0	1.42857e-05	1.42857e-05	1.42857e-05
13-09-2023 01.51.42	CZ-2	1	5201	1	1	1	0	0	0	1.42857e-05	1.42857e-05	1.42857e-05
13-09-2023 01.51.58	CZ-2	1	5201	1	1	1	0	0	0	1.42857e-05	1.42857e-05	1.42857e-05
13-09-2023 01.52.14	CZ-2	1	5201	1	1	1	0	0	0	1.42857e-05	1.42857e-05	1.42857e-05
13-09-2023 01.52.29	CZ-2	1	5201	1	1	1	0	0	0	1.42857e-05	1.42857e-05	1.42857e-05
13-09-2023 01.52.45	CZ-2	1	5201	1	1	1	0	0	0	1.42857e-05	1.42857e-05	1.42857e-05
13-09-2023 01.53.00	CZ-2	1	5201	1	1	1	0	0	0	1.42857e-05	1.42857e-05	1.42857e-05
13-09-2023 01.53.16	CZ-2	1	5201	1	1	1	0	0	0	1.42857e-05	1.42857e-05	1.42857e-05
13-09-2023 01.53.31	CZ-2	1	5201	1	1	1	0	0	0	1.42857e-05	1.42857e-05	1.42857e-05
13-09-2023 01.53.47	CZ-2	1	5201	1	1	1	0	0	0	1.42857e-05	1.42857e-05	1.42857e-05
13-09-2023 01.54.02	CZ-2	1	5201	1	1	1	0	0	0	1.42857e-05	1.42857e-05	1.42857e-05
13-09-2023 01.54.18	CZ-2	1	5201	1	1	1	0	0	0	1.42857e-05	1.42857e-05	1.42857e-05
13-09-2023 01.54.33	CZ-2	1	5201	1	1	1	0	0	0	1.42857e-05	1.42857e-05	1.42857e-05
13-09-2023 01.54.49	CZ-2	1	5201	1	1	1	0	0	0	1.42857e-05	1.42857e-05	1.42857e-05
13-09-2023 01.55.04	CZ-2	1	5201	1	1	1	0	0	0	1.42857e-05	1.42857e-05	1.42857e-05
13-09-2023 01.55.20	CZ-2	1	5201	1	1	1	0	0	0	1.42857e-05	1.42857e-05	1.42857e-05
13-09-2023 01.55.35	CZ-2	1	5201	1	1	1	0	0	0	1.42857e-05	1.42857e-05	1.42857e-05
13-09-2023 01.55.51	CZ-2	1	5201	1	1	1	0	0	0	1.42857e-05	1.42857e-05	1.42857e-05
13-09-2023 01.56.06	CZ-2	1	5201	1	1	1	0	0	0	1.42857e-05	1.42857e-05	1.42857e-05
13-09-2023 01.56.22	CZ-2	1	5201	1	1	1	0	0	0	1.42857e-05	1.42857e-05	1.42857e-05
13-09-2023 01.56.37	CZ-2	1	5201	1	1	1	0	0	0	1.42857e-05	1.42857e-05	1.42857e-05
13-09-2023 01.56.53	CZ-2	1	5201	1	1	1	0	0	0	1.42857e-05	1.42857e-05	1.42857e-05
13-09-2023 01.57.08	CZ-2	1	5201	1	1	1	0	0	0	1.42857e-05	1.42857e-05	1.42857e-05
13-09-2023 01.57.24	CZ-2	1	5201	1	1	1	0	0	0	1.42857e-05	1.42857e-05	1.42857e-05
13-09-2023 01.57.39	CZ-2	1	5201	1	1	1	0	0	0	1.42857e-05	1.42857e-05	1.42857e-05
13-09-2023 01.57.55	CZ-2	1	5201	1	1	1	0	0	0	1.42857e-05	1.42857e-05	1.42857e-05
13-09-2023 01.58.10	CZ-2	1	5201	1	1	1	0	0	0	1.42857e-05	1.42857e-05	1.42857e-05
13-09-2023 01.58.26	CZ-2	1	5201	1	1	1	0	0	0	1.42857e-05	1.42857e-05	1.42857e-05
13-09-2023 01.58.41	CZ-2	1	5201	1	1	1	0	0	0	1.42857e-05	1.42857e-05	1.42857e-05
13-09-2023 01.58.57	CZ-2	1	5201	1	1	1	0	0	0	1.42857e-05	1.42857e-05	1.42857e-05
13-09-2023 01.59.12	CZ-2	1	5201	1	1	1	0	0	0	1.42857e-05	1.42857e-05	1.42857e-05
13-09-2023 01.59.28	CZ-2	1	5201	1	1	1	0	0	0	1.42857e-05	1.42857e-05	1.42857e-05
13-09-2023 01.59.44	CZ-2	1	5201	1	1	1	0	0	0	1.42857e-05	1.42857e-05	1.42857e-05
13-09-2023 01.59.59	CZ-2	1	5201	1	1	1	0	0	0	1.42857e-05	1.42857e-05	1.42857e-05
13-09-2023 02.00.15	CZ-2	1	5201	1	1	1	0	0	0	1.42857e-05	1.42857e-05	1.42857e-05
13-09-2023 02.00.30	CZ-2	1	5201	1	1	1	0	0	0	1.42857e-05	1.42857e-05	1.42857e-05
13-09-2023 02.00.46	CZ-2	1	5201	1	1	1	0	0	0	1.42857e-05	1.42857e-05	1.42857e-05
13-09-2023 02.01.01	CZ-2	1	5201	1	1	1	0	0	0	1.42857e-05	1.42857e-05	1.42857e-05
13-09-2023 02.01.17	CZ-2	1	5201	1	1	1	0	0	0	1.42857e-05	1.42857e-05	1.42857e-05
13-09-2023 02.01.32	CZ-2	1	5201	1	1	1	0	0	0	1.42857e-05	1.42857e-05	1.42857e-05
13-09-2023 02.01.48	CZ-2	1	5201	1	1	1	0	0	0	1.42857e-05	1.42857e-05	1.42857e-05
13-09-2023 02.02.03	CZ-2	1	5201	1	1	1	0	0	0	1.42857e-05	1.42857e-05	1.42857e-05
13-09-2023 02.02.19	CZ-2	1	5201	1	1	1	0	0	0	1.42857e-05	1.42857e-05	1.42857e-05
13-09-2023 02.02.34	CZ-2	1	5201	1	1	1	0	0	0	1.42857e-05	1.42857e-05	1.42857e-05
13-09-2023 02.02.50	CZ-2	1	5201	1	1	1	0	0	0	1.42857e-05	1.42857e-05	1.42857e-05
13-09-2023 02.03.05	CZ-2	1	5201	1	1	1	0	0	0	1.42857e-05	1.42857e-05	1.42857e-05
13-09-2023 02.03.21	CZ-2	1	5201	1	1	1	0	0	0	1.42857e-05	1.42857e-05	1.42857e-05
13-09-2023 02.03.36	CZ-2	1	5201	1	1	1	0	0	0	1.42857e-05	1.42857e-05	1.42857e-05
13-09-2023 02.03.52	CZ-2	1	5201	1	1	1	0	0	0	1.42857e-05	1.42857e-05	1.42857e-05
13-09-2023 02.04.07	CZ-2	1	5201	1	1	1	0	0	0	1.42857e-05	1.42857e-05	1.42857e-05
13-09-2023 02.04.23	CZ-2	1	5201	1	1	1	0	0	0	1.42857e-05	1.42857e-05	1.42857e-05
13-09-2023 02.04.38	CZ-2	1	5201	1	1	1	0	0	0	1.42857e-05	1.42857e-05	1.42857e-05
13-09-2023 02.04.54	CZ-2	1	5201	1	1	1	0	0	0	1.42857e-05	1.42857e-05	1.42857e-05
13-09-2023 02.05.09	CZ-2	1	5201	1	1	1	0	0	0	1.42857e-05	1.42857e-05	1.42857e-05
13-09-2023 02.05.25	CZ-2	1	5201	1	1	1	0	0	0	1.42857e-05	1.42857e-05	1.42857e-05
13-09-2023 02.05.40	CZ-2	1	5201	1	1	1	0	0	0	1.42857e-05	1.42857e-05	1.42857e-05
13-09-2023 02.05.56	CZ-2	1	5201	1	1	1	0	0	0	1.42857e-05	1.42857e-05	1.42857e-05
13-09-2023 02.06.11	CZ-2	1	5201	1	1	1	0	0	0	1.42857e-05	1.42857e-05	1.42857e-05
13-09-2023 02.06.27	CZ-2	1	5201	1	1	1	0	0	0	1.42857e-05	1.42857e-05	1.42857e-05
13-09-2023 02.06.42	CZ-2	1	5201	1	1	1	0	0	0	1.42857e-05	1.42857e-05	1.42857e-05
13-09-2023 02.06.58	CZ-2	1	5201	1	1	1	0	0	0	1.42857e-05	1.42857e-05	1.42857e-05
13-09-2023 02.07.14	CZ-2	1	5201	1	1	1	0	0	0	1.42857e-05	1.42857e-05	1.42857e-05
13-09-2023 02.07.29	CZ-2	1	5201	1	1	1	0	0	0	1.42857e-05	1.42857e-05	1.42857e-05
13-09-2023 02.07.45	CZ-2	1	5201	1	1	1	0	0	0	1.42857e-05	1.42857e-05	1.42857e-05
13-09-2023 02.08.00	CZ-2	1	5201	1	1	1	0	0	0	1.42857e-05	1.42857e-05	1.42857e-05
13-09-2023 02.08.16	CZ-2	1	5201	1	1	1	0	0	0	1.42857e-05	1.42857e-05	1.42857e-05
13-09-2023 02.08.31	CZ-2	1	5201	1	1	1	0	0	0	1.42857e-05	1.42857e-05	1.42857e-05
13-09-2023 02.08.47	CZ-2	1	5201	1	1	1	0	0	0	1.42857e-05	1.42857e-05	1.42857e-05
13-09-2023 02.09.02	CZ-2	1	5201	1	1	1	0	0	0	1.42857e-05	1.42857e-05	1.42857e-05
13-09-2023 02.09.18	CZ-2	1	5201	1	1	1	0	0	0	1.42857e-05	1.42857e-05	1.42857e-05
13-09-2023 02.09.33	CZ-2	1	5201	1	1	1	0	0	0	1.42857e-05	1.42857e-05	1.42857e-05
13-09-2023 02.09.49	CZ-2	1	5201	1	1	1	0	0	0	1.42857e-05	1.42857e-05	1.42857e-05
13-09-2023 02.10.04	CZ-2	1	5201	1	1	1	0	0	0	1.42857e-05	1.42857e-05	1.42857e-05
13-09-2023 02.10.20	CZ-2	1	5201	1	1	1	0	0	0	1.42857e-05	1.42857e-05	1.42857e-05
13-09-2023 02.10.35	CZ-2	1	5201	1	1	1	0	0	0	1.42857e-05	1.42857e-05	1.42857e-05
13-09-2023 02.10.51	CZ-2	1	5201	1	1	1	0	0	0	1.42857e-05	1.42857e-05	1.42857e-05
13-09-2023 02.11.06	CZ-2	1	5201	1	1	1	0	0	0	1.42857e-05	1.42857e-05	1.42857e-05
13-09-2023 02.11.22	CZ-2	1	5201	1	1	1	0	0	0	1.42857e-05	1.42857e-05	1.42857e-05
13-09-2023 02.11.37	CZ-2	1	5201	1	1	1	0	0	0	1.42857e-05	1.42857e-05	1.42857e-05
13-09-2023 02.11.53	CZ-2	1	5201	1	1	1	0	0	0	1.42857e-05	1.42857e-05	1.42857e-05
13-09-2023 02.12.08	CZ-2	1	5201	1	1	1	0	0	0	1.42857e-05	1.42857e-05	1.42857e-05
13-09-2023 02.12.24	CZ-2	1	5201	1	1	1	0	0	0	1.42857e-05	1.42857e-05	1.42857e-05
13-09-2023 02.12.39	CZ-2	1	5201	1	1	1	0	0	0	1.42857e-05	1.42857e-05	1.42857e-05
13-09-2023 02.12.55	CZ-2	1	5201	1	1	1	0	0	0	1.42857e-05	1.42857e-05	1.42857e-05
13-09-2023 02.13.10	CZ-2	1	5201	1	1	1	0	0	0	1.42857e-05	1.42857e-05	1.42857e-05
13-09-2023 02.13.26	CZ-2	1	5201	1	1	1	0	0	0	1.42857e-05	1.42857e-05	1.42857e-05
13-09-2023 02.13.41	CZ-2	1	5201	1	1	1	0	0	0	1.42857e-05	1.42857e-05	1.42857e-05
13-09-2023 02.13.57	CZ-2	1	5201	1	1	1	0	0	0	1.42857e-05	1.42857e-05	1.42857e-05
13-09-2023 02.14.12	CZ-2	1	5201	1	1	1	0	0	0	1.42857e-05	1.42857e-05	1.42857e-05
13-09-2023 02.14.28	CZ-2	1	5201	1	1	1	0	0	0	1.42857e-05	1.42857e-05	1.42857e-05
13-09-2023 02.14.44	CZ-2	1	5201	1	1	1	0	0	0	1.42857e-05	1.42857e-05	1.42857e-05
13-09-2023 02.14.59	CZ-2	1	5201	1	1	1	0	0	0	1.42857e-05	1.42857e-05	1.42857e-05
13-09-2023 02.15.15	CZ-2	1	5201	1	1	1	0	0	0	1.42857e-05	1.42857e-05	1.42857e-05
13-09-2023 02.15.30	CZ-2	1	5201	1	1	1	0	0	0	1.42857e-05	1.42857e-05	1.42857e-05
13-09-2023 02.15.46	CZ-2	1	5201	1	1	1	0	0	0	1.42857e-05	1.42857e-05	1.42857e-05
13-09-2023 02.16.01	CZ-2	1	5201	1	1	1	0	0	0	1.42857e-05	1.42857e-05	1.42857e-05
13-09-2023 02.16.17	CZ-2	1	5201	1	1	1	0	0	0	1.42857e-05	1.42857e-05	1.42857e-05
13-09-2023 02.16.32	CZ-2	1	5201	1	1	1	0	0	0	1.42857e-05	1.42857e-05	1.42857e-05
13-09-2023 02.16.48	CZ-2	1	5201	1	1	1	0	0	0	1.42857e-05	1.42857e-05	1.42857e-05
13-09-2023 02.17.03	CZ-2	1	5201	1	1	1	0	0	0	1.42857e-05	1.42857e-05	1.42857e-05
13-09-2023 02.17.19	CZ-2	1	5201	1	1	1	0	0	0	1.42857e-05	1.42857e-05	1.42857e-05
13-09-2023 02.17.34	CZ-2	1	5201	1	1	1	0	0	0	1.42857e-05	1.42857e-05	1.42857e-05
13-09-2023 02.17.50	CZ-2	1	5201	1	1	1	0	0	0	1.42857e-05	1.42857e-05	1.42857e-05
13-09-2023 02.18.05	CZ-2	1	5201	1	1	1	0	0	0	1.42857e-05	1.42857e-05	1.42857e-05
13-09-2023 02.18.21	CZ-2	1	5201	1	1	1	0	0	0	1.42857e-05	1.42857e-05	1.42857e-05
13-09-2023 02.18.36	CZ-2	1	5201	1	1	1	0	0	0	1.42857e-05	1.42857e-05	1.42857e-05
13-09-2023 02.18.52	CZ-2	1	5201	1	1	1	0	0	0	1.42857e-05	1.42857e-05	1.42857e-05
13-09-2023 02.19.07	CZ-2	1	5201	1	1	1	0	0	0	1.42857e-05	1.42857e-05	1.42857e-05
13-09-2023 02.19.23	CZ-2	1	5201	1	1	1	0	0	0	1.42857e-05	1.42857e-05	1.42857e-05
13-09-2023 02.19.38	CZ-2	1	5201	1	1	1	0	0	0	1.42857e-05	1.42857e-05	1.42857e-05
13-09-2023 02.19.54	CZ-2	1	5201	1	1	1	0	0	0	1.42857e-05	1.42857e-05	1.42857e-05
13-09-2023 02.20.09	CZ-2	1	5201	1	1	1	0	0	0	1.42857e-05	1.42857e-05	1.42857e-05
13-09-2023 02.20.25	CZ-2	1	5201	1	1	1	0	0	0	1.42857e-05	1.42857e-05	1.42857e-05
13-09-2023 02.20.40	CZ-2	1	5201	1	1	1	0	0	0	1.42857e-05	1.42857e-05	1.42857e-05
13-09-2023 02.20.56	CZ-2	1	5201	1	1	1	0	0	0	1.42857e-05	1.42857e-05	1.42857e-05
13-09-2023 02.21.11	CZ-2	1	5201	1	1	1	0	0	0	1.42857e-05	1.42857e-05	1.42857e-05
13-09-2023 02.21.27	CZ-2	1	5201	1	1	1	0	0	0	1.42857e-05	1.42857e-05	1.42857e-05
13-09-2023 02.21.42	CZ-2	1	5201	1	1	1	0	0	0	1.42857e-05	1.42857e-05	1.42857e-05
13-09-2023 02.21.58	CZ-2	1	5201	1	1	1	0	0	0	1.42857e-05	1.42857e-05	1.42857e-05
13-09-2023 02.22.13	CZ-2	1	5201	1	1	1	0	0	0	1.42857e-05	1.42857e-05	1.42857e-05
13-09-2023 02.22.29	CZ-2	1	5201	1	1	1	0	0	0	1.42857e-05	1.42857e-05	1.42857e-05
13-09-2023 02.22.45	CZ-2	1	5201	1	1	1	0	0	0	1.42857e-05	1.42857e-05	1.42857e-05
13-09-2023 02.23.00	CZ-2	1	5201	1	1	1	0	0	0	1.42857e-05	1.42857e-05	1.42857e-05
13-09-2023 02.23.16	CZ-2	1	5201	1	1	1	0	0	0	1.42857e-05	1.42857e-05	1.42857e-05
13-09-2023 02.23.31	CZ-2	1	5201	1	1	1	0	0	0	1.42857e-05	1.42857e-05	1.42857e-05
13-09-2023 02.23.47	CZ-2	1	5201	1	1	1	0	0	0	1.42857e-05	1.42857e-05	1.42857e-05
13-09-2023 02.24.02	CZ-2	1	5201	1	1	1	0	0	0	1.42857e-05	1.42857e-05	1.42857e-05
13-09-2023 02.24.18	CZ-2	1	5201	1	1	1	0	0	0	1.42857e-05	1.42857e-05	1.42857e-05
13-09-2023 02.24.33	CZ-2	1	5201	1	1	1	0	0	0	1.42857e-05	1.42857e-05	1.42857e-05
13-09-2023 02.24.49	CZ-2	1	5201	1	1	1	0	0	0	1.42857e-05	1.42857e-05	1.42857e-05
13-09-2023 02.25.04	CZ-2	1	5201	1	1	1	0	0	0	1.42857e-05	1.42857e-05	1.42857e-05
13-09-2023 02.25.20	CZ-2	1	5201	1	1	1	0	0	0	1.42857e-05	1.42857e-05	1.42857e-05
13-09-2023 02.25.35	CZ-2	1	5201	1	1	1	0	0	0	1.42857e-05	1.42857e-05	1.42857e-05
13-09-2023 02.25.51	CZ-2	1	5201	1	1	1	0	0	0	1.42857e-05	1.42857e-05	1.42857e-05
13-09-2023 02.26.06	CZ-2	1	5201	1	1	1	0	0	0	1.42857e-05	1.42857e-05	1.42857e-05
13-09-2023 02.26.22	CZ-2	1	5201	1	1	1	0	0	0	1.42857e-05	1.42857e-05	1.42857e-05
13-09-2023 02.26.37	CZ-2	1	5201	1	1	1	0	0	0	1.42857e-05	1.42857e-05	1.42857e-05
13-09-2023 02.26.53	CZ-2	1	5201	1	1	1	0	0	0	1.42857e-05	1.42857e-05	1.42857e-05
13-09-2023 02.27.08	CZ-2	1	5201	1	1	1	0	0	0	1.42857e-05	1.42857e-05	1.42857e-05
13-09-2023 02.27.24	CZ-2	1	5201	1	1	1	0	0	0	1.42857e-05	1.42857e-05	1.42857e-05
13-09-2023 02.27.39	CZ-2	1	5201	1	1	1	0	0	0	1.42857e-05	1.42857e-05	1.42857e-05
13-09-2023 02.27.55	CZ-2	1	5201	1	1	1	0	0	0	1.42857e-05	1.42857e-05	1.42857e-05
13-09-2023 02.28.10	CZ-2	1	5201	1	1	1	0	0	0	1.42857e-05	1.42857e-05	1.42857e-05
13-09-2023 02.28.26	CZ-2	1	5201	1	1	1	0	0	0	1.42857e-05	1.42857e-05	1.42857e-05
13-09-2023 02.28.41	CZ-2	1	5201	1	1	1	0	0	0	1.42857e-05	1.42857e-05	1.42857e-05
13-09-2023 02.28.57	CZ-2	1	5201	1	1	1	0	0	0	1.42857e-05	1.42857e-05	1.42857e-05
13-09-2023 02.29.12	CZ-2	1	5201	1	1	1	0	0	0	1.42857e-05	1.42857e-05	1.42857e-05
13-09-2023 02.29.28	CZ-2	1	5201	1	1	1	0	0	0	1.42857e-05	1.42857e-05	1.42857e-05
13-09-2023 02.29.43	CZ-2	1	5201	1	1	1	0	0	0	1.42857e-05	1.42857e-05	1.42857e-05
13-09-2023 02.29.59	CZ-2	1	5201	1	1	1	0	0	0	1.42857e-05	1.42857e-05	1.42857e-05
13-09-2023 02.30.15	CZ-2	1	5201	1	1	1	0	0	0	1.42857e-05	1.42857e-05	1.42857e-05
13-09-2023 02.30.30	CZ-2	1	5201	1	1	1	0	0	0	1.42857e-05	1.42857e-05	1.42857e-05
13-09-2023 02.30.46	CZ-2	1	5201	1	1	1	0	0	0	1.42857e-05	1.42857e-05	1.42857e-05
13-09-2023 02.31.01	CZ-2	1	5201	1	1	1	0	0	0	1.42857e-05	1.42857e-05	1.42857e-05
13-09-2023 02.31.17	CZ-2	1	5201	1	1	1	0	0	0	1.42857e-05	1.42857e-05	1.42857e-05
13-09-2023 02.31.32	CZ-2	1	5201	1	1	1	0	0	0	1.42857e-05	1.42857e-05	1.42857e-05
13-09-2023 02.31.48	CZ-2	1	5201	1	1	1	0	0	0	1.42857e-05	1.42857e-05	1.42857e-05
13-09-2023 02.32.03	CZ-2	1	5201	1	1	1	0	0	0	1.42857e-05	1.42857e-05	1.42857e-05
13-09-2023 02.32.19	CZ-2	1	5201	1	1	1	0	0	0	1.42857e-05	1.42857e-05	1.42857e-05
13-09-2023 02.32.34	CZ-2	1	5201	1	1	1	0	0	0	1.42857e-05	1.42857e-05	1.42857e-05
13-09-2023 02.32.50	CZ-2	1	5201	1	1	1	0	0	0	1.42857e-05	1.42857e-05	1.42857e-05
13-09-2023 02.33.05	CZ-2	1	5201	1	1	1	0	0	0	1.42857e-05	1.42857e-05	1.42857e-05
13-09-2023 02.33.21	CZ-2	1	5201	1	1	1	0	0	0	1.42857e-05	1.42857e-05	1.42857e-05
13-09-2023 02.33.36	CZ-2	1	5201	1	1	1	0	0	0	1.42857e-05	1.42857e-05	1.42857e-05
13-09-2023 02.33.52	CZ-2	1	5201	1	1	1	0	0	0	1.42857e-05	1.42857e-05	1.42857e-05
13-09-2023 02.34.07	CZ-2	1	5201	1	1	1	0	0	0	1.42857e-05	1.42857e-05	1.42857e-05
13-09-2023 02.34.23	CZ-2	1	5201	1	1	1	0	0	0	1.42857e-05	1.42857e-05	1.42857e-05
13-09-2023 02.34.38	CZ-2	1	5201	1	1	1	0	0	0	1.42857e-05	1.42857e-05	1.42857e-05
13-09-2023 02.34.54	CZ-2	1	5201	1	1	1	0	0	0	1.42857e-05	1.42857e-05	1.42857e-05
13-09-2023 02.35.09	CZ-2	1	5201	1	1	1	0	0	0	1.42857e-05	1.42857e-05	1.42857e-05
13-09-2023 02.35.25	CZ-2	1	5201	1	1	1	0	0	0	1.42857e-05	1.42857e-05	1.42857e-05
13-09-2023 02.35.40	CZ-2	1	5201	1	1	1	0	0	0	1.42857e-05	1.42857e-05	1.42857e-05
13-09-2023 02.35.56	CZ-2	1	5201	1	1	1	0	0	0	1.42857e-05	1.42857e-05	1.42857e-05
13-09-2023 02.36.11	CZ-2	1	5201	1	1	1	0	0	0	1.42857e-05	1.42857e-05	1.42857e-05
13-09-2023 02.36.27	CZ-2	1	5201	1	1	1	0	0	0	1.42857e-05	1.42857e-05	1.42857e-05
13-09-2023 02.36.42	CZ-2	1	5201	1	1	1	0	0	0	1.42857e-05	1.42857e-05	1.42857e-05
13-09-2023 02.36.58	CZ-2	1	5201	1	1	1	0	0	0	1.42857e-05	1.42857e-05	1.42857e-05
13-09-2023 02.37.13	CZ-2	1	5201	1	1	1	0	0	0	1.42857e-05	1.42857e-05	1.42857e-05
13-09-2023 02.37.29	CZ-2	1	5201	1	1	1	0	0	0	1.42857e-05	1.42857e-05	1.42857e-05
13-09-2023 02.37.45	CZ-2	1	5201	1	1	1	0	0	0	1.42857e-05	1.42857e-05	1.42857e-05
13-09-2023 02.38.00	CZ-2	1	5201	1	1	1	0	0	0	1.42857e-05	1.42857e-05	1.42857e-05
13-09-2023 02.38.16	CZ-2	1	5201	1	1	1	0	0	0	1.42857e-05	1.42857e-05	1.42857e-05
13-09-2023 02.38.31	CZ-2	1	5201	1	1	1	0	0	0	1.42857e-05	1.42857e-05	1.42857e-05
13-09-2023 02.38.47	CZ-2	1	5201	1	1	1	0	0	0	1.42857e-05	1.42857e-05	1.42857e-05
13-09-2023 02.39.02	CZ-2	1	5201	1	1	1	0	0	0	1.42857e-05	1.42857e-05	1.42857e-05
13-09-2023 02.39.18	CZ-2	1	5201	1	1	1	0	0	0	1.42857e-05	1.42857e-05	1.42857e-05
13-09-2023 02.39.33	CZ-2	1	5201	1	1	1	0	0	0	1.42857e-05	1.42857e-05	1.42857e-05
13-09-2023 02.39.49	CZ-2	1	5201	1	1	1	0	0	0	1.42857e-05	1.42857e-05	1.42857e-05
13-09-2023 02.40.04	CZ-2	1	5201	1	1	1	0	0	0	1.42857e-05	1.42857e-05	1.42857e-05
13-09-2023 02.40.20	CZ-2	1	5201	1	1	1	0	0	0	1.42857e-05	1.42857e-05	1.42857e-05
13-09-2023 02.40.35	CZ-2	1	5201	1	1	1	0	0	0	1.42857e-05	1.42857e-05	1.42857e-05
13-09-2023 02.40.51	CZ-2	1	5201	1	1	1	0	0	0	1.42857e-05	1.42857e-05	1.42857e-05
13-09-2023 02.41.07	CZ-2	1	5201	1	1	1	0	0	0	1.42857e-05	1.42857e-05	1.42857e-05
13-09-2023 02.41.24	CZ-2	1	5201	1	1	1	0	0	0	1.42857e-05	1.42857e-05	1.42857e-05
13-09-2023 02.41.40	CZ-2	1	5201	1	1	1	0	0	0	1.42857e-05	1.42857e-05	1.42857e-05
13-09-2023 02.41.57	CZ-2	1	5201	1	1	1	0	0	0	1.42857e-05	1.42857e-05	1.42857e-05
13-09-2023 02.42.13	CZ-2	1	5201	1	1	1	0	0	0	1.42857e-05	1.42857e-05	1.42857e-05
13-09-2023 02.42.29	CZ-2	1	5201	1	1	1	0	0	0	1.42857e-05	1.42857e-05	1.42857e-05
13-09-2023 02.42.46	CZ-2	1	5201	1	1	1	0	0	0	1.42857e-05	1.42857e-05	1.42857e-05
13-09-2023 02.43.02	CZ-2	1	5201	1	1	1	0	0	0	1.42857e-05	1.42857e-05	1.42857e-05
13-09-2023 02.43.19	CZ-2	1	5201	1	1	1	0	0	0	1.42857e-05	1.42857e-05	1.42857e-05
13-09-2023 02.43.35	CZ-2	1	5201	1	1	1	0	0	0	1.42857e-05	1.42857e-05	1.42857e-05
13-09-2023 02.43.52	CZ-2	1	5201	1	1	1	0	0	0	1.42857e-05	1.42857e-05	1.42857e-05
13-09-2023 02.44.08	CZ-2	1	5201	1	1	1	0	0	0	1.42857e-05	1.42857e-05	1.42857e-05
13-09-2023 02.44.25	CZ-2	1	5201	1	1	1	0	0	0	1.42857e-05	1.42857e-05	1.42857e-05
13-09-2023 02.44.41	CZ-2	1	5201	1	1	1	0	0	0	1.42857e-05	1.42857e-05	1.42857e-05
13-09-2023 02.44.58	CZ-2	1	5201	1	1	1	0	0	0	1.42857e-05	1.42857e-05	1.42857e-05
13-09-2023 02.45.14	CZ-2	1	5201	1	1	1	0	0	0	1.42857e-05	1.42857e-05	1.42857e-05
13-09-2023 02.45.30	CZ-2	1	5201	1	1	1	0	0	0	1.42857e-05	1.42857e-05	1.42857e-05
13-09-2023 02.45.47	CZ-2	1	5201	1	1	1	0	0	0	1.42857e-05	1.42857e-05	1.42857e-05
13-09-2023 02.46.03	CZ-2	1	5201	1	1	1	0	0	0	1.42857e-05	1.42857e-05	1.42857e-05
13-09-2023 02.46.20	CZ-2	1	5201	1	1	1	0	0	0	1.42857e-05	1.42857e-05	1.42857e-05
13-09-2023 02.46.36	CZ-2	1	5201	1	1	1	0	0	0	1.42857e-05	1.42857e-05	1.42857e-05
13-09-2023 02.46.53	CZ-2	1	5201	1	1	1	0	0	0	1.42857e-05	1.42857e-05	1.42857e-05
13-09-2023 02.47.09	CZ-2	1	5201	1	1	1	0	0	0	1.42857e-05	1.42857e-05	1.42857e-05
13-09-2023 02.47.26	CZ-2	1	5201	1	1	1	0	0	0	1.42857e-05	1.42857e-05	1.42857e-05
13-09-2023 02.47.42	CZ-2	1	5201	1	1	1	0	0	0	1.42857e-05	1.42857e-05	1.42857e-05
13-09-2023 02.47.59	CZ-2	1	5201	1	1	1	0	0	0	1.42857e-05	1.42857e-05	1.42857e-05
13-09-2023 02.48.15	CZ-2	1	5201	1	1	1	0	0	0	1.42857e-05	1.42857e-05	1.42857e-05
13-09-2023 02.48.32	CZ-2	1	5201	1	1	1	0	0	0	1.42857e-05	1.42857e-05	1.42857e-05
13-09-2023 02.48.48	CZ-2	1	5201	1	1	1	0	0	0	1.42857e-05	1.42857e-05	1.42857e-05
13-09-2023 02.49.04	CZ-2	1	5201	1	1	1	0	0	0	1.42857e-05	1.42857e-05	1.42857e-05
13-09-2023 02.49.21	CZ-2	1	5201	1	1	1	0	0	0	1.42857e-05	1.42857e-05	1.42857e-05
13-09-2023 02.49.37	CZ-2	1	5201	1	1	1	0	0	0	1.42857e-05	1.42857e-05	1.42857e-05
13-09-2023 02.49.54	CZ-2	1	5201	1	1	1	0	0	0	1.42857e-05	1.42857e-05	1.42857e-05
13-09-2023 02.50.10	CZ-2	1	5201	1	1	1	0	0	0	1.42857e-05	1.42857e-05	1.42857e-05
13-09-2023 02.50.27	CZ-2	1	5201	1	1	1	0	0	0	1.42857e-05	1.42857e-05	1.42857e-05
13-09-2023 02.50.43	CZ-2	1	5201	1	1	1	0	0	0	1.42857e-05	1.42857e-05	1.42857e-05
13-09-2023 02.51.00	CZ-2	1	5201	1	1	1	0	0	0	1.42857e-05	1.42857e-05	1.42857e-05
13-09-2023 02.51.16	CZ-2	1	5201	1	1	1	0	0	0	1.42857e-05	1.42857e-05	1.42857e-05
13-09-2023 02.51.33	CZ-2	1	5201	1	1	1	0	0	0	1.42857e-05	1.42857e-05	1.42857e-05
13-09-2023 02.51.49	CZ-2	1	5201	1	1	1	0	0	0	1.42857e-05	1.42857e-05	1.42857e-05
13-09-2023 02.52.05	CZ-2	1	5201	1	1	1	0	0	0	1.42857e-05	1.42857e-05	1.42857e-05
13-09-2023 02.52.22	CZ-2	1	5201	1	1	1	0	0	0	1.42857e-05	1.42857e-05	1.42857e-05
13-09-2023 02.52.38	CZ-2	1	5201	1	1	1	0	0	0	1.42857e-05	1.42857e-05	1.42857e-05
13-09-2023 02.52.55	CZ-2	1	5201	1	1	1	0	0	0	1.42857e-05	1.42857e-05	1.42857e-05
13-09-2023 02.53.11	CZ-2	1	5201	1	1	1	0	0	0	1.42857e-05	1.42857e-05	1.42857e-05
13-09-2023 02.53.28	CZ-2	1	5201	1	1	1	0	0	0	1.42857e-05	1.42857e-05	1.42857e-05
13-09-2023 02.53.44	CZ-2	1	5201	1	1	1	0	0	0	1.42857e-05	1.42857e-05	1.42857e-05
13-09-2023 02.54.01	CZ-2	1	5201	1	1	1	0	0	0	1.42857e-05	1.42857e-05	1.42857e-05
13-09-2023 02.54.17	CZ-2	1	5201	1	1	1	0	0	0	1.42857e-05	1.42857e-05	1.42857e-05
13-09-2023 02.54.34	CZ-2	1	5201	1	1	1	0	0	0	1.42857e-05	1.42857e-05	1.42857e-05
13-09-2023 02.54.50	CZ-2	1	5201	1	1	1	0	0	0	1.42857e-05	1.42857e-05	1.42857e-05
13-09-2023 02.55.06	CZ-2	1	5201	1	1	1	0	0	0	1.42857e-05	1.42857e-05	1.42857e-05
13-09-2023 02.55.23	CZ-2	1	5201	1	1	1	0	0	0	1.42857e-05	1.42857e-05	1.42857e-05
13-09-2023 02.55.39	CZ-2	1	5201	1	1	1	0	0	0	1.42857e-05	1.42857e-05	1.42857e-05
13-09-2023 02.55.56	CZ-2	1	5201	1	1	1	0	0	0	1.42857e-05	1.42857e-05	1.42857e-05
13-09-2023 02.56.12	CZ-2	1	5201	1	1	1	0	0	0	1.42857e-05	1.42857e-05	1.42857e-05
13-09-2023 02.56.29	CZ-2	1	5201	1	1	1	0	0	0	1.42857e-05	1.42857e-05	1.42857e-05
13-09-2023 02.56.45	CZ-2	1	5201	1	1	1	0	0	0	1.42857e-05	1.42857e-05	1.42857e-05
13-09-2023 02.57.02	CZ-2	1	5201	1	1	1	0	0	0	1.42857e-05	1.42857e-05	1.42857e-05
13-09-2023 02.57.18	CZ-2	1	5201	1	1	1	0	0	0	1.42857e-05	1.42857e-05	1.42857e-05
13-09-2023 02.57.35	CZ-2	1	5201	1	1	1	0	0	0	1.42857e-05	1.42857e-05	1.42857e-05
13-09-2023 02.57.51	CZ-2	1	5201	1	1	1	0	0	0	1.42857e-05	1.42857e-05	1.42857e-05
13-09-2023 02.58.07	CZ-2	1	5201	1	1	1	0	0	0	1.42857e-05	1.42857e-05	1.42857e-05
13-09-2023 02.58.24	CZ-2	1	5201	1	1	1	0	0	0	1.42857e-05	1.42857e-05	1.42857e-05
13-09-2023 02.58.40	CZ-2	1	5201	1	1	1	0	0	0	1.42857e-05	1.42857e-05	1.42857e-05
13-09-2023 02.58.57	CZ-2	1	5201	1	1	1	0	0	0	1.42857e-05	1.42857e-05	1.42857e-05
13-09-2023 02.59.13	CZ-2	1	5201	1	1	1	0	0	0	1.42857e-05	1.42857e-05	1.42857e-05
13-09-2023 02.59.30	CZ-2	1	5201	1	1	1	0	0	0	1.42857e-05	1.42857e-05	1.42857e-05
13-09-2023 02.59.46	CZ-2	1	5201	1	1	1	0	0	0	1.42857e-05	1.42857e-05	1.42857e-05
13-09-2023 03.00.03	CZ-2	1	5201	1	1	1	0	0	0	1.42857e-05	1.42857e-05	1.42857e-05
13-09-2023 03.00.19	CZ-2	1	5201	1	1	1	0	0	0	1.42857e-05	1.42857e-05	1.42857e-05
13-09-2023 03.00.36	CZ-2	1	5201	1	1	1	0	0	0	1.42857e-05	1.42857e-05	1.42857e-05
13-09-2023 03.00.52	CZ-2	1	5201	1	1	1	0	0	0	1.42857e-05	1.42857e-05	1.42857e-05
13-09-2023 03.01.09	CZ-2	1	5201	1	1	1	0	0	0	1.42857e-05	1.42857e-05	1.42857e-05
13-09-2023 03.01.25	CZ-2	1	5201	1	1	1	0	0	0	1.42857e-05	1.42857e-05	1.42857e-05
13-09-2023 03.01.41	CZ-2	1	5201	1	1	1	0	0	0	1.42857e-05	1.42857e-05	1.42857e-05
13-09-2023 03.01.58	CZ-2	1	5201	1	1	1	0	0	0	1.42857e-05	1.42857e-05	1.42857e-05
13-09-2023 03.02.14	CZ-2	1	5201	1	1	1	0	0	0	1.42857e-05	1.42857e-05	1.42857e-05
13-09-2023 03.02.31	CZ-2	1	5201	1	1	1	0	0	0	1.42857e-05	1.42857e-05	1.42857e-05
13-09-2023 03.02.47	CZ-2	1	5201	1	1	1	0	0	0	1.42857e-05	1.42857e-05	1.42857e-05
13-09-2023 03.03.04	CZ-2	1	5201	1	1	1	0	0	0	1.42857e-05	1.42857e-05	1.42857e-05
13-09-2023 03.03.20	CZ-2	1	5201	1	1	1	0	0	0	1.42857e-05	1.42857e-05	1.42857e-05
13-09-2023 03.03.37	CZ-2	1	5201	1	1	1	0	0	0	1.42857e-05	1.42857e-05	1.42857e-05
13-09-2023 03.03.53	CZ-2	1	5201	1	1	1	0	0	0	1.42857e-05	1.42857e-05	1.42857e-05
13-09-2023 03.04.10	CZ-2	1	5201	1	1	1	0	0	0	1.42857e-05	1.42857e-05	1.42857e-05
13-09-2023 03.04.26	CZ-2	1	5201	1	1	1	0	0	0	1.42857e-05	1.42857e-05	1.42857e-05
13-09-2023 03.04.42	CZ-2	1	5201	1	1	1	0	0	0	1.42857e-05	1.42857e-05	1.42857e-05
13-09-2023 03.04.59	CZ-2	1	5201	1	1	1	0	0	0	1.42857e-05	1.42857e-05	1.42857e-05
13-09-2023 03.05.15	CZ-2	1	5201	1	1	1	0	0	0	1.42857e-05	1.42857e-05	1.42857e-05
13-09-2023 03.05.32	CZ-2	1	5201	1	1	1	0	0	0	1.42857e-05	1.42857e-05	1.42857e-05
13-09-2023 03.05.48	CZ-2	1	5201	1	1	1	0	0	0	1.42857e-05	1.42857e-05	1.42857e-05
13-09-2023 03.06.05	CZ-2	1	5201	1	1	1	0	0	0	1.42857e-05	1.42857e-05	1.42857e-05
13-09-2023 03.06.21	CZ-2	1	5201	1	1	1	0	0	0	1.42857e-05	1.42857e-05	1.42857e-05
13-09-2023 03.06.38	CZ-2	1	5201	1	1	1	0	0	0	1.42857e-05	1.42857e-05	1.42857e-05
13-09-2023 03.06.54	CZ-2	1	5201	1	1	1	0	0	0	1.42857e-05	1.42857e-05	1.42857e-05
13-09-2023 03.07.11	CZ-2	1	5201	1	1	1	0	0	0	1.42857e-05	1.42857e-05	1.42857e-05
13-09-2023 03.07.27	CZ-2	1	5201	1	1	1	0	0	0	1.42857e-05	1.42857e-05	1.42857e-05
13-09-2023 03.07.43	CZ-2	1	5201	1	1	1	0	0	0	1.42857e-05	1.42857e-05	1.42857e-05
13-09-2023 03.08.00	CZ-2	1	5201	1	1	1	0	0	0	1.42857e-05	1.42857e-05	1.42857e-05
13-09-2023 03.08.16	CZ-2	1	5201	1	1	1	0	0	0	1.42857e-05	1.42857e-05	1.42857e-05
13-09-2023 03.08.33	CZ-2	1	5201	1	1	1	0	0	0	1.42857e-05	1.42857e-05	1.42857e-05
13-09-2023 03.08.49	CZ-2	1	5201	1	1	1	0	0	0	1.42857e-05	1.42857e-05	1.42857e-05
13-09-2023 03.09.06	CZ-2	1	5201	1	1	1	0	0	0	1.42857e-05	1.42857e-05	1.42857e-05
13-09-2023 03.09.22	CZ-2	1	5201	1	1	1	0	0	0	1.42857e-05	1.42857e-05	1.42857e-05
13-09-2023 03.09.39	CZ-2	1	5201	1	1	1	0	0	0	1.42857e-05	1.42857e-05	1.42857e-05
13-09-2023 03.09.55	CZ-2	1	5201	1	1	1	0	0	0	1.42857e-05	1.42857e-05	1.42857e-05
13-09-2023 03.10.12	CZ-2	1	5201	1	1	1	0	0	0	1.42857e-05	1.42857e-05	1.42857e-05
13-09-2023 03.10.28	CZ-2	1	5201	1	1	1	0	0	0	1.42857e-05	1.42857e-05	1.42857e-05
13-09-2023 03.10.44	CZ-2	1	5201	1	1	1	0	0	0	1.42857e-05	1.42857e-05	1.42857e-05
13-09-2023 03.11.01	CZ-2	1	5201	1	1	1	0	0	0	1.42857e-05	1.42857e-05	1.42857e-05
13-09-2023 03.11.17	CZ-2	1	5201	1	1	1	0	0	0	1.42857e-05	1.42857e-05	1.42857e-05
13-09-2023 03.11.34	CZ-2	1	5201	1	1	1	0	0	0	1.42857e-05	1.42857e-05	1.42857e-05
13-09-2023 03.11.50	CZ-2	1	5201	1	1	1	0	0	0	1.42857e-05	1.42857e-05	1.42857e-05
13-09-2023 03.12.07	CZ-2	1	5201	1	1	1	0	0	0	1.42857e-05	1.42857e-05	1.42857e-05
13-09-2023 03.12.23	CZ-2	1	5201	1	1	1	0	0	0	1.42857e-05	1.42857e-05	1.42857e-05
13-09-2023 03.12.40	CZ-2	1	5201	1	1	1	0	0	0	1.42857e-05	1.42857e-05	1.42857e-05
13-09-2023 03.12.56	CZ-2	1	5201	1	1	1	0	0	0	1.42857e-05	1.42857e-05	1.42857e-05
13-09-2023 03.13.13	CZ-2	1	5201	1	1	1	0	0	0	1.42857e-05	1.42857e-05	1.42857e-05
13-09-2023 03.13.29	CZ-2	1	5201	1	1	1	0	0	0	1.42857e-05	1.42857e-05	1.42857e-05
13-09-2023 03.13.46	CZ-2	1	5201	1	1	1	0	0	0	1.42857e-05	1.42857e-05	1.42857e-05
13-09-2023 03.14.02	CZ-2	1	5201	1	1	1	0	0	0	1.42857e-05	1.42857e-05	1.42857e-05
13-09-2023 03.14.18	CZ-2	1	5201	1	1	1	0	0	0	1.42857e-05	1.42857e-05	1.42857e-05
13-09-2023 03.14.35	CZ-2	1	5201	1	1	1	0	0	0	1.42857e-05	1.42857e-05	1.42857e-05
13-09-2023 03.14.51	CZ-2	1	5201	1	1	1	0	0	0	1.42857e-05	1.42857e-05	1.42857e-05
13-09-2023 03.15.08	CZ-2	1	5201	1	1	1	0	0	0	1.42857e-05	1.42857e-05	1.42857e-05
13-09-2023 03.15.24	CZ-2	1	5201	1	1	1	0	0	0	1.42857e-05	1.42857e-05	1.42857e-05
13-09-2023 03.15.41	CZ-2	1	5201	1	1	1	0	0	0	1.42857e-05	1.42857e-05	1.42857e-05
13-09-2023 03.15.57	CZ-2	1	5201	1	1	1	0	0	0	1.42857e-05	1.42857e-05	1.42857e-05
13-09-2023 03.16.14	CZ-2	1	5201	1	1	1	0	0	0	1.42857e-05	1.42857e-05	1.42857e-05
13-09-2023 03.16.30	CZ-2	1	5201	1	1	1	0	0	0	1.42857e-05	1.42857e-05	1.42857e-05
13-09-2023 03.16.47	CZ-2	1	5201	1	1	1	0	0	0	1.42857e-05	1.42857e-05	1.42857e-05
13-09-2023 03.17.03	CZ-2	1	5201	1	1	1	0	0	0	1.42857e-05	1.42857e-05	1.42857e-05
13-09-2023 03.17.19	CZ-2	1	5201	1	1	1	0	0	0	1.42857e-05	1.42857e-05	1.42857e-05
13-09-2023 03.17.36	CZ-2	1	5201	1	1	1	0	0	0	1.42857e-05	1.42857e-05	1.42857e-05
13-09-2023 03.17.52	CZ-2	1	5201	1	1	1	0	0	0	1.42857e-05	1.42857e-05	1.42857e-05
13-09-2023 03.18.09	CZ-2	1	5201	1	1	1	0	0	0	1.42857e-05	1.42857e-05	1.42857e-05
13-09-2023 03.18.25	CZ-2	1	5201	1	1	1	0	0	0	1.42857e-05	1.42857e-05	1.42857e-05
13-09-2023 03.18.42	CZ-2	1	5201	1	1	1	0	0	0	1.42857e-05	1.42857e-05	1.42857e-05
13-09-2023 03.18.58	CZ-2	1	5201	1	1	1	0	0	0	1.42857e-05	1.42857e-05	1.42857e-05
13-09-2023 03.19.15	CZ-2	1	5201	1	1	1	0	0	0	1.42857e-05	1.42857e-05	1.42857e-05
13-09-2023 03.19.31	CZ-2	1	5201	1	1	1	0	0	0	1.42857e-05	1.42857e-05	1.42857e-05
13-09-2023 03.19.48	CZ-2	1	5201	1	1	1	0	0	0	1.42857e-05	1.42857e-05	1.42857e-05
13-09-2023 03.20.04	CZ-2	1	5201	1	1	1	0	0	0	1.42857e-05	1.42857e-05	1.42857e-05
13-09-2023 03.20.20	CZ-2	1	5201	1	1	1	0	0	0	1.42857e-05	1.42857e-05	1.42857e-05
13-09-2023 03.20.37	CZ-2	1	5201	1	1	1	0	0	0	1.42857e-05	1.42857e-05	1.42857e-05
13-09-2023 03.20.53	CZ-2	1	5201	1	1	1	0	0	0	1.42857e-05	1.42857e-05	1.42857e-05
13-09-2023 03.21.10	CZ-2	1	5201	1	1	1	0	0	0	1.42857e-05	1.42857e-05	1.42857e-05
13-09-2023 03.21.26	CZ-2	1	5201	1	1	1	0	0	0	1.42857e-05	1.42857e-05	1.42857e-05
13-09-2023 03.21.43	CZ-2	1	5201	1	1	1	0	0	0	1.42857e-05	1.42857e-05	1.42857e-05
13-09-2023 03.21.59	CZ-2	1	5201	1	1	1	0	0	0	1.42857e-05	1.42857e-05	1.42857e-05
13-09-2023 03.22.16	CZ-2	1	5201	1	1	1	0	0	0	1.42857e-05	1.42857e-05	1.42857e-05
13-09-2023 03.22.32	CZ-2	1	5201	1	1	1	0	0	0	1.42857e-05	1.42857e-05	1.42857e-05
13-09-2023 03.22.49	CZ-2	1	5201	1	1	1	0	0	0	1.42857e-05	1.42857e-05	1.42857e-05
13-09-2023 03.23.05	CZ-2	1	5201	1	1	1	0	0	0	1.42857e-05	1.42857e-05	1.42857e-05
13-09-2023 03.23.21	CZ-2	1	5201	1	1	1	0	0	0	1.42857e-05	1.42857e-05	1.42857e-05
13-09-2023 03.23.38	CZ-2	1	5201	1	1	1	0	0	0	1.42857e-05	1.42857e-05	1.42857e-05
13-09-2023 03.23.54	CZ-2	1	5201	1	1	1	0	0	0	1.42857e-05	1.42857e-05	1.42857e-05
13-09-2023 03.24.11	CZ-2	1	5201	1	1	1	0	0	0	1.42857e-05	1.42857e-05	1.42857e-05
13-09-2023 03.24.27	CZ-2	1	5201	1	1	1	0	0	0	1.42857e-05	1.42857e-05	1.42857e-05
13-09-2023 03.24.44	CZ-2	1	5201	1	1	1	0	0	0	1.42857e-05	1.42857e-05	1.42857e-05
13-09-2023 03.25.00	CZ-2	1	5201	1	1	1	0	0	0	1.42857e-05	1.42857e-05	1.42857e-05
13-09-2023 03.25.17	CZ-2	1	5201	1	1	1	0	0	0	1.42857e-05	1.42857e-05	1.42857e-05
13-09-2023 03.25.33	CZ-2	1	5201	1	1	1	0	0	0	1.42857e-05	1.42857e-05	1.42857e-05
13-09-2023 03.25.50	CZ-2	1	5201	1	1	1	0	0	0	1.42857e-05	1.42857e-05	1.42857e-05
13-09-2023 03.26.06	CZ-2	1	5201	1	1	1	0	0	0	1.42857e-05	1.42857e-05	1.42857e-05
13-09-2023 03.26.23	CZ-2	1	5201	1	1	1	0	0	0	1.42857e-05	1.42857e-05	1.42857e-05
13-09-2023 03.26.39	CZ-2	1	5201	1	1	1	0	0	0	1.42857e-05	1.42857e-05	1.42857e-05
13-09-2023 03.26.55	CZ-2	1	5201	1	1	1	0	0	0	1.42857e-05	1.42857e-05	1.42857e-05
13-09-2023 03.27.12	CZ-2	1	5201	1	1	1	0	0	0	1.42857e-05	1.42857e-05	1.42857e-05
13-09-2023 03.27.28	CZ-2	1	5201	1	1	1	0	0	0	1.42857e-05	1.42857e-05	1.42857e-05
13-09-2023 03.27.45	CZ-2	1	5201	1	1	1	0	0	0	1.42857e-05	1.42857e-05	1.42857e-05
13-09-2023 03.28.01	CZ-2	1	5201	1	1	1	0	0	0	1.42857e-05	1.42857e-05	1.42857e-05
13-09-2023 03.28.18	CZ-2	1	5201	1	1	1	0	0	0	1.42857e-05	1.42857e-05	1.42857e-05
13-09-2023 03.28.34	CZ-2	1	5201	1	1	1	0	0	0	1.42857e-05	1.42857e-05	1.42857e-05
13-09-2023 03.28.51	CZ-2	1	5201	1	1	1	0	0	0	1.42857e-05	1.42857e-05	1.42857e-05
13-09-2023 03.29.09	CZ-2	1	5201	1	1	1	0	0	0	1.42857e-05	1.42857e-05	1.42857e-05
13-09-2023 03.29.26	CZ-2	1	5201	1	1	1	0	0	0	1.42857e-05	1.42857e-05	1.42857e-05
13-09-2023 03.29.44	CZ-2	1	5201	1	1	1	0	0	0	1.42857e-05	1.42857e-05	1.42857e-05
13-09-2023 03.30.02	CZ-2	1	5201	1	1	1	0	0	0	1.42857e-05	1.42857e-05	1.42857e-05
13-09-2023 03.30.20	CZ-2	1	5201	1	1	1	0	0	0	1.42857e-05	1.42857e-05	1.42857e-05
13-09-2023 03.30.38	CZ-2	1	5201	1	1	1	0	0	0	1.42857e-05	1.42857e-05	1.42857e-05
13-09-2023 03.30.56	CZ-2	1	5201	1	1	1	0	0	0	1.42857e-05	1.42857e-05	1.42857e-05
13-09-2023 03.31.14	CZ-2	1	5201	1	1	1	0	0	0	1.42857e-05	1.42857e-05	1.42857e-05
13-09-2023 03.31.32	CZ-2	1	5201	1	1	1	0	0	0	1.42857e-05	1.42857e-05	1.42857e-05
13-09-2023 03.31.50	CZ-2	1	5201	1	1	1	0	0	0	1.42857e-05	1.42857e-05	1.42857e-05
13-09-2023 03.32.08	CZ-2	1	5201	1	1	1	0	0	0	1.42857e-05	1.42857e-05	1.42857e-05
13-09-2023 03.32.26	CZ-2	1	5201	1	1	1	0	0	0	1.42857e-05	1.42857e-05	1.42857e-05
13-09-2023 03.32.44	CZ-2	1	5201	1	1	1	0	0	0	1.42857e-05	1.42857e-05	1.42857e-05
13-09-2023 03.33.02	CZ-2	1	5201	1	1	1	0	0	0	1.42857e-05	1.42857e-05	1.42857e-05
13-09-2023 03.33.20	CZ-2	1	5201	1	1	1	0	0	0	1.42857e-05	1.42857e-05	1.42857e-05
13-09-2023 03.33.38	CZ-2	1	5201	1	1	1	0	0	0	1.42857e-05	1.42857e-05	1.42857e-05
13-09-2023 03.33.56	CZ-2	1	5201	1	1	1	0	0	0	1.42857e-05	1.42857e-05	1.42857e-05
13-09-2023 03.34.13	CZ-2	1	5201	1	1	1	0	0	0	1.42857e-05	1.42857e-05	1.42857e-05
13-09-2023 03.34.31	CZ-2	1	5201	1	1	1	0	0	0	1.42857e-05	1.42857e-05	1.42857e-05
13-09-2023 03.34.49	CZ-2	1	5201	1	1	1	0	0	0	1.42857e-05	1.42857e-05	1.42857e-05
13-09-2023 03.35.07	CZ-2	1	5201	1	1	1	0	0	0	1.42857e-05	1.42857e-05	1.42857e-05
13-09-2023 03.35.25	CZ-2	1	5201	1	1	1	0	0	0	1.42857e-05	1.42857e-05	1.42857e-05
13-09-2023 03.35.43	CZ-2	1	5201	0	1	1	0	0	20	0	1.42857e-05	1.42857e-05
13-09-2023 03.36.01	CZ-2	27	4989	18	22	17	0	0	16	0.000257143	0.000314286	0.000242857
13-09-2023 04.22.53	CZ-2	3	2344	4	2	1	0	25	0	5.71428e-05	2.85714e-05	1.42857e-05
13-09-2023 04.23.07	CZ-2	129	4735	90	103	79	5	8	86	0.00128571	0.00147143	0.00112857
13-09-2023 04.23.20	CZ-2	129	4735	90	103	79	4	0	86	0.00128571	0.00147143	0.00112857
13-09-2023 04.23.34	CZ-2	137	4685	96	109	83	1	6	93	0.00137143	0.00155714	0.00118571
13-09-2023 04.23.48	CZ-2	137	4685	96	109	83	1	0	93	0.00137143	0.00155714	0.00118571
13-09-2023 04.24.01	CZ-2	137	4685	96	109	83	1	0	93	0.00137143	0.00155714	0.00118571
13-09-2023 04.24.15	CZ-2	137	4685	96	109	83	1	0	93	0.00137143	0.00155714	0.00118571
13-09-2023 04.24.29	CZ-2	136	4606	96	107	81	1	0	95	0.00137143	0.00152857	0.00115714
13-09-2023 04.24.42	CZ-2	136	4606	96	107	81	1	0	95	0.00137143	0.00152857	0.00115714
13-09-2023 04.24.56	CZ-2	136	4606	96	107	81	1	0	95	0.00137143	0.00152857	0.00115714
13-09-2023 04.25.10	CZ-2	136	4606	96	107	81	1	0	95	0.00137143	0.00152857	0.00115714
13-09-2023 04.25.23	CZ-2	136	4606	96	107	81	1	0	95	0.00137143	0.00152857	0.00115714
13-09-2023 04.25.37	CZ-2	137	4685	96	109	83	1	0	93	0.00137143	0.00155714	0.00118571
13-09-2023 04.25.51	CZ-2	136	4606	96	107	81	1	0	95	0.00137143	0.00152857	0.00115714
13-09-2023 04.26.04	CZ-2	137	4685	96	109	83	1	0	93	0.00137143	0.00155714	0.00118571
13-09-2023 04.26.18	CZ-2	136	4606	96	107	81	1	0	95	0.00137143	0.00152857	0.00115714
13-09-2023 04.26.32	CZ-2	136	4606	96	107	81	1	0	95	0.00137143	0.00152857	0.00115714
13-09-2023 04.26.48	CZ-2	137	4685	96	109	83	2	0	93	0.00137143	0.00155714	0.00118571
13-09-2023 04.27.05	CZ-2	137	4685	96	109	83	2	0	93	0.00137143	0.00155714	0.00118571
13-09-2023 04.27.21	CZ-2	137	4685	96	109	83	2	0	93	0.00137143	0.00155714	0.00118571
13-09-2023 04.27.38	CZ-2	137	4685	96	109	83	2	0	93	0.00137143	0.00155714	0.00118571
13-09-2023 04.27.54	CZ-2	137	4685	96	109	83	2	0	93	0.00137143	0.00155714	0.00118571
13-09-2023 04.28.11	CZ-2	137	4685	96	109	83	2	0	93	0.00137143	0.00155714	0.00118571
13-09-2023 04.28.27	CZ-2	137	4685	96	109	83	2	0	93	0.00137143	0.00155714	0.00118571
13-09-2023 04.28.44	CZ-2	137	4685	96	109	83	2	0	93	0.00137143	0.00155714	0.00118571
13-09-2023 04.29.00	CZ-2	137	4618	98	109	83	2	0	96	0.0014	0.00155714	0.00118571
13-09-2023 04.29.17	CZ-2	137	4685	96	109	83	2	0	93	0.00137143	0.00155714	0.00118571
13-09-2023 04.29.34	CZ-2	137	4685	96	109	83	2	0	93	0.00137143	0.00155714	0.00118571
13-09-2023 04.29.50	CZ-2	137	4685	96	109	83	2	0	93	0.00137143	0.00155714	0.00118571
13-09-2023 04.30.07	CZ-2	137	4618	98	109	83	2	0	96	0.0014	0.00155714	0.00118571
13-09-2023 04.30.23	CZ-2	137	4618	98	109	83	2	0	96	0.0014	0.00155714	0.00118571
13-09-2023 04.30.40	CZ-2	137	4618	98	109	83	2	0	96	0.0014	0.00155714	0.00118571
13-09-2023 04.30.56	CZ-2	137	4618	98	109	83	2	0	96	0.0014	0.00155714	0.00118571
13-09-2023 04.31.13	CZ-2	137	4618	98	109	83	2	0	96	0.0014	0.00155714	0.00118571
13-09-2023 04.31.29	CZ-2	137	4618	98	109	83	2	0	96	0.0014	0.00155714	0.00118571
13-09-2023 04.31.46	CZ-2	137	4618	98	109	83	2	0	96	0.0014	0.00155714	0.00118571
13-09-2023 04.32.02	CZ-2	137	4618	98	109	83	2	0	96	0.0014	0.00155714	0.00118571
13-09-2023 04.32.19	CZ-2	137	4618	98	109	83	2	0	96	0.0014	0.00155714	0.00118571
13-09-2023 04.32.35	CZ-2	137	4618	98	109	83	2	0	96	0.0014	0.00155714	0.00118571
13-09-2023 04.32.52	CZ-2	137	4618	98	109	83	2	0	96	0.0014	0.00155714	0.00118571
13-09-2023 04.33.09	CZ-2	137	4618	98	109	83	2	0	96	0.0014	0.00155714	0.00118571
13-09-2023 04.33.25	CZ-2	137	4618	98	109	83	2	0	96	0.0014	0.00155714	0.00118571
13-09-2023 04.33.42	CZ-2	137	4618	98	109	83	2	0	96	0.0014	0.00155714	0.00118571
13-09-2023 04.33.58	CZ-2	136	4606	96	107	81	2	0	95	0.00137143	0.00152857	0.00115714
13-09-2023 04.34.15	CZ-2	137	4685	96	109	83	2	0	93	0.00137143	0.00155714	0.00118571
13-09-2023 04.34.31	CZ-2	137	4685	96	109	83	2	0	93	0.00137143	0.00155714	0.00118571
13-09-2023 04.34.48	CZ-2	137	4685	96	109	83	2	0	93	0.00137143	0.00155714	0.00118571
13-09-2023 04.35.04	CZ-2	137	4685	96	109	83	2	0	93	0.00137143	0.00155714	0.00118571
13-09-2023 04.35.21	CZ-2	137	4685	96	109	83	2	0	93	0.00137143	0.00155714	0.00118571
13-09-2023 04.35.37	CZ-2	137	4685	96	109	83	2	0	93	0.00137143	0.00155714	0.00118571
13-09-2023 04.35.54	CZ-2	137	4685	96	109	83	2	0	93	0.00137143	0.00155714	0.00118571
13-09-2023 04.36.10	CZ-2	137	4685	96	109	83	2	0	93	0.00137143	0.00155714	0.00118571
13-09-2023 04.36.28	CZ-2	137	4685	96	109	83	2	0	93	0.00137143	0.00155714	0.00118571
13-09-2023 04.36.45	CZ-2	136	4606	96	107	81	2	0	95	0.00137143	0.00152857	0.00115714
13-09-2023 04.37.02	CZ-2	137	4685	96	109	83	2	0	93	0.00137143	0.00155714	0.00118571
13-09-2023 04.37.20	CZ-2	137	4685	96	109	83	2	0	93	0.00137143	0.00155714	0.00118571
13-09-2023 04.37.37	CZ-2	137	4685	96	109	83	2	0	93	0.00137143	0.00155714	0.00118571
13-09-2023 04.37.54	CZ-2	137	4685	96	109	83	2	0	93	0.00137143	0.00155714	0.00118571
13-09-2023 04.38.11	CZ-2	137	4685	96	109	83	2	0	93	0.00137143	0.00155714	0.00118571
13-09-2023 04.38.29	CZ-2	137	4685	96	109	83	2	0	93	0.00137143	0.00155714	0.00118571
13-09-2023 04.38.46	CZ-2	137	4685	96	109	83	2	0	93	0.00137143	0.00155714	0.00118571
13-09-2023 04.39.03	CZ-2	137	4685	96	109	83	2	0	93	0.00137143	0.00155714	0.00118571
13-09-2023 04.39.21	CZ-2	137	4685	96	109	83	2	0	93	0.00137143	0.00155714	0.00118571
13-09-2023 04.39.38	CZ-2	137	4685	96	109	83	2	0	93	0.00137143	0.00155714	0.00118571
13-09-2023 04.39.55	CZ-2	137	4685	96	109	83	2	0	93	0.00137143	0.00155714	0.00118571
13-09-2023 04.40.12	CZ-2	137	4685	96	109	83	2	0	93	0.00137143	0.00155714	0.00118571
13-09-2023 04.40.30	CZ-2	137	4685	96	109	83	2	0	93	0.00137143	0.00155714	0.00118571
13-09-2023 04.40.47	CZ-2	137	4685	96	109	83	2	0	93	0.00137143	0.00155714	0.00118571
13-09-2023 04.41.04	CZ-2	137	4685	96	109	83	2	0	93	0.00137143	0.00155714	0.00118571
13-09-2023 04.41.22	CZ-2	137	4685	96	109	83	2	0	93	0.00137143	0.00155714	0.00118571
13-09-2023 04.41.39	CZ-2	137	4685	96	109	83	2	0	93	0.00137143	0.00155714	0.00118571
13-09-2023 04.41.56	CZ-2	137	4685	96	109	83	2	0	93	0.00137143	0.00155714	0.00118571
13-09-2023 04.42.13	CZ-2	137	4685	96	109	83	2	0	93	0.00137143	0.00155714	0.00118571
13-09-2023 04.42.31	CZ-2	137	4685	96	109	83	2	0	93	0.00137143	0.00155714	0.00118571
13-09-2023 04.42.48	CZ-2	137	4685	96	109	83	2	0	93	0.00137143	0.00155714	0.00118571
13-09-2023 04.43.05	CZ-2	137	4685	96	109	83	2	0	93	0.00137143	0.00155714	0.00118571
13-09-2023 04.43.23	CZ-2	137	4685	96	109	83	2	0	93	0.00137143	0.00155714	0.00118571
13-09-2023 04.43.40	CZ-2	137	4685	96	109	83	2	0	93	0.00137143	0.00155714	0.00118571
13-09-2023 04.43.57	CZ-2	137	4685	96	109	83	2	0	93	0.00137143	0.00155714	0.00118571
13-09-2023 04.44.14	CZ-2	137	4685	96	109	83	2	0	93	0.00137143	0.00155714	0.00118571
13-09-2023 04.44.32	CZ-2	137	4685	96	109	83	2	0	93	0.00137143	0.00155714	0.00118571
13-09-2023 04.44.49	CZ-2	137	4685	96	109	83	2	0	93	0.00137143	0.00155714	0.00118571
13-09-2023 04.45.06	CZ-2	137	4685	96	109	83	2	0	93	0.00137143	0.00155714	0.00118571
13-09-2023 04.45.24	CZ-2	137	4685	96	109	83	2	0	93	0.00137143	0.00155714	0.00118571
13-09-2023 04.45.41	CZ-2	137	4685	96	109	83	2	0	93	0.00137143	0.00155714	0.00118571
13-09-2023 04.45.58	CZ-2	137	4618	98	109	83	2	0	96	0.0014	0.00155714	0.00118571
13-09-2023 04.46.15	CZ-2	137	4618	98	109	83	2	0	96	0.0014	0.00155714	0.00118571
13-09-2023 04.46.33	CZ-2	137	4618	98	109	83	2	0	96	0.0014	0.00155714	0.00118571
13-09-2023 04.46.50	CZ-2	137	4618	98	109	83	2	0	96	0.0014	0.00155714	0.00118571
13-09-2023 04.47.07	CZ-2	137	4618	98	109	83	2	0	96	0.0014	0.00155714	0.00118571
13-09-2023 04.47.24	CZ-2	137	4618	98	109	83	2	0	96	0.0014	0.00155714	0.00118571
13-09-2023 04.47.42	CZ-2	137	4618	98	109	83	2	0	96	0.0014	0.00155714	0.00118571
13-09-2023 04.47.59	CZ-2	137	4618	98	109	83	2	0	96	0.0014	0.00155714	0.00118571
13-09-2023 04.48.16	CZ-2	137	4618	98	109	83	2	0	96	0.0014	0.00155714	0.00118571
13-09-2023 04.48.34	CZ-2	137	4618	98	109	83	2	0	96	0.0014	0.00155714	0.00118571
13-09-2023 04.48.51	CZ-2	137	4618	98	109	83	2	0	96	0.0014	0.00155714	0.00118571
13-09-2023 04.49.08	CZ-2	137	4618	98	109	83	2	0	96	0.0014	0.00155714	0.00118571
13-09-2023 04.49.25	CZ-2	137	4685	96	109	83	2	0	93	0.00137143	0.00155714	0.00118571
13-09-2023 04.49.43	CZ-2	137	4685	96	109	83	2	0	93	0.00137143	0.00155714	0.00118571
13-09-2023 04.50.00	CZ-2	137	4685	96	109	83	2	0	93	0.00137143	0.00155714	0.00118571
13-09-2023 04.50.17	CZ-2	137	4685	96	109	83	2	0	93	0.00137143	0.00155714	0.00118571
13-09-2023 04.50.34	CZ-2	137	4618	98	109	83	2	0	96	0.0014	0.00155714	0.00118571
13-09-2023 04.50.52	CZ-2	137	4618	98	109	83	2	0	96	0.0014	0.00155714	0.00118571
13-09-2023 04.51.09	CZ-2	137	4618	98	109	83	2	0	96	0.0014	0.00155714	0.00118571
13-09-2023 04.51.26	CZ-2	137	4618	98	109	83	2	0	96	0.0014	0.00155714	0.00118571
13-09-2023 04.51.44	CZ-2	137	4685	96	109	83	1	0	93	0.00137143	0.00155714	0.00118571
13-09-2023 04.52.01	CZ-2	137	4685	96	109	83	1	0	93	0.00137143	0.00155714	0.00118571
13-09-2023 04.52.18	CZ-2	137	4685	96	109	83	1	0	93	0.00137143	0.00155714	0.00118571
13-09-2023 04.52.35	CZ-2	137	4685	96	109	83	1	0	93	0.00137143	0.00155714	0.00118571
13-09-2023 04.52.53	CZ-2	137	4685	96	109	83	1	0	93	0.00137143	0.00155714	0.00118571
13-09-2023 04.53.10	CZ-2	137	4685	96	109	83	1	0	93	0.00137143	0.00155714	0.00118571
13-09-2023 04.53.27	CZ-2	137	4685	96	109	83	1	0	93	0.00137143	0.00155714	0.00118571
13-09-2023 04.53.44	CZ-2	136	4606	96	107	81	1	0	95	0.00137143	0.00152857	0.00115714
13-09-2023 04.54.02	CZ-2	137	4685	96	109	83	1	0	93	0.00137143	0.00155714	0.00118571
13-09-2023 04.54.19	CZ-2	137	4685	96	109	83	1	0	93	0.00137143	0.00155714	0.00118571
13-09-2023 04.54.36	CZ-2	136	4606	96	107	81	1	0	95	0.00137143	0.00152857	0.00115714
13-09-2023 04.54.54	CZ-2	136	4606	96	107	81	1	0	95	0.00137143	0.00152857	0.00115714
13-09-2023 04.55.11	CZ-2	136	4606	96	107	81	1	0	95	0.00137143	0.00152857	0.00115714
13-09-2023 04.55.28	CZ-2	136	4606	96	107	81	1	0	95	0.00137143	0.00152857	0.00115714
13-09-2023 04.55.45	CZ-2	136	4606	96	107	81	1	0	95	0.00137143	0.00152857	0.00115714
13-09-2023 04.56.03	CZ-2	136	4606	96	107	81	1	0	95	0.00137143	0.00152857	0.00115714
13-09-2023 04.56.20	CZ-2	136	4606	96	107	81	1	0	95	0.00137143	0.00152857	0.00115714
13-09-2023 04.56.37	CZ-2	136	4606	96	107	81	1	0	95	0.00137143	0.00152857	0.00115714
13-09-2023 04.56.54	CZ-2	136	4606	96	107	81	2	0	95	0.00137143	0.00152857	0.00115714
13-09-2023 04.57.11	CZ-2	137	4685	96	109	83	2	0	93	0.00137143	0.00155714	0.00118571
13-09-2023 04.57.27	CZ-2	137	4685	96	109	83	2	0	93	0.00137143	0.00155714	0.00118571
13-09-2023 04.57.44	CZ-2	137	4685	96	109	83	2	0	93	0.00137143	0.00155714	0.00118571
13-09-2023 04.58.01	CZ-2	134	4715	94	107	82	2	0	90	0.00134286	0.00152857	0.00117143
13-09-2023 04.58.18	CZ-2	132	4704	92	105	80	2	0	89	0.00131429	0.0015	0.00114286
13-09-2023 04.58.35	CZ-2	137	4685	96	109	83	2	0	93	0.00137143	0.00155714	0.00118571
13-09-2023 04.58.52	CZ-2	136	4606	96	107	81	2	0	95	0.00137143	0.00152857	0.00115714
13-09-2023 04.59.09	CZ-2	137	4685	96	109	83	2	0	93	0.00137143	0.00155714	0.00118571
13-09-2023 04.59.25	CZ-2	137	4685	96	109	83	2	0	93	0.00137143	0.00155714	0.00118571
13-09-2023 04.59.42	CZ-2	137	4685	96	109	83	2	0	93	0.00137143	0.00155714	0.00118571
13-09-2023 04.59.59	CZ-2	137	4685	96	109	83	2	0	93	0.00137143	0.00155714	0.00118571
13-09-2023 05.00.16	CZ-2	137	4685	96	109	83	2	0	93	0.00137143	0.00155714	0.00118571
13-09-2023 05.00.33	CZ-2	137	4685	96	109	83	2	0	93	0.00137143	0.00155714	0.00118571
13-09-2023 05.00.50	CZ-2	136	4606	96	107	81	2	0	95	0.00137143	0.00152857	0.00115714
13-09-2023 05.01.07	CZ-2	136	4606	96	107	81	2	0	95	0.00137143	0.00152857	0.00115714
13-09-2023 05.01.24	CZ-2	136	4606	96	107	81	2	0	95	0.00137143	0.00152857	0.00115714
13-09-2023 05.01.40	CZ-2	137	4685	96	109	83	2	0	93	0.00137143	0.00155714	0.00118571
13-09-2023 05.01.57	CZ-2	136	4606	96	107	81	2	0	95	0.00137143	0.00152857	0.00115714
13-09-2023 05.02.14	CZ-2	136	4606	96	107	81	2	0	95	0.00137143	0.00152857	0.00115714
13-09-2023 05.02.31	CZ-2	136	4606	96	107	81	2	0	95	0.00137143	0.00152857	0.00115714
13-09-2023 05.02.48	CZ-2	136	4606	96	107	81	2	0	95	0.00137143	0.00152857	0.00115714
13-09-2023 05.03.05	CZ-2	136	4606	96	107	81	2	0	95	0.00137143	0.00152857	0.00115714
13-09-2023 05.03.22	CZ-2	136	4606	96	107	81	2	0	95	0.00137143	0.00152857	0.00115714
13-09-2023 05.03.39	CZ-2	136	4606	96	107	81	2	0	95	0.00137143	0.00152857	0.00115714
13-09-2023 05.03.55	CZ-2	137	4685	96	109	83	2	0	93	0.00137143	0.00155714	0.00118571
13-09-2023 05.04.12	CZ-2	136	4606	96	107	81	2	0	95	0.00137143	0.00152857	0.00115714
13-09-2023 05.04.29	CZ-2	136	4606	96	107	81	2	0	95	0.00137143	0.00152857	0.00115714
13-09-2023 05.04.46	CZ-2	136	4606	96	107	81	2	0	95	0.00137143	0.00152857	0.00115714
13-09-2023 05.05.03	CZ-2	136	4606	96	107	81	2	0	95	0.00137143	0.00152857	0.00115714
13-09-2023 05.05.20	CZ-2	136	4606	96	107	81	2	0	95	0.00137143	0.00152857	0.00115714
13-09-2023 05.05.37	CZ-2	136	4606	96	107	81	2	0	95	0.00137143	0.00152857	0.00115714
13-09-2023 05.05.53	CZ-2	136	4606	96	107	81	2	0	95	0.00137143	0.00152857	0.00115714
13-09-2023 05.08.15	CZ-2	136	4606	96	107	81	2	0	95	0.00137143	0.00152857	0.00115714
13-09-2023 05.08.30	CZ-2	136	4606	96	107	81	2	0	95	0.00137143	0.00152857	0.00115714
13-09-2023 05.08.45	CZ-2	136	4606	96	107	81	2	0	95	0.00137143	0.00152857	0.00115714
13-09-2023 05.09.00	CZ-2	136	4606	96	107	81	1	0	95	0.00137143	0.00152857	0.00115714
13-09-2023 05.09.15	CZ-2	136	4606	96	107	81	1	0	95	0.00137143	0.00152857	0.00115714
13-09-2023 05.09.30	CZ-2	136	4606	96	107	81	1	0	95	0.00137143	0.00152857	0.00115714
13-09-2023 05.09.45	CZ-2	136	4606	96	107	81	1	0	95	0.00137143	0.00152857	0.00115714
13-09-2023 05.10.00	CZ-2	136	4606	96	107	81	1	0	95	0.00137143	0.00152857	0.00115714
13-09-2023 05.10.15	CZ-2	136	4606	96	107	81	1	0	95	0.00137143	0.00152857	0.00115714
13-09-2023 05.10.30	CZ-2	136	4606	96	107	81	1	0	95	0.00137143	0.00152857	0.00115714
13-09-2023 05.10.45	CZ-2	136	4606	96	107	81	1	0	95	0.00137143	0.00152857	0.00115714
13-09-2023 05.11.00	CZ-2	136	4606	96	107	81	1	0	95	0.00137143	0.00152857	0.00115714
13-09-2023 05.11.15	CZ-2	136	4606	96	107	81	1	0	95	0.00137143	0.00152857	0.00115714
13-09-2023 05.11.30	CZ-2	136	4606	96	107	81	1	0	95	0.00137143	0.00152857	0.00115714
13-09-2023 05.11.45	CZ-2	136	4606	96	107	81	1	0	95	0.00137143	0.00152857	0.00115714
13-09-2023 05.12.00	CZ-2	136	4606	96	107	81	1	0	95	0.00137143	0.00152857	0.00115714
13-09-2023 05.12.15	CZ-2	136	4606	96	107	81	1	0	95	0.00137143	0.00152857	0.00115714
13-09-2023 05.12.30	CZ-2	136	4606	96	107	81	1	0	95	0.00137143	0.00152857	0.00115714
13-09-2023 05.12.45	CZ-2	136	4606	96	107	81	1	0	95	0.00137143	0.00152857	0.00115714
13-09-2023 05.13.00	CZ-2	136	4606	96	107	81	1	0	95	0.00137143	0.00152857	0.00115714
13-09-2023 05.13.15	CZ-2	136	4606	96	107	81	1	0	95	0.00137143	0.00152857	0.00115714
13-09-2023 05.13.30	CZ-2	136	4606	96	107	81	1	0	95	0.00137143	0.00152857	0.00115714
13-09-2023 05.13.45	CZ-2	136	4606	96	107	81	1	0	95	0.00137143	0.00152857	0.00115714
13-09-2023 05.14.00	CZ-2	136	4606	96	107	81	1	0	95	0.00137143	0.00152857	0.00115714
13-09-2023 05.14.15	CZ-2	136	4606	96	107	81	1	0	95	0.00137143	0.00152857	0.00115714
13-09-2023 05.14.30	CZ-2	136	4606	96	107	81	1	0	95	0.00137143	0.00152857	0.00115714
13-09-2023 05.14.45	CZ-2	136	4606	96	107	81	1	0	95	0.00137143	0.00152857	0.00115714
13-09-2023 05.15.00	CZ-2	136	4606	96	107	81	1	0	95	0.00137143	0.00152857	0.00115714
13-09-2023 05.15.15	CZ-2	136	4606	96	107	81	1	0	95	0.00137143	0.00152857	0.00115714
13-09-2023 05.15.30	CZ-2	136	4606	96	107	81	1	0	95	0.00137143	0.00152857	0.00115714
13-09-2023 05.15.45	CZ-2	136	4606	96	107	81	1	0	95	0.00137143	0.00152857	0.00115714
13-09-2023 05.16.00	CZ-2	136	4606	96	107	81	1	0	95	0.00137143	0.00152857	0.00115714
13-09-2023 05.16.15	CZ-2	136	4606	96	107	81	1	0	95	0.00137143	0.00152857	0.00115714
13-09-2023 05.16.32	CZ-2	132	4634	94	105	80	1	0	92	0.00134286	0.0015	0.00114286
13-09-2023 05.16.50	CZ-2	132	4704	92	105	80	2	0	89	0.00131429	0.0015	0.00114286
13-09-2023 05.17.07	CZ-2	131	4621	92	103	78	1	0	91	0.00131429	0.00147143	0.00111429
13-09-2023 05.17.24	CZ-2	132	4634	94	105	80	2	0	92	0.00134286	0.0015	0.00114286
13-09-2023 05.17.42	CZ-2	132	4634	94	105	80	2	0	92	0.00134286	0.0015	0.00114286
13-09-2023 05.17.59	CZ-2	132	4634	94	105	80	2	0	92	0.00134286	0.0015	0.00114286
13-09-2023 05.18.17	CZ-2	134	4715	94	107	82	2	0	90	0.00134286	0.00152857	0.00117143
13-09-2023 05.18.34	CZ-2	136	4606	96	107	81	2	0	95	0.00137143	0.00152857	0.00115714
13-09-2023 05.18.51	CZ-2	136	4606	96	107	81	2	0	95	0.00137143	0.00152857	0.00115714
13-09-2023 05.19.09	CZ-2	136	4606	96	107	81	2	0	95	0.00137143	0.00152857	0.00115714
13-09-2023 05.19.26	CZ-2	134	4715	94	107	82	2	0	90	0.00134286	0.00152857	0.00117143
13-09-2023 05.19.43	CZ-2	132	4634	94	105	80	2	0	92	0.00134286	0.0015	0.00114286
13-09-2023 05.20.01	CZ-2	136	4606	96	107	81	2	0	95	0.00137143	0.00152857	0.00115714
13-09-2023 05.20.18	CZ-2	136	4606	96	107	81	2	0	95	0.00137143	0.00152857	0.00115714
13-09-2023 05.20.36	CZ-2	137	4685	96	109	83	2	0	93	0.00137143	0.00155714	0.00118571
13-09-2023 05.20.53	CZ-2	136	4606	96	107	81	2	0	95	0.00137143	0.00152857	0.00115714
13-09-2023 05.21.10	CZ-2	136	4606	96	107	81	2	0	95	0.00137143	0.00152857	0.00115714
13-09-2023 05.21.28	CZ-2	136	4606	96	107	81	2	0	95	0.00137143	0.00152857	0.00115714
13-09-2023 05.21.45	CZ-2	137	4685	96	109	83	2	0	93	0.00137143	0.00155714	0.00118571
13-09-2023 05.22.03	CZ-2	136	4606	96	107	81	2	0	95	0.00137143	0.00152857	0.00115714
13-09-2023 05.22.20	CZ-2	136	4606	96	107	81	2	0	95	0.00137143	0.00152857	0.00115714
13-09-2023 05.22.37	CZ-2	134	4715	94	107	82	2	0	90	0.00134286	0.00152857	0.00117143
13-09-2023 05.22.55	CZ-2	134	4715	94	107	82	2	0	90	0.00134286	0.00152857	0.00117143
13-09-2023 05.23.12	CZ-2	136	4606	96	107	81	2	0	95	0.00137143	0.00152857	0.00115714
13-09-2023 05.23.30	CZ-2	136	4606	96	107	81	2	0	95	0.00137143	0.00152857	0.00115714
13-09-2023 05.23.47	CZ-2	136	4606	96	107	81	2	0	95	0.00137143	0.00152857	0.00115714
13-09-2023 05.24.04	CZ-2	136	4606	96	107	81	2	0	95	0.00137143	0.00152857	0.00115714
13-09-2023 05.24.22	CZ-2	136	4606	96	107	81	2	0	95	0.00137143	0.00152857	0.00115714
13-09-2023 05.24.39	CZ-2	134	4715	94	107	82	2	0	90	0.00134286	0.00152857	0.00117143
13-09-2023 05.24.57	CZ-2	132	4634	94	105	80	2	0	92	0.00134286	0.0015	0.00114286
13-09-2023 05.25.14	CZ-2	137	4685	96	109	83	2	0	93	0.00137143	0.00155714	0.00118571
13-09-2023 05.25.31	CZ-2	137	4685	96	109	83	2	0	93	0.00137143	0.00155714	0.00118571
13-09-2023 05.25.49	CZ-2	136	4606	96	107	81	2	0	95	0.00137143	0.00152857	0.00115714
13-09-2023 05.26.06	CZ-2	134	4715	94	107	82	2	0	90	0.00134286	0.00152857	0.00117143
13-09-2023 05.26.24	CZ-2	134	4715	94	107	82	2	0	90	0.00134286	0.00152857	0.00117143
13-09-2023 05.26.42	CZ-2	136	4606	96	107	81	2	0	95	0.00137143	0.00152857	0.00115714
13-09-2023 05.27.00	CZ-2	136	4606	96	107	81	2	0	95	0.00137143	0.00152857	0.00115714
13-09-2023 05.27.18	CZ-2	137	4685	96	109	83	2	0	93	0.00137143	0.00155714	0.00118571
13-09-2023 05.27.36	CZ-2	134	4715	94	107	82	2	0	90	0.00134286	0.00152857	0.00117143
13-09-2023 05.27.53	CZ-2	136	4606	96	107	81	1	0	95	0.00137143	0.00152857	0.00115714
13-09-2023 05.28.11	CZ-2	134	4715	94	107	82	1	0	90	0.00134286	0.00152857	0.00117143
13-09-2023 05.28.29	CZ-2	134	4715	94	107	82	1	0	90	0.00134286	0.00152857	0.00117143
13-09-2023 05.28.47	CZ-2	136	4606	96	107	81	1	0	95	0.00137143	0.00152857	0.00115714
13-09-2023 05.29.05	CZ-2	134	4715	94	107	82	1	0	90	0.00134286	0.00152857	0.00117143
13-09-2023 05.29.23	CZ-2	134	4715	94	107	82	1	0	90	0.00134286	0.00152857	0.00117143
13-09-2023 05.29.41	CZ-2	132	4634	94	105	80	2	0	92	0.00134286	0.0015	0.00114286
13-09-2023 05.29.59	CZ-2	136	4606	96	107	81	1	0	95	0.00137143	0.00152857	0.00115714
13-09-2023 05.30.16	CZ-2	136	4606	96	107	81	1	0	95	0.00137143	0.00152857	0.00115714
13-09-2023 05.30.34	CZ-2	136	4606	96	107	81	1	0	95	0.00137143	0.00152857	0.00115714
13-09-2023 05.30.52	CZ-2	136	4606	96	107	81	1	0	95	0.00137143	0.00152857	0.00115714
13-09-2023 05.31.10	CZ-2	136	4606	96	107	81	1	0	95	0.00137143	0.00152857	0.00115714
13-09-2023 05.31.28	CZ-2	136	4606	96	107	81	1	0	95	0.00137143	0.00152857	0.00115714
13-09-2023 05.31.46	CZ-2	137	4685	96	109	83	2	0	93	0.00137143	0.00155714	0.00118571
13-09-2023 05.32.04	CZ-2	136	4606	96	107	81	1	0	95	0.00137143	0.00152857	0.00115714
13-09-2023 05.32.22	CZ-2	137	4685	96	109	83	2	0	93	0.00137143	0.00155714	0.00118571
13-09-2023 05.32.39	CZ-2	136	4606	96	107	81	2	0	95	0.00137143	0.00152857	0.00115714
13-09-2023 05.32.57	CZ-2	136	4606	96	107	81	1	0	95	0.00137143	0.00152857	0.00115714
13-09-2023 05.33.15	CZ-2	136	4606	96	107	81	1	0	95	0.00137143	0.00152857	0.00115714
13-09-2023 05.33.33	CZ-2	136	4606	96	107	81	2	0	95	0.00137143	0.00152857	0.00115714
13-09-2023 05.33.51	CZ-2	137	4685	96	109	83	2	0	93	0.00137143	0.00155714	0.00118571
13-09-2023 05.34.09	CZ-2	136	4606	96	107	81	1	0	95	0.00137143	0.00152857	0.00115714
13-09-2023 05.34.27	CZ-2	136	4606	96	107	81	1	0	95	0.00137143	0.00152857	0.00115714
13-09-2023 05.34.45	CZ-2	136	4606	96	107	81	2	0	95	0.00137143	0.00152857	0.00115714
13-09-2023 05.35.03	CZ-2	137	4685	96	109	83	1	0	93	0.00137143	0.00155714	0.00118571
13-09-2023 05.35.20	CZ-2	137	4685	96	109	83	1	0	93	0.00137143	0.00155714	0.00118571
13-09-2023 05.35.38	CZ-2	137	4685	96	109	83	2	0	93	0.00137143	0.00155714	0.00118571
13-09-2023 05.35.56	CZ-2	137	4685	96	109	83	2	0	93	0.00137143	0.00155714	0.00118571
13-09-2023 05.36.14	CZ-2	137	4618	98	109	83	1	0	96	0.0014	0.00155714	0.00118571
13-09-2023 05.43.55	CZ-2	137	4685	96	109	83	2	0	93	0.00137143	0.00155714	0.00118571
13-09-2023 05.44.10	CZ-2	136	4606	96	107	81	2	0	95	0.00137143	0.00152857	0.00115714
13-09-2023 05.44.25	CZ-2	136	4606	96	107	81	1	0	95	0.00137143	0.00152857	0.00115714
13-09-2023 05.44.40	CZ-2	136	4606	96	107	81	1	0	95	0.00137143	0.00152857	0.00115714
13-09-2023 05.44.55	CZ-2	136	4606	96	107	81	1	0	95	0.00137143	0.00152857	0.00115714
13-09-2023 05.45.10	CZ-2	136	4606	96	107	81	1	0	95	0.00137143	0.00152857	0.00115714
13-09-2023 05.45.25	CZ-2	136	4606	96	107	81	1	0	95	0.00137143	0.00152857	0.00115714
13-09-2023 05.45.40	CZ-2	136	4606	96	107	81	1	0	95	0.00137143	0.00152857	0.00115714
13-09-2023 05.45.55	CZ-2	136	4606	96	107	81	1	0	95	0.00137143	0.00152857	0.00115714
13-09-2023 05.46.10	CZ-2	136	4606	96	107	81	1	0	95	0.00137143	0.00152857	0.00115714
13-09-2023 05.46.25	CZ-2	136	4606	96	107	81	1	0	95	0.00137143	0.00152857	0.00115714
13-09-2023 05.46.40	CZ-2	136	4606	96	107	81	1	0	95	0.00137143	0.00152857	0.00115714
13-09-2023 05.46.55	CZ-2	136	4606	96	107	81	1	0	95	0.00137143	0.00152857	0.00115714
13-09-2023 05.47.10	CZ-2	136	4606	96	107	81	1	0	95	0.00137143	0.00152857	0.00115714
13-09-2023 05.47.25	CZ-2	134	4715	94	107	82	1	0	90	0.00134286	0.00152857	0.00117143
13-09-2023 05.47.40	CZ-2	136	4606	96	107	81	1	0	95	0.00137143	0.00152857	0.00115714
13-09-2023 05.47.55	CZ-2	136	4606	96	107	81	1	0	95	0.00137143	0.00152857	0.00115714
13-09-2023 05.48.10	CZ-2	136	4606	96	107	81	1	0	95	0.00137143	0.00152857	0.00115714
13-09-2023 05.48.25	CZ-2	136	4606	96	107	81	1	0	95	0.00137143	0.00152857	0.00115714
13-09-2023 05.48.40	CZ-2	136	4606	96	107	81	1	0	95	0.00137143	0.00152857	0.00115714
13-09-2023 05.48.55	CZ-2	136	4606	96	107	81	1	0	95	0.00137143	0.00152857	0.00115714
13-09-2023 05.49.10	CZ-2	136	4606	96	107	81	1	0	95	0.00137143	0.00152857	0.00115714
13-09-2023 05.49.25	CZ-2	136	4606	96	107	81	1	0	95	0.00137143	0.00152857	0.00115714
13-09-2023 05.49.40	CZ-2	136	4606	96	107	81	1	0	95	0.00137143	0.00152857	0.00115714
13-09-2023 05.49.55	CZ-2	136	4606	96	107	81	1	0	95	0.00137143	0.00152857	0.00115714
13-09-2023 05.50.10	CZ-2	136	4606	96	107	81	1	0	95	0.00137143	0.00152857	0.00115714
13-09-2023 05.50.25	CZ-2	136	4606	96	107	81	1	0	95	0.00137143	0.00152857	0.00115714
13-09-2023 05.50.40	CZ-2	136	4606	96	107	81	1	0	95	0.00137143	0.00152857	0.00115714
13-09-2023 05.50.55	CZ-2	136	4606	96	107	81	1	0	95	0.00137143	0.00152857	0.00115714
13-09-2023 05.51.10	CZ-2	136	4606	96	107	81	1	0	95	0.00137143	0.00152857	0.00115714
13-09-2023 05.51.25	CZ-2	136	4606	96	107	81	1	0	95	0.00137143	0.00152857	0.00115714
13-09-2023 05.51.40	CZ-2	136	4606	96	107	81	1	0	95	0.00137143	0.00152857	0.00115714
13-09-2023 05.51.55	CZ-2	136	4606	96	107	81	1	0	95	0.00137143	0.00152857	0.00115714
13-09-2023 05.52.10	CZ-2	136	4606	96	107	81	1	0	95	0.00137143	0.00152857	0.00115714
13-09-2023 05.52.25	CZ-2	136	4606	96	107	81	1	0	95	0.00137143	0.00152857	0.00115714
13-09-2023 05.52.40	CZ-2	136	4606	96	107	81	1	0	95	0.00137143	0.00152857	0.00115714
13-09-2023 05.52.55	CZ-2	136	4606	96	107	81	1	0	95	0.00137143	0.00152857	0.00115714
13-09-2023 05.53.10	CZ-2	136	4606	96	107	81	1	0	95	0.00137143	0.00152857	0.00115714
13-09-2023 05.53.25	CZ-2	136	4606	96	107	81	1	0	95	0.00137143	0.00152857	0.00115714
13-09-2023 05.53.40	CZ-2	136	4606	96	107	81	1	0	95	0.00137143	0.00152857	0.00115714
13-09-2023 05.53.55	CZ-2	136	4606	96	107	81	1	0	95	0.00137143	0.00152857	0.00115714
13-09-2023 05.54.10	CZ-2	136	4606	96	107	81	1	0	95	0.00137143	0.00152857	0.00115714
13-09-2023 05.54.25	CZ-2	136	4606	96	107	81	1	0	95	0.00137143	0.00152857	0.00115714
13-09-2023 05.54.40	CZ-2	136	4606	96	107	81	1	0	95	0.00137143	0.00152857	0.00115714
13-09-2023 05.54.55	CZ-2	136	4606	96	107	81	1	0	95	0.00137143	0.00152857	0.00115714
13-09-2023 05.55.10	CZ-2	136	4606	96	107	81	1	0	95	0.00137143	0.00152857	0.00115714
13-09-2023 05.55.25	CZ-2	136	4606	96	107	81	1	0	95	0.00137143	0.00152857	0.00115714
13-09-2023 05.55.40	CZ-2	136	4606	96	107	81	1	0	95	0.00137143	0.00152857	0.00115714
13-09-2023 05.55.55	CZ-2	136	4606	96	107	81	1	0	95	0.00137143	0.00152857	0.00115714
13-09-2023 05.56.10	CZ-2	136	4606	96	107	81	1	0	95	0.00137143	0.00152857	0.00115714
13-09-2023 05.56.25	CZ-2	136	4606	96	107	81	1	0	95	0.00137143	0.00152857	0.00115714
13-09-2023 05.56.40	CZ-2	136	4606	96	107	81	1	0	95	0.00137143	0.00152857	0.00115714
13-09-2023 05.56.55	CZ-2	132	4634	94	105	80	1	0	92	0.00134286	0.0015	0.00114286
13-09-2023 05.57.10	CZ-2	132	4634	94	105	80	1	0	92	0.00134286	0.0015	0.00114286
13-09-2023 05.57.25	CZ-2	131	4621	92	103	78	1	0	91	0.00131429	0.00147143	0.00111429
13-09-2023 05.57.40	CZ-2	132	4634	94	105	80	1	0	92	0.00134286	0.0015	0.00114286
13-09-2023 05.57.57	CZ-2	132	4634	94	105	80	1	0	92	0.00134286	0.0015	0.00114286
13-09-2023 05.58.13	CZ-2	132	4634	94	105	80	1	0	92	0.00134286	0.0015	0.00114286
13-09-2023 05.58.30	CZ-2	131	4621	92	103	78	1	0	91	0.00131429	0.00147143	0.00111429
13-09-2023 05.58.47	CZ-2	131	4621	92	103	78	1	0	91	0.00131429	0.00147143	0.00111429
13-09-2023 05.59.04	CZ-2	131	4621	92	103	78	1	2	91	0.00131429	0.00147143	0.00111429
13-09-2023 05.59.20	CZ-2	131	4621	92	103	78	1	0	91	0.00131429	0.00147143	0.00111429
13-09-2023 05.59.37	CZ-2	131	4621	92	103	78	1	0	91	0.00131429	0.00147143	0.00111429
13-09-2023 05.59.54	CZ-2	132	4704	92	105	80	1	0	89	0.00131429	0.0015	0.00114286
13-09-2023 06.00.10	CZ-2	132	4634	94	105	80	1	0	92	0.00134286	0.0015	0.00114286
13-09-2023 06.00.27	CZ-2	131	4621	92	103	78	1	0	91	0.00131429	0.00147143	0.00111429
13-09-2023 06.00.44	CZ-2	131	4621	92	103	78	1	0	91	0.00131429	0.00147143	0.00111429
13-09-2023 06.01.01	CZ-2	131	4621	92	103	78	1	0	91	0.00131429	0.00147143	0.00111429
13-09-2023 06.01.17	CZ-2	132	4634	94	105	80	1	0	92	0.00134286	0.0015	0.00114286
13-09-2023 06.01.34	CZ-2	132	4634	94	105	80	1	0	92	0.00134286	0.0015	0.00114286
13-09-2023 06.01.51	CZ-2	132	4634	94	105	80	1	0	92	0.00134286	0.0015	0.00114286
13-09-2023 06.02.08	CZ-2	132	4634	94	105	80	1	0	92	0.00134286	0.0015	0.00114286
13-09-2023 06.02.24	CZ-2	132	4704	92	105	80	1	0	89	0.00131429	0.0015	0.00114286
13-09-2023 06.02.41	CZ-2	132	4634	94	105	80	1	0	92	0.00134286	0.0015	0.00114286
13-09-2023 06.02.58	CZ-2	132	4634	94	105	80	1	0	92	0.00134286	0.0015	0.00114286
13-09-2023 06.03.15	CZ-2	132	4634	94	105	80	1	0	92	0.00134286	0.0015	0.00114286
13-09-2023 06.03.31	CZ-2	132	4634	94	105	80	1	0	92	0.00134286	0.0015	0.00114286
13-09-2023 06.03.48	CZ-2	132	4634	94	105	80	1	0	92	0.00134286	0.0015	0.00114286
13-09-2023 06.04.05	CZ-2	129	4693	90	102	78	1	0	88	0.00128571	0.00145714	0.00111429
13-09-2023 06.04.22	CZ-2	131	4621	92	103	78	1	0	91	0.00131429	0.00147143	0.00111429
13-09-2023 06.04.38	CZ-2	131	4621	92	103	78	1	0	91	0.00131429	0.00147143	0.00111429
13-09-2023 06.04.55	CZ-2	129	4693	90	102	78	1	0	88	0.00128571	0.00145714	0.00111429
13-09-2023 06.05.12	CZ-2	131	4621	92	103	78	1	0	91	0.00131429	0.00147143	0.00111429
13-09-2023 06.05.29	CZ-2	129	4735	90	103	79	1	0	86	0.00128571	0.00147143	0.00112857
13-09-2023 06.05.45	CZ-2	131	4621	92	103	78	1	0	91	0.00131429	0.00147143	0.00111429
13-09-2023 06.06.02	CZ-2	131	4621	92	103	78	1	0	91	0.00131429	0.00147143	0.00111429
13-09-2023 06.06.19	CZ-2	131	4621	92	103	78	1	0	91	0.00131429	0.00147143	0.00111429
13-09-2023 06.06.36	CZ-2	131	4621	92	103	78	1	0	91	0.00131429	0.00147143	0.00111429
13-09-2023 06.06.52	CZ-2	132	4634	94	105	80	2	0	92	0.00134286	0.0015	0.00114286
13-09-2023 06.07.09	CZ-2	131	4621	92	103	78	1	0	91	0.00131429	0.00147143	0.00111429
13-09-2023 06.07.26	CZ-2	131	4621	92	103	78	1	0	91	0.00131429	0.00147143	0.00111429
13-09-2023 06.07.43	CZ-2	134	4715	94	107	82	1	0	90	0.00134286	0.00152857	0.00117143
13-09-2023 06.07.59	CZ-2	132	4634	94	105	80	2	0	92	0.00134286	0.0015	0.00114286
13-09-2023 06.08.16	CZ-2	132	4634	94	105	80	1	0	92	0.00134286	0.0015	0.00114286
13-09-2023 06.08.33	CZ-2	132	4634	94	105	80	1	0	92	0.00134286	0.0015	0.00114286
13-09-2023 06.08.50	CZ-2	132	4704	92	105	80	1	0	89	0.00131429	0.0015	0.00114286
13-09-2023 06.09.07	CZ-2	131	4621	92	103	78	1	0	91	0.00131429	0.00147143	0.00111429
13-09-2023 06.09.24	CZ-2	132	4634	94	105	80	1	0	92	0.00134286	0.0015	0.00114286
13-09-2023 06.09.40	CZ-2	132	4634	94	105	80	2	0	92	0.00134286	0.0015	0.00114286
13-09-2023 06.09.57	CZ-2	132	4634	94	105	80	1	0	92	0.00134286	0.0015	0.00114286
13-09-2023 06.10.14	CZ-2	132	4634	94	105	80	2	0	92	0.00134286	0.0015	0.00114286
13-09-2023 06.10.31	CZ-2	132	4634	94	105	80	2	0	92	0.00134286	0.0015	0.00114286
13-09-2023 06.10.48	CZ-2	132	4634	94	105	80	2	0	92	0.00134286	0.0015	0.00114286
13-09-2023 06.11.05	CZ-2	132	4634	94	105	80	2	0	92	0.00134286	0.0015	0.00114286
13-09-2023 06.11.21	CZ-2	132	4634	94	105	80	1	0	92	0.00134286	0.0015	0.00114286
13-09-2023 06.11.38	CZ-2	132	4634	94	105	80	1	0	92	0.00134286	0.0015	0.00114286
13-09-2023 06.11.55	CZ-2	132	4634	94	105	80	1	0	92	0.00134286	0.0015	0.00114286
13-09-2023 06.12.12	CZ-2	132	4634	94	105	80	2	0	92	0.00134286	0.0015	0.00114286
13-09-2023 06.12.29	CZ-2	132	4634	94	105	80	1	0	92	0.00134286	0.0015	0.00114286
13-09-2023 06.12.46	CZ-2	132	4634	94	105	80	1	0	92	0.00134286	0.0015	0.00114286
13-09-2023 06.13.02	CZ-2	132	4634	94	105	80	2	0	92	0.00134286	0.0015	0.00114286
13-09-2023 06.13.19	CZ-2	132	4634	94	105	80	1	0	92	0.00134286	0.0015	0.00114286
13-09-2023 06.13.36	CZ-2	132	4634	94	105	80	1	0	92	0.00134286	0.0015	0.00114286
13-09-2023 06.13.53	CZ-2	132	4634	94	105	80	1	0	92	0.00134286	0.0015	0.00114286
13-09-2023 06.14.10	CZ-2	132	4634	94	105	80	1	0	92	0.00134286	0.0015	0.00114286
13-09-2023 06.14.27	CZ-2	129	4693	90	102	78	1	0	88	0.00128571	0.00145714	0.00111429
13-09-2023 06.14.43	CZ-2	131	4621	92	103	78	1	0	91	0.00131429	0.00147143	0.00111429
13-09-2023 06.15.00	CZ-2	129	4693	90	102	78	1	0	88	0.00128571	0.00145714	0.00111429
13-09-2023 06.15.17	CZ-2	132	4634	94	105	80	1	0	92	0.00134286	0.0015	0.00114286
13-09-2023 06.15.34	CZ-2	131	4621	92	103	78	1	0	91	0.00131429	0.00147143	0.00111429
13-09-2023 06.15.51	CZ-2	6	4439	5	5	4	0	0	5	7.14286e-05	7.14286e-05	5.71428e-05
13-09-2023 06.16.07	CZ-2	6	5201	5	6	5	0	0	3	7.14286e-05	8.57143e-05	7.14286e-05
13-09-2023 06.16.24	CZ-2	9	4566	6	7	5	0	0	5	8.57143e-05	0.0001	7.14286e-05
13-09-2023 06.16.41	CZ-2	11	4725	8	9	7	0	0	7	0.000114286	0.000128571	0.0001
13-09-2023 06.16.58	CZ-2	9	4566	6	7	5	0	0	5	8.57143e-05	0.0001	7.14286e-05
13-09-2023 06.17.15	CZ-2	11	4725	8	9	7	0	0	7	0.000114286	0.000128571	0.0001
13-09-2023 06.17.32	CZ-2	9	4657	7	8	6	0	0	6	0.0001	0.000114286	8.57143e-05
13-09-2023 06.17.48	CZ-2	9	4657	7	8	6	0	0	6	0.0001	0.000114286	8.57143e-05
13-09-2023 06.18.05	CZ-2	9	4657	7	8	6	0	0	6	0.0001	0.000114286	8.57143e-05
13-09-2023 06.18.22	CZ-2	9	4566	6	7	5	0	0	5	8.57143e-05	0.0001	7.14286e-05
13-09-2023 06.18.39	CZ-2	11	4725	8	9	7	0	0	7	0.000114286	0.000128571	0.0001
13-09-2023 06.18.56	CZ-2	11	4725	8	9	7	0	0	7	0.000114286	0.000128571	0.0001
13-09-2023 06.19.13	CZ-2	11	4725	8	9	7	0	0	7	0.000114286	0.000128571	0.0001
13-09-2023 06.19.28	CZ-2	11	4725	8	9	7	0	0	7	0.000114286	0.000128571	0.0001
13-09-2023 06.19.42	CZ-2	11	4725	8	9	7	0	0	7	0.000114286	0.000128571	0.0001
13-09-2023 06.19.57	CZ-2	11	4725	8	9	7	0	0	7	0.000114286	0.000128571	0.0001
13-09-2023 06.20.12	CZ-2	11	4725	8	9	7	0	0	7	0.000114286	0.000128571	0.0001
13-09-2023 06.20.27	CZ-2	11	4725	8	9	7	0	0	7	0.000114286	0.000128571	0.0001
13-09-2023 06.20.42	CZ-2	11	4725	8	9	7	0	0	7	0.000114286	0.000128571	0.0001
13-09-2023 06.20.57	CZ-2	11	4725	8	9	7	0	0	7	0.000114286	0.000128571	0.0001
13-09-2023 06.21.12	CZ-2	11	4725	8	9	7	0	0	7	0.000114286	0.000128571	0.0001
13-09-2023 06.21.27	CZ-2	11	4725	8	9	7	0	0	7	0.000114286	0.000128571	0.0001
13-09-2023 06.21.41	CZ-2	11	4725	8	9	7	0	0	7	0.000114286	0.000128571	0.0001
13-09-2023 06.21.56	CZ-2	11	4725	8	9	7	0	0	7	0.000114286	0.000128571	0.0001
13-09-2023 06.22.11	CZ-2	11	4725	8	9	7	0	0	7	0.000114286	0.000128571	0.0001
13-09-2023 06.22.26	CZ-2	11	4725	8	9	7	0	0	7	0.000114286	0.000128571	0.0001
13-09-2023 06.22.41	CZ-2	11	4725	8	9	7	0	0	7	0.000114286	0.000128571	0.0001
13-09-2023 06.22.56	CZ-2	11	4725	8	9	7	0	0	7	0.000114286	0.000128571	0.0001
13-09-2023 06.23.11	CZ-2	11	4725	8	9	7	0	0	7	0.000114286	0.000128571	0.0001
13-09-2023 06.23.26	CZ-2	11	4725	8	9	7	0	0	7	0.000114286	0.000128571	0.0001
13-09-2023 06.23.41	CZ-2	11	4725	8	9	7	0	0	7	0.000114286	0.000128571	0.0001
13-09-2023 06.23.55	CZ-2	9	4657	7	8	6	0	0	6	0.0001	0.000114286	8.57143e-05
13-09-2023 06.24.10	CZ-2	11	4725	8	9	7	0	0	7	0.000114286	0.000128571	0.0001
13-09-2023 06.24.25	CZ-2	11	4725	8	9	7	0	0	7	0.000114286	0.000128571	0.0001
13-09-2023 06.24.40	CZ-2	11	4725	8	9	7	0	0	7	0.000114286	0.000128571	0.0001
13-09-2023 06.24.55	CZ-2	11	4725	8	9	7	0	0	7	0.000114286	0.000128571	0.0001
13-09-2023 06.25.10	CZ-2	11	4725	8	9	7	0	0	7	0.000114286	0.000128571	0.0001
13-09-2023 06.25.25	CZ-2	11	4725	8	9	7	0	0	7	0.000114286	0.000128571	0.0001
13-09-2023 06.25.40	CZ-2	11	4725	8	9	7	0	0	7	0.000114286	0.000128571	0.0001
13-09-2023 06.25.55	CZ-2	11	4725	8	9	7	0	0	7	0.000114286	0.000128571	0.0001
13-09-2023 06.26.09	CZ-2	11	4725	8	9	7	0	0	7	0.000114286	0.000128571	0.0001
13-09-2023 06.26.24	CZ-2	11	4725	8	9	7	0	0	7	0.000114286	0.000128571	0.0001
13-09-2023 06.26.39	CZ-2	11	4725	8	9	7	0	0	7	0.000114286	0.000128571	0.0001
13-09-2023 06.26.54	CZ-2	11	4725	8	9	7	0	0	7	0.000114286	0.000128571	0.0001
13-09-2023 06.27.09	CZ-2	11	4725	8	9	7	0	0	7	0.000114286	0.000128571	0.0001
13-09-2023 06.27.24	CZ-2	11	4725	8	9	7	0	0	7	0.000114286	0.000128571	0.0001
13-09-2023 06.27.39	CZ-2	11	4725	8	9	7	0	0	7	0.000114286	0.000128571	0.0001
13-09-2023 06.27.54	CZ-2	11	4725	8	9	7	0	0	7	0.000114286	0.000128571	0.0001
13-09-2023 06.28.11	CZ-2	11	4725	8	9	7	0	0	7	0.000114286	0.000128571	0.0001
13-09-2023 06.28.29	CZ-2	11	4725	8	9	7	0	0	7	0.000114286	0.000128571	0.0001
13-09-2023 06.28.46	CZ-2	11	4725	8	9	7	0	0	7	0.000114286	0.000128571	0.0001
13-09-2023 06.29.04	CZ-2	11	4725	8	9	7	0	0	7	0.000114286	0.000128571	0.0001
13-09-2023 06.29.21	CZ-2	11	4725	8	9	7	0	0	7	0.000114286	0.000128571	0.0001
13-09-2023 06.29.39	CZ-2	11	4725	8	9	7	0	0	7	0.000114286	0.000128571	0.0001
13-09-2023 06.29.56	CZ-2	11	4725	8	9	7	0	0	7	0.000114286	0.000128571	0.0001
13-09-2023 06.30.13	CZ-2	11	4725	8	9	7	0	0	7	0.000114286	0.000128571	0.0001
13-09-2023 06.30.31	CZ-2	11	4725	8	9	7	0	0	7	0.000114286	0.000128571	0.0001
13-09-2023 06.30.48	CZ-2	11	4725	8	9	7	0	0	7	0.000114286	0.000128571	0.0001
13-09-2023 06.31.06	CZ-2	11	4725	8	9	7	0	0	7	0.000114286	0.000128571	0.0001
13-09-2023 06.31.23	CZ-2	11	4725	8	9	7	0	0	7	0.000114286	0.000128571	0.0001
13-09-2023 06.31.41	CZ-2	11	4725	8	9	7	0	0	7	0.000114286	0.000128571	0.0001
13-09-2023 06.31.58	CZ-2	11	4725	8	9	7	0	0	7	0.000114286	0.000128571	0.0001
13-09-2023 06.32.16	CZ-2	11	4725	8	9	7	0	0	7	0.000114286	0.000128571	0.0001
13-09-2023 06.32.33	CZ-2	11	4725	8	9	7	0	0	7	0.000114286	0.000128571	0.0001
13-09-2023 06.32.51	CZ-2	11	4725	8	9	7	0	0	7	0.000114286	0.000128571	0.0001
13-09-2023 06.33.08	CZ-2	11	4725	8	9	7	0	0	7	0.000114286	0.000128571	0.0001
13-09-2023 06.33.26	CZ-2	9	4657	7	8	6	0	0	6	0.0001	0.000114286	8.57143e-05
13-09-2023 06.33.43	CZ-2	11	4354	9	9	7	0	0	9	0.000128571	0.000128571	0.0001
13-09-2023 06.34.01	CZ-2	11	4354	9	9	7	0	0	9	0.000128571	0.000128571	0.0001
13-09-2023 06.34.18	CZ-2	11	4725	8	9	7	0	0	7	0.000114286	0.000128571	0.0001
13-09-2023 06.34.36	CZ-2	11	4354	9	9	7	0	0	9	0.000128571	0.000128571	0.0001
13-09-2023 06.34.53	CZ-2	11	4354	9	9	7	0	0	9	0.000128571	0.000128571	0.0001
13-09-2023 06.35.11	CZ-2	11	4354	9	9	7	0	0	9	0.000128571	0.000128571	0.0001
13-09-2023 06.35.28	CZ-2	11	4354	9	9	7	0	0	9	0.000128571	0.000128571	0.0001
13-09-2023 06.35.46	CZ-2	11	4354	9	9	7	0	0	9	0.000128571	0.000128571	0.0001
13-09-2023 06.36.03	CZ-2	11	4354	9	9	7	0	0	9	0.000128571	0.000128571	0.0001
13-09-2023 06.36.21	CZ-2	11	4354	9	9	7	0	0	9	0.000128571	0.000128571	0.0001
13-09-2023 06.36.38	CZ-2	11	4354	9	9	7	0	0	9	0.000128571	0.000128571	0.0001
13-09-2023 06.36.56	CZ-2	11	4354	9	9	7	0	0	9	0.000128571	0.000128571	0.0001
13-09-2023 06.37.13	CZ-2	11	4354	9	9	7	0	0	9	0.000128571	0.000128571	0.0001
13-09-2023 06.37.31	CZ-2	11	4354	9	9	7	0	0	9	0.000128571	0.000128571	0.0001
13-09-2023 06.37.48	CZ-2	11	4354	9	9	7	0	0	9	0.000128571	0.000128571	0.0001
13-09-2023 06.38.06	CZ-2	11	4354	9	9	7	0	0	9	0.000128571	0.000128571	0.0001
13-09-2023 06.38.23	CZ-2	11	4354	9	9	7	0	0	9	0.000128571	0.000128571	0.0001
13-09-2023 06.38.40	CZ-2	11	4354	9	9	7	0	0	9	0.000128571	0.000128571	0.0001
13-09-2023 06.38.58	CZ-2	11	4354	9	9	7	0	0	9	0.000128571	0.000128571	0.0001
13-09-2023 06.39.15	CZ-2	11	4354	9	9	7	0	0	9	0.000128571	0.000128571	0.0001
13-09-2023 06.39.32	CZ-2	11	4354	9	9	7	0	0	9	0.000128571	0.000128571	0.0001
13-09-2023 06.39.49	CZ-2	11	4354	9	9	7	0	0	9	0.000128571	0.000128571	0.0001
13-09-2023 06.40.07	CZ-2	11	4354	9	9	7	0	0	9	0.000128571	0.000128571	0.0001
13-09-2023 06.40.24	CZ-2	11	4354	9	9	7	0	0	9	0.000128571	0.000128571	0.0001
13-09-2023 06.40.41	CZ-2	11	4354	9	9	7	0	0	9	0.000128571	0.000128571	0.0001
13-09-2023 06.40.59	CZ-2	11	4354	9	9	7	0	0	9	0.000128571	0.000128571	0.0001
13-09-2023 06.41.16	CZ-2	11	4354	9	9	7	0	0	9	0.000128571	0.000128571	0.0001
13-09-2023 06.41.33	CZ-2	11	4354	9	9	7	0	0	9	0.000128571	0.000128571	0.0001
13-09-2023 06.41.51	CZ-2	11	4354	9	9	7	0	0	9	0.000128571	0.000128571	0.0001
13-09-2023 06.42.08	CZ-2	11	4354	9	9	7	0	0	9	0.000128571	0.000128571	0.0001
13-09-2023 06.42.25	CZ-2	11	4354	9	9	7	0	0	9	0.000128571	0.000128571	0.0001
13-09-2023 06.42.42	CZ-2	11	4354	9	9	7	0	0	9	0.000128571	0.000128571	0.0001
13-09-2023 06.43.00	CZ-2	11	4354	9	9	7	0	0	9	0.000128571	0.000128571	0.0001
13-09-2023 06.43.17	CZ-2	11	4354	9	9	7	0	0	9	0.000128571	0.000128571	0.0001
13-09-2023 06.43.34	CZ-2	11	4354	9	9	7	0	0	9	0.000128571	0.000128571	0.0001
13-09-2023 06.43.52	CZ-2	11	4354	9	9	7	0	0	9	0.000128571	0.000128571	0.0001
13-09-2023 06.44.09	CZ-2	11	4354	9	9	7	0	0	9	0.000128571	0.000128571	0.0001
13-09-2023 06.44.26	CZ-2	11	4354	9	9	7	0	0	9	0.000128571	0.000128571	0.0001
13-09-2023 06.44.44	CZ-2	11	4354	9	9	7	0	0	9	0.000128571	0.000128571	0.0001
13-09-2023 06.45.01	CZ-2	11	4354	9	9	7	0	0	9	0.000128571	0.000128571	0.0001
13-09-2023 06.45.18	CZ-2	11	4354	9	9	7	0	0	9	0.000128571	0.000128571	0.0001
13-09-2023 06.45.36	CZ-2	11	4354	9	9	7	0	0	9	0.000128571	0.000128571	0.0001
13-09-2023 06.45.53	CZ-2	11	4354	9	9	7	0	0	9	0.000128571	0.000128571	0.0001
13-09-2023 06.46.10	CZ-2	11	4354	9	9	7	0	0	9	0.000128571	0.000128571	0.0001
13-09-2023 06.46.27	CZ-2	11	4354	9	9	7	0	0	9	0.000128571	0.000128571	0.0001
13-09-2023 06.46.45	CZ-2	11	4725	8	9	7	0	0	7	0.000114286	0.000128571	0.0001
13-09-2023 06.47.02	CZ-2	800	4644	561	630	479	3	0	556	0.00801428	0.009	0.00684286
13-09-2023 06.47.19	CZ-2	795	4624	561	626	476	3	0	559	0.00801428	0.00894285	0.0068
13-09-2023 06.47.37	CZ-2	788	4620	557	621	472	3	0	555	0.00795714	0.00887143	0.00674286
13-09-2023 06.50.00	CZ-2	787	4656	552	621	473	4	0	545	0.00788571	0.00887143	0.00675714
13-09-2023 06.50.15	CZ-2	800	4644	561	630	479	9	0	556	0.00801428	0.009	0.00684286
13-09-2023 06.50.30	CZ-2	784	4628	552	617	469	3	0	549	0.00788571	0.00881428	0.0067
13-09-2023 06.50.45	CZ-2	793	4647	557	626	476	9	0	550	0.00795714	0.00894285	0.0068
13-09-2023 06.51.00	CZ-2	793	4647	557	626	476	9	0	550	0.00795714	0.00894285	0.0068
13-09-2023 06.51.15	CZ-2	784	4628	552	617	469	3	0	549	0.00788571	0.00881428	0.0067
13-09-2023 06.51.30	CZ-2	787	4656	552	621	473	8	0	545	0.00788571	0.00887143	0.00675714
13-09-2023 06.51.45	CZ-2	793	4647	557	626	476	9	0	550	0.00795714	0.00894285	0.0068
13-09-2023 06.52.00	CZ-2	793	4647	557	626	476	10	0	550	0.00795714	0.00894285	0.0068
13-09-2023 06.52.15	CZ-2	793	4647	557	626	476	9	0	550	0.00795714	0.00894285	0.0068
13-09-2023 06.52.30	CZ-2	793	4647	557	626	476	9	0	550	0.00795714	0.00894285	0.0068
13-09-2023 06.52.45	CZ-2	787	4656	552	621	473	4	0	545	0.00788571	0.00887143	0.00675714
13-09-2023 06.53.00	CZ-2	798	4674	557	630	480	9	0	547	0.00795714	0.009	0.00685714
13-09-2023 06.53.15	CZ-2	784	4628	552	617	469	4	0	549	0.00788571	0.00881428	0.0067
13-09-2023 06.53.30	CZ-2	793	4647	557	626	476	10	0	550	0.00795714	0.00894285	0.0068
13-09-2023 06.53.45	CZ-2	793	4647	557	626	476	10	0	550	0.00795714	0.00894285	0.0068
13-09-2023 06.54.00	CZ-2	795	4624	561	626	476	10	0	559	0.00801428	0.00894285	0.0068
13-09-2023 06.54.15	CZ-2	793	4647	557	626	476	10	0	550	0.00795714	0.00894285	0.0068
13-09-2023 06.54.30	CZ-2	793	4647	557	626	476	9	1	550	0.00795714	0.00894285	0.0068
13-09-2023 06.54.45	CZ-2	793	4647	557	626	476	9	0	550	0.00795714	0.00894285	0.0068
13-09-2023 06.55.00	CZ-2	787	4656	552	621	473	9	0	545	0.00788571	0.00887143	0.00675714
13-09-2023 06.55.15	CZ-2	793	4647	557	626	476	9	0	550	0.00795714	0.00894285	0.0068
13-09-2023 06.55.30	CZ-2	784	4628	552	617	469	4	0	549	0.00788571	0.00881428	0.0067
13-09-2023 06.55.45	CZ-2	9	4657	7	8	6	0	0	6	0.0001	0.000114286	8.57143e-05
13-09-2023 06.56.00	CZ-2	11	4725	8	9	7	0	0	7	0.000114286	0.000128571	0.0001
13-09-2023 06.56.15	CZ-2	9	4657	7	8	6	0	0	6	0.0001	0.000114286	8.57143e-05
13-09-2023 06.56.30	CZ-2	11	4725	8	9	7	0	0	7	0.000114286	0.000128571	0.0001
13-09-2023 06.56.45	CZ-2	11	4725	8	9	7	0	0	7	0.000114286	0.000128571	0.0001
13-09-2023 06.57.00	CZ-2	11	4725	8	9	7	0	0	7	0.000114286	0.000128571	0.0001
13-09-2023 06.57.15	CZ-2	11	4725	8	9	7	0	0	7	0.000114286	0.000128571	0.0001
13-09-2023 06.57.30	CZ-2	11	4725	8	9	7	0	0	7	0.000114286	0.000128571	0.0001
13-09-2023 06.57.45	CZ-2	11	4725	8	9	7	0	0	7	0.000114286	0.000128571	0.0001
13-09-2023 06.58.00	CZ-2	11	4725	8	9	7	0	0	7	0.000114286	0.000128571	0.0001
13-09-2023 06.58.15	CZ-2	11	4725	8	9	7	0	0	7	0.000114286	0.000128571	0.0001
13-09-2023 06.58.32	CZ-2	11	4354	9	9	7	0	0	9	0.000128571	0.000128571	0.0001
13-09-2023 06.58.49	CZ-2	11	4354	9	9	7	0	0	9	0.000128571	0.000128571	0.0001
13-09-2023 06.59.07	CZ-2	11	4725	8	9	7	0	0	7	0.000114286	0.000128571	0.0001
13-09-2023 06.59.24	CZ-2	11	4725	8	9	7	0	0	7	0.000114286	0.000128571	0.0001
13-09-2023 06.59.41	CZ-2	11	4725	8	9	7	0	0	7	0.000114286	0.000128571	0.0001
13-09-2023 06.59.59	CZ-2	12	4778	9	10	8	0	0	8	0.000128571	0.000142857	0.000114286
13-09-2023 07.00.16	CZ-2	11	4354	9	9	7	0	0	9	0.000128571	0.000128571	0.0001
13-09-2023 07.00.33	CZ-2	11	4725	8	9	7	0	0	7	0.000114286	0.000128571	0.0001
13-09-2023 07.00.50	CZ-2	11	4725	8	9	7	0	0	7	0.000114286	0.000128571	0.0001
13-09-2023 07.01.08	CZ-2	11	4725	8	9	7	0	0	7	0.000114286	0.000128571	0.0001
13-09-2023 07.01.25	CZ-2	11	4725	8	9	7	0	0	7	0.000114286	0.000128571	0.0001
13-09-2023 07.01.42	CZ-2	11	4354	9	9	7	0	0	9	0.000128571	0.000128571	0.0001
13-09-2023 07.02.00	CZ-2	11	4354	9	9	7	0	0	9	0.000128571	0.000128571	0.0001
13-09-2023 07.02.17	CZ-2	12	4778	9	10	8	0	0	8	0.000128571	0.000142857	0.000114286
13-09-2023 07.02.34	CZ-2	11	4354	9	9	7	0	0	9	0.000128571	0.000128571	0.0001
13-09-2023 07.02.51	CZ-2	12	4778	9	10	8	0	0	8	0.000128571	0.000142857	0.000114286
13-09-2023 07.03.09	CZ-2	12	4778	9	10	8	0	0	8	0.000128571	0.000142857	0.000114286
13-09-2023 07.03.26	CZ-2	12	4778	9	10	8	0	0	8	0.000128571	0.000142857	0.000114286
13-09-2023 07.03.43	CZ-2	11	4354	9	9	7	0	0	9	0.000128571	0.000128571	0.0001
13-09-2023 07.04.01	CZ-2	12	4778	9	10	8	0	0	8	0.000128571	0.000142857	0.000114286
13-09-2023 07.04.18	CZ-2	12	4778	9	10	8	0	0	8	0.000128571	0.000142857	0.000114286
13-09-2023 07.04.35	CZ-2	11	4725	8	9	7	0	0	7	0.000114286	0.000128571	0.0001
13-09-2023 07.04.53	CZ-2	11	4725	8	9	7	0	0	7	0.000114286	0.000128571	0.0001
13-09-2023 07.05.10	CZ-2	11	4725	8	9	7	0	0	7	0.000114286	0.000128571	0.0001
13-09-2023 07.05.27	CZ-2	11	4725	8	9	7	0	0	7	0.000114286	0.000128571	0.0001
13-09-2023 07.05.44	CZ-2	11	4725	8	9	7	0	0	7	0.000114286	0.000128571	0.0001
13-09-2023 07.06.02	CZ-2	11	4725	8	9	7	0	0	7	0.000114286	0.000128571	0.0001
13-09-2023 07.06.19	CZ-2	9	4657	7	8	6	0	0	6	0.0001	0.000114286	8.57143e-05
13-09-2023 07.06.36	CZ-2	11	4725	8	9	7	0	0	7	0.000114286	0.000128571	0.0001
13-09-2023 07.06.54	CZ-2	11	4725	8	9	7	0	0	7	0.000114286	0.000128571	0.0001
13-09-2023 07.07.11	CZ-2	12	4778	9	10	8	0	0	8	0.000128571	0.000142857	0.000114286
13-09-2023 07.07.28	CZ-2	12	4778	9	10	8	0	0	8	0.000128571	0.000142857	0.000114286
13-09-2023 07.07.45	CZ-2	12	4778	9	10	8	0	0	8	0.000128571	0.000142857	0.000114286
13-09-2023 07.08.03	CZ-2	12	4778	9	10	8	0	0	8	0.000128571	0.000142857	0.000114286
13-09-2023 07.10.24	CZ-2	12	4778	9	10	8	0	0	8	0.000128571	0.000142857	0.000114286
13-09-2023 07.10.39	CZ-2	12	4778	9	10	8	0	0	8	0.000128571	0.000142857	0.000114286
13-09-2023 07.10.54	CZ-2	11	4725	8	9	7	0	0	7	0.000114286	0.000128571	0.0001
13-09-2023 07.11.09	CZ-2	12	4778	9	10	8	0	0	8	0.000128571	0.000142857	0.000114286
13-09-2023 07.11.24	CZ-2	12	4778	9	10	8	0	0	8	0.000128571	0.000142857	0.000114286
13-09-2023 07.11.39	CZ-2	795	4624	561	626	476	3	0	559	0.00801428	0.00894285	0.0068
13-09-2023 07.11.54	CZ-2	788	4620	557	621	472	4	0	555	0.00795714	0.00887143	0.00674286
13-09-2023 07.12.09	CZ-2	793	4647	557	626	476	8	0	550	0.00795714	0.00894285	0.0068
13-09-2023 07.12.24	CZ-2	12	4778	9	10	8	0	0	8	0.000128571	0.000142857	0.000114286
13-09-2023 07.12.39	CZ-2	12	4778	9	10	8	0	0	8	0.000128571	0.000142857	0.000114286
13-09-2023 07.12.54	CZ-2	12	4778	9	10	8	0	0	8	0.000128571	0.000142857	0.000114286
13-09-2023 07.13.09	CZ-2	12	4778	9	10	8	0	0	8	0.000128571	0.000142857	0.000114286
13-09-2023 07.13.24	CZ-2	12	4778	9	10	8	0	0	8	0.000128571	0.000142857	0.000114286
13-09-2023 07.13.39	CZ-2	12	4778	9	10	8	0	0	8	0.000128571	0.000142857	0.000114286
13-09-2023 07.13.54	CZ-2	12	4778	9	10	8	0	0	8	0.000128571	0.000142857	0.000114286
13-09-2023 07.14.09	CZ-2	12	4778	9	10	8	0	0	8	0.000128571	0.000142857	0.000114286
13-09-2023 07.14.24	CZ-2	12	4778	9	10	8	0	0	8	0.000128571	0.000142857	0.000114286
13-09-2023 07.14.39	CZ-2	12	4778	9	10	8	0	0	8	0.000128571	0.000142857	0.000114286
13-09-2023 07.14.54	CZ-2	12	4778	9	10	8	0	0	8	0.000128571	0.000142857	0.000114286
13-09-2023 07.15.09	CZ-2	12	4778	9	10	8	0	0	8	0.000128571	0.000142857	0.000114286
13-09-2023 07.15.24	CZ-2	12	4778	9	10	8	0	0	8	0.000128571	0.000142857	0.000114286
13-09-2023 07.15.39	CZ-2	12	4778	9	10	8	0	0	8	0.000128571	0.000142857	0.000114286
13-09-2023 07.15.54	CZ-2	12	4778	9	10	8	0	0	8	0.000128571	0.000142857	0.000114286
13-09-2023 07.16.09	CZ-2	12	4778	9	10	8	0	0	8	0.000128571	0.000142857	0.000114286
13-09-2023 07.16.24	CZ-2	12	4778	9	10	8	0	0	8	0.000128571	0.000142857	0.000114286
13-09-2023 07.16.39	CZ-2	12	4778	9	10	8	0	0	8	0.000128571	0.000142857	0.000114286
13-09-2023 07.16.54	CZ-2	12	4778	9	10	8	0	0	8	0.000128571	0.000142857	0.000114286
13-09-2023 07.17.09	CZ-2	12	4778	9	10	8	0	0	8	0.000128571	0.000142857	0.000114286
13-09-2023 07.17.24	CZ-2	12	4778	9	10	8	0	0	8	0.000128571	0.000142857	0.000114286
13-09-2023 07.17.39	CZ-2	12	4778	9	10	8	0	0	8	0.000128571	0.000142857	0.000114286
13-09-2023 07.17.54	CZ-2	12	4778	9	10	8	0	0	8	0.000128571	0.000142857	0.000114286
13-09-2023 07.18.09	CZ-2	12	4778	9	10	8	0	0	8	0.000128571	0.000142857	0.000114286
13-09-2023 07.18.24	CZ-2	12	4778	9	10	8	0	0	8	0.000128571	0.000142857	0.000114286
13-09-2023 07.18.42	CZ-2	12	4778	9	10	8	0	0	8	0.000128571	0.000142857	0.000114286
13-09-2023 07.19.00	CZ-2	12	4778	9	10	8	0	0	8	0.000128571	0.000142857	0.000114286
13-09-2023 07.19.17	CZ-2	12	4778	9	10	8	0	0	8	0.000128571	0.000142857	0.000114286
13-09-2023 07.19.35	CZ-2	12	4778	9	10	8	0	0	8	0.000128571	0.000142857	0.000114286
13-09-2023 07.19.53	CZ-2	12	4778	9	10	8	0	0	8	0.000128571	0.000142857	0.000114286
13-09-2023 07.20.11	CZ-2	12	4778	9	10	8	0	0	8	0.000128571	0.000142857	0.000114286
13-09-2023 07.20.28	CZ-2	12	4778	9	10	8	0	0	8	0.000128571	0.000142857	0.000114286
13-09-2023 07.20.46	CZ-2	12	4778	9	10	8	0	0	8	0.000128571	0.000142857	0.000114286
13-09-2023 07.21.04	CZ-2	12	4778	9	10	8	1	0	8	0.000128571	0.000142857	0.000114286
13-09-2023 07.21.22	CZ-2	12	4778	9	10	8	0	0	8	0.000128571	0.000142857	0.000114286
13-09-2023 07.21.39	CZ-2	12	4778	9	10	8	1	0	8	0.000128571	0.000142857	0.000114286
13-09-2023 07.21.57	CZ-2	12	4778	9	10	8	1	0	8	0.000128571	0.000142857	0.000114286
13-09-2023 07.22.15	CZ-2	12	4778	9	10	8	1	0	8	0.000128571	0.000142857	0.000114286
13-09-2023 07.22.33	CZ-2	12	4778	9	10	8	1	0	8	0.000128571	0.000142857	0.000114286
13-09-2023 07.22.51	CZ-2	12	4778	9	10	8	0	0	8	0.000128571	0.000142857	0.000114286
13-09-2023 07.23.08	CZ-2	12	4778	9	10	8	1	0	8	0.000128571	0.000142857	0.000114286
13-09-2023 07.23.26	CZ-2	12	4778	9	10	8	1	0	8	0.000128571	0.000142857	0.000114286
13-09-2023 07.23.44	CZ-2	12	4778	9	10	8	1	0	8	0.000128571	0.000142857	0.000114286
13-09-2023 07.24.02	CZ-2	12	4778	9	10	8	1	0	8	0.000128571	0.000142857	0.000114286
13-09-2023 07.24.19	CZ-2	12	4778	9	10	8	1	0	8	0.000128571	0.000142857	0.000114286
13-09-2023 07.24.37	CZ-2	12	4778	9	10	8	1	0	8	0.000128571	0.000142857	0.000114286
13-09-2023 07.24.55	CZ-2	12	4778	9	10	8	1	0	8	0.000128571	0.000142857	0.000114286
13-09-2023 07.25.13	CZ-2	12	4778	9	10	8	1	0	8	0.000128571	0.000142857	0.000114286
13-09-2023 07.25.30	CZ-2	12	4778	9	10	8	1	0	8	0.000128571	0.000142857	0.000114286
13-09-2023 07.25.48	CZ-2	12	4778	9	10	8	1	0	8	0.000128571	0.000142857	0.000114286
13-09-2023 07.26.06	CZ-2	12	4778	9	10	8	1	0	8	0.000128571	0.000142857	0.000114286
13-09-2023 07.26.24	CZ-2	12	4778	9	10	8	1	0	8	0.000128571	0.000142857	0.000114286
13-09-2023 07.26.41	CZ-2	12	4778	9	10	8	1	0	8	0.000128571	0.000142857	0.000114286
13-09-2023 07.26.59	CZ-2	12	4778	9	10	8	1	0	8	0.000128571	0.000142857	0.000114286
13-09-2023 07.27.17	CZ-2	12	4778	9	10	8	1	0	8	0.000128571	0.000142857	0.000114286
13-09-2023 07.27.35	CZ-2	12	4778	9	10	8	1	0	8	0.000128571	0.000142857	0.000114286
13-09-2023 07.27.52	CZ-2	12	4778	9	10	8	1	0	8	0.000128571	0.000142857	0.000114286
13-09-2023 07.28.10	CZ-2	12	4778	9	10	8	1	0	8	0.000128571	0.000142857	0.000114286
13-09-2023 07.28.28	CZ-2	12	4778	9	10	8	1	0	8	0.000128571	0.000142857	0.000114286
13-09-2023 07.28.46	CZ-2	11	4725	8	9	7	1	0	7	0.000114286	0.000128571	0.0001
13-09-2023 07.29.03	CZ-2	12	4778	9	10	8	1	0	8	0.000128571	0.000142857	0.000114286
13-09-2023 07.29.21	CZ-2	12	4778	9	10	8	1	0	8	0.000128571	0.000142857	0.000114286
13-09-2023 07.29.39	CZ-2	12	4778	9	10	8	1	0	8	0.000128571	0.000142857	0.000114286
13-09-2023 07.29.57	CZ-2	12	4778	9	10	8	1	0	8	0.000128571	0.000142857	0.000114286
13-09-2023 07.30.15	CZ-2	12	4778	9	10	8	1	0	8	0.000128571	0.000142857	0.000114286
13-09-2023 07.30.33	CZ-2	12	4439	10	10	8	1	0	10	0.000142857	0.000142857	0.000114286
13-09-2023 07.30.50	CZ-2	12	4778	9	10	8	1	0	8	0.000128571	0.000142857	0.000114286
13-09-2023 07.31.08	CZ-2	12	4778	9	10	8	1	0	8	0.000128571	0.000142857	0.000114286
13-09-2023 07.31.26	CZ-2	12	4439	10	10	8	1	0	10	0.000142857	0.000142857	0.000114286
13-09-2023 07.31.44	CZ-2	12	4439	10	10	8	1	0	10	0.000142857	0.000142857	0.000114286
13-09-2023 07.32.02	CZ-2	12	4778	9	10	8	1	0	8	0.000128571	0.000142857	0.000114286
13-09-2023 07.32.19	CZ-2	12	4778	9	10	8	1	0	8	0.000128571	0.000142857	0.000114286
13-09-2023 07.32.37	CZ-2	12	4439	10	10	8	1	0	10	0.000142857	0.000142857	0.000114286
13-09-2023 07.32.55	CZ-2	14	4439	10	11	8	1	0	10	0.000142857	0.000157143	0.000114286
13-09-2023 07.33.13	CZ-2	14	4439	10	11	8	1	0	10	0.000142857	0.000157143	0.000114286
13-09-2023 07.33.31	CZ-2	14	4439	10	11	8	1	0	10	0.000142857	0.000157143	0.000114286
13-09-2023 07.33.48	CZ-2	14	4439	10	11	8	1	0	10	0.000142857	0.000157143	0.000114286
13-09-2023 07.34.06	CZ-2	14	4439	10	11	8	1	0	10	0.000142857	0.000157143	0.000114286
13-09-2023 07.34.24	CZ-2	14	4439	10	11	8	1	0	10	0.000142857	0.000157143	0.000114286
13-09-2023 07.34.42	CZ-2	14	4439	10	11	8	1	0	10	0.000142857	0.000157143	0.000114286
13-09-2023 07.35.00	CZ-2	14	4439	10	11	8	1	0	10	0.000142857	0.000157143	0.000114286
13-09-2023 07.35.17	CZ-2	14	4439	10	11	8	1	0	10	0.000142857	0.000157143	0.000114286
13-09-2023 07.35.35	CZ-2	14	4439	10	11	8	1	0	10	0.000142857	0.000157143	0.000114286
13-09-2023 07.35.53	CZ-2	14	4439	10	11	8	1	0	10	0.000142857	0.000157143	0.000114286
13-09-2023 07.36.11	CZ-2	14	4439	10	11	8	1	0	10	0.000142857	0.000157143	0.000114286
13-09-2023 07.36.29	CZ-2	14	4439	10	11	8	1	0	10	0.000142857	0.000157143	0.000114286
13-09-2023 07.36.46	CZ-2	14	4778	9	11	8	1	0	8	0.000128571	0.000157143	0.000114286
13-09-2023 07.37.04	CZ-2	14	4439	10	11	8	1	0	10	0.000142857	0.000157143	0.000114286
13-09-2023 07.37.22	CZ-2	14	4439	10	11	8	1	0	10	0.000142857	0.000157143	0.000114286
13-09-2023 07.37.40	CZ-2	14	4439	10	11	8	1	0	10	0.000142857	0.000157143	0.000114286
13-09-2023 07.37.58	CZ-2	14	4439	10	11	8	1	0	10	0.000142857	0.000157143	0.000114286
13-09-2023 07.38.15	CZ-2	14	4439	10	11	8	1	0	10	0.000142857	0.000157143	0.000114286
13-09-2023 07.40.42	CZ-2	14	4439	10	11	8	1	0	10	0.000142857	0.000157143	0.000114286
13-09-2023 07.40.57	CZ-2	14	4439	10	11	8	1	0	10	0.000142857	0.000157143	0.000114286
13-09-2023 07.41.12	CZ-2	14	4439	10	11	8	1	0	10	0.000142857	0.000157143	0.000114286
13-09-2023 07.41.27	CZ-2	14	4439	10	11	8	1	0	10	0.000142857	0.000157143	0.000114286
13-09-2023 07.41.42	CZ-2	14	4439	10	11	8	1	0	10	0.000142857	0.000157143	0.000114286
13-09-2023 07.41.57	CZ-2	14	4439	10	11	8	1	0	10	0.000142857	0.000157143	0.000114286
13-09-2023 07.42.12	CZ-2	14	4439	10	11	8	1	0	10	0.000142857	0.000157143	0.000114286
13-09-2023 07.42.27	CZ-2	12	4778	9	10	8	1	0	8	0.000128571	0.000142857	0.000114286
13-09-2023 07.42.42	CZ-2	14	4439	10	11	8	1	0	10	0.000142857	0.000157143	0.000114286
13-09-2023 07.42.57	CZ-2	14	4162	11	11	8	1	0	12	0.000157143	0.000157143	0.000114286
13-09-2023 07.43.12	CZ-2	14	4439	10	11	8	1	0	10	0.000142857	0.000157143	0.000114286
13-09-2023 07.43.27	CZ-2	14	4439	10	11	8	1	0	10	0.000142857	0.000157143	0.000114286
13-09-2023 07.43.42	CZ-2	14	4439	10	11	8	1	0	10	0.000142857	0.000157143	0.000114286
13-09-2023 07.43.57	CZ-2	14	4439	10	11	8	1	0	10	0.000142857	0.000157143	0.000114286
13-09-2023 07.44.12	CZ-2	14	4439	10	11	8	1	0	10	0.000142857	0.000157143	0.000114286
13-09-2023 07.44.27	CZ-2	14	4162	11	11	8	1	0	12	0.000157143	0.000157143	0.000114286
13-09-2023 07.44.42	CZ-2	14	4162	11	11	8	1	0	12	0.000157143	0.000157143	0.000114286
13-09-2023 07.44.57	CZ-2	14	4162	11	11	8	1	0	12	0.000157143	0.000157143	0.000114286
13-09-2023 07.45.12	CZ-2	14	4162	11	11	8	1	0	12	0.000157143	0.000157143	0.000114286
13-09-2023 07.45.27	CZ-2	14	4162	11	11	8	1	0	12	0.000157143	0.000157143	0.000114286
13-09-2023 07.45.42	CZ-2	14	4162	11	11	8	1	0	12	0.000157143	0.000157143	0.000114286
13-09-2023 07.45.57	CZ-2	14	4162	11	11	8	1	0	12	0.000157143	0.000157143	0.000114286
13-09-2023 07.46.12	CZ-2	14	4162	11	11	8	1	0	12	0.000157143	0.000157143	0.000114286
13-09-2023 07.46.27	CZ-2	14	4162	11	11	8	1	0	12	0.000157143	0.000157143	0.000114286
13-09-2023 07.46.42	CZ-2	14	4162	11	11	8	1	0	12	0.000157143	0.000157143	0.000114286
13-09-2023 07.46.57	CZ-2	14	4162	11	11	8	1	0	12	0.000157143	0.000157143	0.000114286
13-09-2023 07.47.12	CZ-2	14	4162	11	11	8	1	0	12	0.000157143	0.000157143	0.000114286
13-09-2023 07.47.27	CZ-2	14	4162	11	11	8	1	0	12	0.000157143	0.000157143	0.000114286
13-09-2023 07.47.42	CZ-2	14	4162	11	11	8	1	0	12	0.000157143	0.000157143	0.000114286
13-09-2023 07.47.57	CZ-2	14	4162	11	11	8	1	0	12	0.000157143	0.000157143	0.000114286
13-09-2023 07.48.12	CZ-2	14	4162	11	11	8	1	0	12	0.000157143	0.000157143	0.000114286
13-09-2023 07.48.27	CZ-2	14	4162	11	11	8	1	0	12	0.000157143	0.000157143	0.000114286
13-09-2023 07.48.42	CZ-2	14	4162	11	11	8	1	0	12	0.000157143	0.000157143	0.000114286
13-09-2023 07.48.59	CZ-2	14	4162	11	11	8	1	0	12	0.000157143	0.000157143	0.000114286
13-09-2023 07.49.16	CZ-2	14	4162	11	11	8	1	0	12	0.000157143	0.000157143	0.000114286
13-09-2023 07.49.34	CZ-2	14	4439	10	11	8	1	0	10	0.000142857	0.000157143	0.000114286
13-09-2023 07.49.51	CZ-2	12	4778	9	10	8	1	0	8	0.000128571	0.000142857	0.000114286
13-09-2023 07.50.09	CZ-2	14	4439	10	11	8	1	0	10	0.000142857	0.000157143	0.000114286
13-09-2023 07.50.26	CZ-2	14	4162	11	11	8	1	0	12	0.000157143	0.000157143	0.000114286
13-09-2023 07.50.43	CZ-2	14	4162	11	11	8	1	0	12	0.000157143	0.000157143	0.000114286
13-09-2023 07.51.01	CZ-2	14	4162	11	11	8	1	0	12	0.000157143	0.000157143	0.000114286
13-09-2023 07.51.18	CZ-2	14	4162	11	11	8	1	0	12	0.000157143	0.000157143	0.000114286
13-09-2023 07.51.35	CZ-2	14	4162	11	11	8	1	0	12	0.000157143	0.000157143	0.000114286
13-09-2023 07.51.53	CZ-2	14	4162	11	11	8	1	0	12	0.000157143	0.000157143	0.000114286
13-09-2023 07.52.10	CZ-2	14	4162	11	11	8	1	0	12	0.000157143	0.000157143	0.000114286
13-09-2023 07.52.28	CZ-2	14	4162	11	11	8	1	0	12	0.000157143	0.000157143	0.000114286
13-09-2023 07.52.45	CZ-2	14	4162	11	11	8	1	0	12	0.000157143	0.000157143	0.000114286
13-09-2023 07.53.02	CZ-2	14	4162	11	11	8	1	0	12	0.000157143	0.000157143	0.000114286
13-09-2023 07.53.20	CZ-2	14	4162	11	11	8	1	0	12	0.000157143	0.000157143	0.000114286
13-09-2023 07.53.37	CZ-2	14	4162	11	11	8	1	0	12	0.000157143	0.000157143	0.000114286
13-09-2023 07.53.54	CZ-2	14	4162	11	11	8	1	0	12	0.000157143	0.000157143	0.000114286
13-09-2023 07.54.12	CZ-2	14	4162	11	11	8	1	0	12	0.000157143	0.000157143	0.000114286
13-09-2023 07.54.29	CZ-2	14	4162	11	11	8	1	0	12	0.000157143	0.000157143	0.000114286
13-09-2023 07.54.47	CZ-2	14	4162	11	11	8	1	0	12	0.000157143	0.000157143	0.000114286
13-09-2023 07.55.04	CZ-2	14	4162	11	11	8	1	0	12	0.000157143	0.000157143	0.000114286
13-09-2023 07.55.21	CZ-2	14	4162	11	11	8	1	0	12	0.000157143	0.000157143	0.000114286
13-09-2023 07.55.39	CZ-2	14	4162	11	11	8	1	0	12	0.000157143	0.000157143	0.000114286
13-09-2023 07.55.56	CZ-2	14	4162	11	11	8	1	0	12	0.000157143	0.000157143	0.000114286
13-09-2023 07.56.13	CZ-2	14	4162	11	11	8	1	0	12	0.000157143	0.000157143	0.000114286
13-09-2023 07.56.31	CZ-2	14	4162	11	11	8	1	0	12	0.000157143	0.000157143	0.000114286
13-09-2023 07.56.48	CZ-2	14	4162	11	11	8	1	0	12	0.000157143	0.000157143	0.000114286
13-09-2023 07.57.06	CZ-2	14	4162	11	11	8	1	0	12	0.000157143	0.000157143	0.000114286
13-09-2023 07.57.23	CZ-2	14	4162	11	11	8	1	0	12	0.000157143	0.000157143	0.000114286
13-09-2023 07.57.40	CZ-2	14	4162	11	11	8	1	0	12	0.000157143	0.000157143	0.000114286
13-09-2023 07.57.58	CZ-2	14	4162	11	11	8	1	0	12	0.000157143	0.000157143	0.000114286
13-09-2023 07.58.15	CZ-2	14	4162	11	11	8	1	0	12	0.000157143	0.000157143	0.000114286
13-09-2023 07.58.33	CZ-2	14	4162	11	11	8	1	0	12	0.000157143	0.000157143	0.000114286
13-09-2023 08.01.02	CZ-2	16	4508	11	12	9	1	0	11	0.000157143	0.000171429	0.000128571
13-09-2023 08.01.17	CZ-2	16	4508	11	12	9	1	0	11	0.000157143	0.000171429	0.000128571
13-09-2023 08.01.32	CZ-2	14	4162	11	11	8	1	0	12	0.000157143	0.000157143	0.000114286
13-09-2023 08.01.47	CZ-2	16	4508	11	12	9	1	0	11	0.000157143	0.000171429	0.000128571
13-09-2023 08.02.02	CZ-2	14	4162	11	11	8	1	0	12	0.000157143	0.000157143	0.000114286
13-09-2023 08.02.17	CZ-2	16	4508	11	12	9	1	0	11	0.000157143	0.000171429	0.000128571
13-09-2023 08.02.32	CZ-2	16	4508	11	12	9	1	0	11	0.000157143	0.000171429	0.000128571
13-09-2023 08.02.47	CZ-2	16	4508	11	12	9	1	0	11	0.000157143	0.000171429	0.000128571
13-09-2023 08.03.02	CZ-2	16	4508	11	12	9	1	0	11	0.000157143	0.000171429	0.000128571
13-09-2023 08.03.17	CZ-2	12	4778	9	10	8	1	0	8	0.000128571	0.000142857	0.000114286
13-09-2023 08.03.32	CZ-2	16	4508	11	12	9	1	0	11	0.000157143	0.000171429	0.000128571
13-09-2023 08.03.47	CZ-2	16	4508	11	12	9	1	0	11	0.000157143	0.000171429	0.000128571
13-09-2023 08.04.02	CZ-2	16	4508	11	12	9	1	0	11	0.000157143	0.000171429	0.000128571
13-09-2023 08.04.17	CZ-2	16	4508	11	12	9	1	0	11	0.000157143	0.000171429	0.000128571
13-09-2023 08.04.32	CZ-2	16	4508	11	12	9	1	0	11	0.000157143	0.000171429	0.000128571
13-09-2023 08.04.47	CZ-2	16	4508	11	12	9	1	0	11	0.000157143	0.000171429	0.000128571
13-09-2023 08.05.02	CZ-2	16	4508	11	12	9	1	0	11	0.000157143	0.000171429	0.000128571
13-09-2023 08.05.17	CZ-2	16	4508	11	12	9	1	0	11	0.000157143	0.000171429	0.000128571
13-09-2023 08.05.32	CZ-2	16	4508	11	12	9	1	0	11	0.000157143	0.000171429	0.000128571
13-09-2023 08.05.47	CZ-2	16	4508	11	12	9	1	0	11	0.000157143	0.000171429	0.000128571
13-09-2023 08.06.02	CZ-2	16	4508	11	12	9	1	0	11	0.000157143	0.000171429	0.000128571
13-09-2023 08.06.17	CZ-2	16	4508	11	12	9	1	0	11	0.000157143	0.000171429	0.000128571
13-09-2023 08.06.32	CZ-2	16	4508	11	12	9	1	0	11	0.000157143	0.000171429	0.000128571
13-09-2023 08.06.47	CZ-2	16	4508	11	12	9	1	0	11	0.000157143	0.000171429	0.000128571
13-09-2023 08.07.02	CZ-2	16	4508	11	12	9	1	0	11	0.000157143	0.000171429	0.000128571
13-09-2023 08.07.17	CZ-2	16	4508	11	12	9	1	0	11	0.000157143	0.000171429	0.000128571
13-09-2023 08.07.32	CZ-2	16	4508	11	12	9	1	0	11	0.000157143	0.000171429	0.000128571
13-09-2023 08.07.47	CZ-2	16	4508	11	12	9	1	0	11	0.000157143	0.000171429	0.000128571
13-09-2023 08.08.02	CZ-2	16	4508	11	12	9	1	0	11	0.000157143	0.000171429	0.000128571
13-09-2023 08.08.17	CZ-2	16	4508	11	12	9	1	0	11	0.000157143	0.000171429	0.000128571
13-09-2023 08.08.32	CZ-2	16	4508	11	12	9	1	0	11	0.000157143	0.000171429	0.000128571
13-09-2023 08.08.47	CZ-2	16	4508	11	12	9	1	0	11	0.000157143	0.000171429	0.000128571
13-09-2023 08.09.02	CZ-2	16	4508	11	12	9	1	0	11	0.000157143	0.000171429	0.000128571
13-09-2023 08.09.17	CZ-2	16	4508	11	12	9	1	0	11	0.000157143	0.000171429	0.000128571
13-09-2023 08.09.34	CZ-2	16	4566	12	13	10	1	0	11	0.000171429	0.000185714	0.000142857
13-09-2023 08.09.52	CZ-2	16	4566	12	13	10	1	0	11	0.000171429	0.000185714	0.000142857
13-09-2023 08.10.09	CZ-2	16	4508	11	12	9	1	0	11	0.000157143	0.000171429	0.000128571
13-09-2023 08.10.27	CZ-2	16	4508	11	12	9	1	0	11	0.000157143	0.000171429	0.000128571
13-09-2023 08.10.44	CZ-2	16	4566	12	13	10	1	0	11	0.000171429	0.000185714	0.000142857
13-09-2023 08.11.02	CZ-2	16	4855	11	13	10	1	0	10	0.000157143	0.000185714	0.000142857
13-09-2023 08.11.19	CZ-2	16	4566	12	13	10	1	0	11	0.000171429	0.000185714	0.000142857
13-09-2023 08.11.37	CZ-2	16	4566	12	13	10	1	0	11	0.000171429	0.000185714	0.000142857
13-09-2023 08.11.54	CZ-2	16	4508	11	12	9	1	0	11	0.000157143	0.000171429	0.000128571
13-09-2023 08.12.12	CZ-2	16	4508	11	12	9	1	0	11	0.000157143	0.000171429	0.000128571
13-09-2023 08.12.29	CZ-2	16	4566	12	13	10	1	0	11	0.000171429	0.000185714	0.000142857
13-09-2023 08.12.47	CZ-2	16	4566	12	13	10	1	0	11	0.000171429	0.000185714	0.000142857
13-09-2023 08.13.04	CZ-2	16	4566	12	13	10	1	0	11	0.000171429	0.000185714	0.000142857
13-09-2023 08.13.22	CZ-2	16	4566	12	13	10	1	0	11	0.000171429	0.000185714	0.000142857
13-09-2023 08.13.39	CZ-2	16	4566	12	13	10	1	0	11	0.000171429	0.000185714	0.000142857
13-09-2023 08.13.57	CZ-2	16	4566	12	13	10	1	0	11	0.000171429	0.000185714	0.000142857
13-09-2023 08.14.14	CZ-2	16	4566	12	13	10	1	0	11	0.000171429	0.000185714	0.000142857
13-09-2023 08.14.32	CZ-2	16	4855	11	13	10	1	0	10	0.000157143	0.000185714	0.000142857
13-09-2023 08.14.49	CZ-2	16	4566	12	13	10	1	0	11	0.000171429	0.000185714	0.000142857
13-09-2023 08.15.07	CZ-2	16	4566	12	13	10	1	0	11	0.000171429	0.000185714	0.000142857
13-09-2023 08.15.24	CZ-2	16	4566	12	13	10	1	0	11	0.000171429	0.000185714	0.000142857
13-09-2023 08.15.42	CZ-2	16	4566	12	13	10	1	0	11	0.000171429	0.000185714	0.000142857
13-09-2023 08.15.59	CZ-2	16	4508	11	12	9	1	0	11	0.000157143	0.000171429	0.000128571
13-09-2023 08.16.17	CZ-2	16	4566	12	13	10	1	0	11	0.000171429	0.000185714	0.000142857
13-09-2023 08.16.34	CZ-2	16	4508	11	12	9	1	0	11	0.000157143	0.000171429	0.000128571
13-09-2023 08.16.52	CZ-2	16	4566	12	13	10	1	0	11	0.000171429	0.000185714	0.000142857
13-09-2023 08.17.09	CZ-2	16	4566	12	13	10	1	0	11	0.000171429	0.000185714	0.000142857
13-09-2023 08.17.27	CZ-2	16	4566	12	13	10	1	0	11	0.000171429	0.000185714	0.000142857
13-09-2023 08.17.44	CZ-2	16	4566	12	13	10	1	0	11	0.000171429	0.000185714	0.000142857
13-09-2023 08.18.02	CZ-2	16	4566	12	13	10	1	0	11	0.000171429	0.000185714	0.000142857
13-09-2023 08.18.19	CZ-2	16	4566	12	13	10	1	0	11	0.000171429	0.000185714	0.000142857
13-09-2023 08.18.37	CZ-2	16	4508	11	12	9	1	0	11	0.000157143	0.000171429	0.000128571
13-09-2023 08.18.54	CZ-2	16	4566	12	13	10	1	0	11	0.000171429	0.000185714	0.000142857
13-09-2023 08.21.17	CZ-2	16	4566	12	13	10	1	0	11	0.000171429	0.000185714	0.000142857
13-09-2023 08.21.32	CZ-2	16	4566	12	13	10	1	0	11	0.000171429	0.000185714	0.000142857
13-09-2023 08.21.47	CZ-2	16	4566	12	13	10	1	0	11	0.000171429	0.000185714	0.000142857
13-09-2023 08.22.02	CZ-2	16	4508	11	12	9	1	0	11	0.000157143	0.000171429	0.000128571
13-09-2023 08.22.17	CZ-2	16	4508	11	12	9	1	0	11	0.000157143	0.000171429	0.000128571
13-09-2023 08.22.32	CZ-2	16	4508	11	12	9	1	0	11	0.000157143	0.000171429	0.000128571
13-09-2023 08.22.47	CZ-2	16	4508	11	12	9	1	0	11	0.000157143	0.000171429	0.000128571
13-09-2023 08.23.02	CZ-2	16	4508	11	12	9	1	0	11	0.000157143	0.000171429	0.000128571
13-09-2023 08.23.17	CZ-2	16	4508	11	12	9	1	0	11	0.000157143	0.000171429	0.000128571
13-09-2023 08.23.32	CZ-2	16	4566	12	13	10	1	0	11	0.000171429	0.000185714	0.000142857
13-09-2023 08.23.47	CZ-2	16	4566	12	13	10	1	0	11	0.000171429	0.000185714	0.000142857
13-09-2023 08.24.02	CZ-2	16	4566	12	13	10	1	0	11	0.000171429	0.000185714	0.000142857
13-09-2023 08.24.17	CZ-2	16	4566	12	13	10	1	0	11	0.000171429	0.000185714	0.000142857
13-09-2023 08.24.32	CZ-2	16	4566	12	13	10	2	0	11	0.000171429	0.000185714	0.000142857
13-09-2023 08.24.47	CZ-2	16	4566	12	13	10	2	0	11	0.000171429	0.000185714	0.000142857
13-09-2023 08.25.02	CZ-2	16	4566	12	13	10	2	0	11	0.000171429	0.000185714	0.000142857
13-09-2023 08.25.17	CZ-2	16	4566	12	13	10	2	0	11	0.000171429	0.000185714	0.000142857
13-09-2023 08.25.32	CZ-2	16	4566	12	13	10	2	0	11	0.000171429	0.000185714	0.000142857
13-09-2023 08.25.47	CZ-2	16	4566	12	13	10	2	0	11	0.000171429	0.000185714	0.000142857
13-09-2023 08.26.02	CZ-2	16	4566	12	13	10	2	0	11	0.000171429	0.000185714	0.000142857
13-09-2023 08.26.17	CZ-2	16	4566	12	13	10	2	0	11	0.000171429	0.000185714	0.000142857
13-09-2023 08.26.32	CZ-2	16	4566	12	13	10	2	0	11	0.000171429	0.000185714	0.000142857
13-09-2023 08.26.47	CZ-2	16	4566	12	13	10	2	0	11	0.000171429	0.000185714	0.000142857
13-09-2023 08.27.02	CZ-2	16	4566	12	13	10	2	0	11	0.000171429	0.000185714	0.000142857
13-09-2023 08.27.17	CZ-2	16	4322	13	13	10	2	0	14	0.000185714	0.000185714	0.000142857
13-09-2023 08.27.32	CZ-2	16	4322	13	13	10	2	0	14	0.000185714	0.000185714	0.000142857
13-09-2023 08.27.47	CZ-2	16	4322	13	13	10	2	0	14	0.000185714	0.000185714	0.000142857
13-09-2023 08.28.02	CZ-2	16	4322	13	13	10	2	0	14	0.000185714	0.000185714	0.000142857
13-09-2023 08.28.17	CZ-2	16	4322	13	13	10	2	0	14	0.000185714	0.000185714	0.000142857
13-09-2023 08.28.32	CZ-2	16	4322	13	13	10	2	0	14	0.000185714	0.000185714	0.000142857
13-09-2023 08.28.47	CZ-2	16	4322	13	13	10	2	0	14	0.000185714	0.000185714	0.000142857
13-09-2023 08.29.02	CZ-2	16	4322	13	13	10	2	0	14	0.000185714	0.000185714	0.000142857
13-09-2023 08.29.17	CZ-2	16	4322	13	13	10	2	0	14	0.000185714	0.000185714	0.000142857
13-09-2023 08.29.32	CZ-2	16	4322	13	13	10	2	0	14	0.000185714	0.000185714	0.000142857
13-09-2023 08.29.49	CZ-2	16	4322	13	13	10	2	0	14	0.000185714	0.000185714	0.000142857
13-09-2023 08.30.07	CZ-2	16	4322	13	13	10	2	0	14	0.000185714	0.000185714	0.000142857
13-09-2023 08.30.25	CZ-2	16	4322	13	13	10	2	0	14	0.000185714	0.000185714	0.000142857
13-09-2023 08.30.42	CZ-2	16	4322	13	13	10	2	0	14	0.000185714	0.000185714	0.000142857
13-09-2023 08.31.00	CZ-2	17	4615	13	14	11	2	0	12	0.000185714	0.0002	0.000157143
13-09-2023 08.31.17	CZ-2	17	4615	13	14	11	2	0	12	0.000185714	0.0002	0.000157143
13-09-2023 08.31.35	CZ-2	17	4615	13	14	11	2	0	12	0.000185714	0.0002	0.000157143
13-09-2023 08.31.53	CZ-2	17	4615	13	14	11	2	0	12	0.000185714	0.0002	0.000157143
13-09-2023 08.32.10	CZ-2	17	4615	13	14	11	2	0	12	0.000185714	0.0002	0.000157143
13-09-2023 08.32.28	CZ-2	17	4615	13	14	11	2	0	12	0.000185714	0.0002	0.000157143
13-09-2023 08.32.46	CZ-2	17	4615	13	14	11	2	0	12	0.000185714	0.0002	0.000157143
13-09-2023 08.33.03	CZ-2	17	4615	13	14	11	2	0	12	0.000185714	0.0002	0.000157143
13-09-2023 08.33.21	CZ-2	17	4615	13	14	11	2	0	12	0.000185714	0.0002	0.000157143
13-09-2023 08.33.38	CZ-2	17	4615	13	14	11	2	0	12	0.000185714	0.0002	0.000157143
13-09-2023 08.33.56	CZ-2	17	4615	13	14	11	2	0	12	0.000185714	0.0002	0.000157143
13-09-2023 08.34.14	CZ-2	17	4615	13	14	11	2	0	12	0.000185714	0.0002	0.000157143
13-09-2023 08.34.31	CZ-2	17	4615	13	14	11	2	0	12	0.000185714	0.0002	0.000157143
13-09-2023 08.34.49	CZ-2	17	4615	13	14	11	2	0	12	0.000185714	0.0002	0.000157143
13-09-2023 08.35.07	CZ-2	17	4615	13	14	11	2	0	12	0.000185714	0.0002	0.000157143
13-09-2023 08.35.24	CZ-2	17	4615	13	14	11	2	0	12	0.000185714	0.0002	0.000157143
13-09-2023 08.35.42	CZ-2	17	4615	13	14	11	2	0	12	0.000185714	0.0002	0.000157143
13-09-2023 08.35.59	CZ-2	17	4615	13	14	11	2	0	12	0.000185714	0.0002	0.000157143
13-09-2023 08.36.17	CZ-2	17	4385	14	14	11	2	0	15	0.0002	0.0002	0.000157143
13-09-2023 08.36.35	CZ-2	17	4385	14	14	11	2	0	15	0.0002	0.0002	0.000157143
13-09-2023 08.36.52	CZ-2	17	4385	14	14	11	2	0	15	0.0002	0.0002	0.000157143
13-09-2023 08.37.10	CZ-2	17	4385	14	14	11	2	0	15	0.0002	0.0002	0.000157143
13-09-2023 08.37.27	CZ-2	17	4385	14	14	11	2	0	15	0.0002	0.0002	0.000157143
13-09-2023 08.37.45	CZ-2	17	4385	14	14	11	2	0	15	0.0002	0.0002	0.000157143
13-09-2023 08.38.03	CZ-2	17	4385	14	14	11	2	0	15	0.0002	0.0002	0.000157143
13-09-2023 08.38.20	CZ-2	19	4385	14	15	11	2	0	14	0.0002	0.000214286	0.000157143
13-09-2023 08.38.38	CZ-2	19	4385	14	15	11	2	0	14	0.0002	0.000214286	0.000157143
13-09-2023 08.38.56	CZ-2	19	4185	15	15	11	2	0	16	0.000214286	0.000214286	0.000157143
13-09-2023 08.39.13	CZ-2	19	4185	15	15	11	2	0	16	0.000214286	0.000214286	0.000157143
13-09-2023 08.39.31	CZ-2	19	4185	15	15	11	3	0	16	0.000214286	0.000214286	0.000157143
13-09-2023 08.39.49	CZ-2	19	4185	15	15	11	3	0	16	0.000214286	0.000214286	0.000157143
13-09-2023 08.40.07	CZ-2	21	4439	15	16	12	3	0	16	0.000214286	0.000228571	0.000171429
13-09-2023 08.40.25	CZ-2	21	4439	15	16	12	3	0	16	0.000214286	0.000228571	0.000171429
13-09-2023 08.40.43	CZ-2	21	4439	15	16	12	3	0	16	0.000214286	0.000228571	0.000171429
13-09-2023 08.41.00	CZ-2	21	4439	15	16	12	3	0	16	0.000214286	0.000228571	0.000171429
13-09-2023 08.41.18	CZ-2	21	4693	15	17	13	3	0	14	0.000214286	0.000242857	0.000185714
13-09-2023 08.41.36	CZ-2	21	4693	15	17	13	3	0	14	0.000214286	0.000242857	0.000185714
13-09-2023 08.41.54	CZ-2	21	4487	16	17	13	3	0	16	0.000228571	0.000242857	0.000185714
13-09-2023 08.42.12	CZ-2	21	4487	16	17	13	3	0	16	0.000228571	0.000242857	0.000185714
13-09-2023 08.42.30	CZ-2	21	4487	16	17	13	3	0	16	0.000228571	0.000242857	0.000185714
13-09-2023 08.42.48	CZ-2	21	4487	16	17	13	3	0	16	0.000228571	0.000242857	0.000185714
13-09-2023 08.43.06	CZ-2	22	4305	17	17	13	3	0	19	0.000242857	0.000242857	0.000185714
13-09-2023 08.43.24	CZ-2	22	4529	17	18	14	3	0	17	0.000242857	0.000257143	0.0002
13-09-2023 08.43.41	CZ-2	24	4354	18	19	14	3	0	18	0.000257143	0.000271428	0.0002
13-09-2023 08.43.59	CZ-2	25	4399	19	20	15	4	0	19	0.000271428	0.000285714	0.000214286
13-09-2023 08.44.17	CZ-2	25	4566	18	20	15	4	0	17	0.000257143	0.000285714	0.000214286
13-09-2023 08.44.35	CZ-2	27	4439	20	21	16	4	0	21	0.000285714	0.0003	0.000228571
13-09-2023 08.44.53	CZ-2	22	4354	18	18	14	3	0	19	0.000257143	0.000257143	0.0002
13-09-2023 08.45.11	CZ-2	22	4305	17	17	13	3	0	19	0.000242857	0.000242857	0.000185714
13-09-2023 08.45.29	CZ-2	30	4249	24	24	18	6	0	26	0.000342857	0.000342857	0.000257143
13-09-2023 08.45.47	CZ-2	22	4529	17	18	14	3	0	17	0.000242857	0.000257143	0.0002
13-09-2023 08.46.05	CZ-2	21	4693	15	17	13	3	0	14	0.000214286	0.000242857	0.000185714
13-09-2023 08.46.22	CZ-2	21	4693	15	17	13	3	0	14	0.000214286	0.000242857	0.000185714
13-09-2023 08.46.40	CZ-2	21	4693	15	17	13	3	0	14	0.000214286	0.000242857	0.000185714
13-09-2023 08.46.58	CZ-2	21	4693	15	17	13	3	0	14	0.000214286	0.000242857	0.000185714
13-09-2023 08.47.16	CZ-2	21	4693	15	17	13	3	0	14	0.000214286	0.000242857	0.000185714
13-09-2023 08.47.34	CZ-2	21	4693	15	17	13	3	0	14	0.000214286	0.000242857	0.000185714
13-09-2023 08.47.52	CZ-2	21	4487	16	17	13	3	0	16	0.000228571	0.000242857	0.000185714
13-09-2023 08.48.10	CZ-2	21	4487	16	17	13	3	0	16	0.000228571	0.000242857	0.000185714
13-09-2023 08.48.28	CZ-2	21	4487	16	17	13	3	0	16	0.000228571	0.000242857	0.000185714
13-09-2023 08.48.46	CZ-2	21	4487	16	17	13	3	0	16	0.000228571	0.000242857	0.000185714
13-09-2023 08.49.03	CZ-2	21	4487	16	17	13	3	0	16	0.000228571	0.000242857	0.000185714
13-09-2023 08.49.21	CZ-2	21	4487	16	17	13	3	0	16	0.000228571	0.000242857	0.000185714
13-09-2023 08.49.39	CZ-2	32	4407	24	25	19	6	0	25	0.000342857	0.000357143	0.000271428
13-09-2023 08.49.57	CZ-2	27	4439	20	21	16	4	0	21	0.000285714	0.0003	0.000228571
13-09-2023 08.50.15	CZ-2	24	4529	17	19	14	3	0	16	0.000242857	0.000271428	0.0002
13-09-2023 08.50.33	CZ-2	22	4529	17	18	14	3	0	17	0.000242857	0.000257143	0.0002
13-09-2023 08.50.51	CZ-2	22	4529	17	18	14	3	0	17	0.000242857	0.000257143	0.0002
13-09-2023 08.51.09	CZ-2	24	4529	17	19	14	3	0	16	0.000242857	0.000271428	0.0002
13-09-2023 08.51.27	CZ-2	24	4529	17	19	14	3	0	16	0.000242857	0.000271428	0.0002
13-09-2023 08.51.45	CZ-2	24	4529	17	19	14	3	0	16	0.000242857	0.000271428	0.0002
13-09-2023 08.52.03	CZ-2	22	4725	16	18	14	4	0	15	0.000228571	0.000257143	0.0002
13-09-2023 08.52.21	CZ-2	22	4725	16	18	14	4	0	15	0.000228571	0.000257143	0.0002
13-09-2023 08.52.39	CZ-2	22	4725	16	18	14	4	0	15	0.000228571	0.000257143	0.0002
13-09-2023 08.52.57	CZ-2	21	4487	16	17	13	4	0	16	0.000228571	0.000242857	0.000185714
13-09-2023 08.53.15	CZ-2	21	4693	15	17	13	4	0	14	0.000214286	0.000242857	0.000185714
13-09-2023 08.53.33	CZ-2	21	4693	15	17	13	4	0	14	0.000214286	0.000242857	0.000185714
13-09-2023 08.53.50	CZ-2	24	4354	18	19	14	4	0	18	0.000257143	0.000271428	0.0002
13-09-2023 08.54.08	CZ-2	24	4354	18	19	14	4	0	18	0.000257143	0.000271428	0.0002
13-09-2023 08.54.26	CZ-2	24	4529	17	19	14	4	0	16	0.000242857	0.000271428	0.0002
13-09-2023 08.54.44	CZ-2	24	4529	17	19	14	4	0	16	0.000242857	0.000271428	0.0002
13-09-2023 08.55.02	CZ-2	25	4566	18	20	15	4	0	17	0.000257143	0.000285714	0.000214286
13-09-2023 08.55.20	CZ-2	25	4566	18	20	15	4	0	17	0.000257143	0.000285714	0.000214286
13-09-2023 08.55.38	CZ-2	25	4566	18	20	15	4	0	17	0.000257143	0.000285714	0.000214286
13-09-2023 08.55.56	CZ-2	24	4354	18	19	14	4	0	18	0.000257143	0.000271428	0.0002
13-09-2023 08.56.14	CZ-2	22	4725	16	18	14	3	0	15	0.000228571	0.000257143	0.0002
13-09-2023 08.56.32	CZ-2	21	4487	16	17	13	3	0	16	0.000228571	0.000242857	0.000185714
13-09-2023 08.56.50	CZ-2	22	4529	17	18	14	3	0	17	0.000242857	0.000257143	0.0002
13-09-2023 08.57.08	CZ-2	22	4725	16	18	14	3	0	15	0.000228571	0.000257143	0.0002
13-09-2023 08.57.26	CZ-2	21	4693	15	17	13	3	0	14	0.000214286	0.000242857	0.000185714
13-09-2023 08.57.44	CZ-2	22	4529	17	18	14	3	0	17	0.000242857	0.000257143	0.0002
13-09-2023 08.58.02	CZ-2	22	4529	17	18	14	3	0	17	0.000242857	0.000257143	0.0002
13-09-2023 08.58.20	CZ-2	22	4725	16	18	14	3	0	15	0.000228571	0.000257143	0.0002
13-09-2023 08.58.38	CZ-2	22	4725	16	18	14	3	0	15	0.000228571	0.000257143	0.0002
13-09-2023 08.58.56	CZ-2	21	4693	15	17	13	3	0	14	0.000214286	0.000242857	0.000185714
13-09-2023 08.59.14	CZ-2	21	4693	15	17	13	3	0	14	0.000214286	0.000242857	0.000185714
13-09-2023 08.59.31	CZ-2	21	4487	16	17	13	3	0	16	0.000228571	0.000242857	0.000185714
13-09-2023 09.01.59	CZ-2	25	4566	18	20	15	4	0	17	0.000257143	0.000285714	0.000214286
13-09-2023 09.02.14	CZ-2	24	4354	18	19	14	4	0	18	0.000257143	0.000271428	0.0002
13-09-2023 09.02.29	CZ-2	21	4487	16	17	13	4	0	16	0.000228571	0.000242857	0.000185714
13-09-2023 09.02.44	CZ-2	21	4487	16	17	13	3	0	16	0.000228571	0.000242857	0.000185714
13-09-2023 09.02.59	CZ-2	22	4725	16	18	14	3	0	15	0.000228571	0.000257143	0.0002
13-09-2023 09.03.14	CZ-2	21	4487	16	17	13	3	0	16	0.000228571	0.000242857	0.000185714
13-09-2023 09.03.29	CZ-2	22	4529	17	18	14	3	0	17	0.000242857	0.000257143	0.0002
13-09-2023 09.03.44	CZ-2	21	4487	16	17	13	3	0	16	0.000228571	0.000242857	0.000185714
13-09-2023 09.03.59	CZ-2	21	4487	16	17	13	3	0	16	0.000228571	0.000242857	0.000185714
13-09-2023 09.04.14	CZ-2	24	4529	17	19	14	3	0	16	0.000242857	0.000271428	0.0002
13-09-2023 09.04.29	CZ-2	22	4529	17	18	14	3	0	17	0.000242857	0.000257143	0.0002
13-09-2023 09.04.44	CZ-2	24	4529	17	19	14	3	0	16	0.000242857	0.000271428	0.0002
13-09-2023 09.04.59	CZ-2	24	4529	17	19	14	3	0	16	0.000242857	0.000271428	0.0002
13-09-2023 09.05.14	CZ-2	24	4354	18	19	14	3	0	18	0.000257143	0.000271428	0.0002
13-09-2023 09.05.29	CZ-2	24	4354	18	19	14	3	0	18	0.000257143	0.000271428	0.0002
13-09-2023 09.05.44	CZ-2	24	4529	17	19	14	4	0	16	0.000242857	0.000271428	0.0002
13-09-2023 09.05.59	CZ-2	24	4354	18	19	14	4	0	18	0.000257143	0.000271428	0.0002
13-09-2023 09.06.14	CZ-2	22	4529	17	18	14	4	0	17	0.000242857	0.000257143	0.0002
13-09-2023 09.06.29	CZ-2	25	4566	18	20	15	4	0	17	0.000257143	0.000285714	0.000214286
13-09-2023 09.06.44	CZ-2	25	4566	18	20	15	4	0	17	0.000257143	0.000285714	0.000214286
13-09-2023 09.06.59	CZ-2	25	4566	18	20	15	4	0	17	0.000257143	0.000285714	0.000214286
13-09-2023 09.07.14	CZ-2	25	4599	19	21	16	4	0	17	0.000271428	0.0003	0.000228571
13-09-2023 09.07.29	CZ-2	22	4529	17	18	14	4	0	17	0.000242857	0.000257143	0.0002
13-09-2023 09.07.44	CZ-2	25	4566	18	20	15	4	0	17	0.000257143	0.000285714	0.000214286
13-09-2023 09.07.59	CZ-2	25	4566	18	20	15	4	0	17	0.000257143	0.000285714	0.000214286
13-09-2023 09.08.14	CZ-2	32	4566	24	26	20	6	0	23	0.000342857	0.000371428	0.000285714
13-09-2023 09.08.29	CZ-2	25	4566	18	20	15	4	0	17	0.000257143	0.000285714	0.000214286
13-09-2023 09.08.44	CZ-2	25	4566	18	20	15	4	0	17	0.000257143	0.000285714	0.000214286
13-09-2023 09.08.59	CZ-2	27	4439	20	21	16	4	0	21	0.000285714	0.0003	0.000228571
13-09-2023 09.09.14	CZ-2	32	4407	24	25	19	5	0	25	0.000342857	0.000357143	0.000271428
13-09-2023 09.09.29	CZ-2	34	4439	25	26	20	5	0	27	0.000357143	0.000371428	0.000285714
13-09-2023 09.09.44	CZ-2	48	4274	37	37	28	10	0	42	0.000528571	0.000528571	0.0004
13-09-2023 09.09.59	CZ-2	71	4180	56	55	41	17	0	65	0.0008	0.000785714	0.000585714
13-09-2023 09.10.14	CZ-2	32	4407	24	25	19	5	0	25	0.000342857	0.000357143	0.000271428
13-09-2023 09.10.30	CZ-2	43	4393	33	34	26	8	0	35	0.000471428	0.000485714	0.000371428
13-09-2023 09.10.46	CZ-2	55	4365	41	43	32	13	0	43	0.000585714	0.000614286	0.000457143
13-09-2023 09.11.01	CZ-2	1	2661	3	1	1	1	14	2	4.28571e-05	1.42857e-05	1.42857e-05
13-09-2023 09.12.20	CZ-2	12	3816	11	10	7	6	41	13	0.000157143	0.000142857	0.0001
13-09-2023 09.12.35	CZ-2	55	3989	44	41	30	18	16	56	0.000628571	0.000585714	0.000428571
13-09-2023 09.12.51	CZ-2	58	4010	48	44	33	20	0	61	0.000685714	0.000628571	0.000471428
13-09-2023 09.13.06	CZ-2	127	3873	109	96	71	48	0	146	0.00155714	0.00137143	0.00101429
13-09-2023 09.13.22	CZ-2	58	4010	48	44	33	20	0	61	0.000685714	0.000628571	0.000471428
13-09-2023 09.13.38	CZ-2	63	4029	52	48	36	21	0	66	0.000742857	0.000685714	0.000514286
13-09-2023 09.13.53	CZ-2	110	4016	90	83	62	39	0	115	0.00128571	0.00118571	0.000885714
13-09-2023 09.14.09	CZ-2	77	4010	64	59	44	27	0	81	0.000914285	0.000842857	0.000628571
13-09-2023 09.14.25	CZ-2	69	3998	57	53	39	24	0	71	0.000814285	0.000757143	0.000557143
13-09-2023 09.14.40	CZ-2	58	4010	48	44	33	20	0	61	0.000685714	0.000628571	0.000471428
13-09-2023 09.14.56	CZ-2	72	3995	60	55	41	25	0	76	0.000857143	0.000785714	0.000585714
13-09-2023 09.15.12	CZ-2	63	4134	50	48	36	21	0	60	0.000714286	0.000685714	0.000514286
13-09-2023 09.15.27	CZ-2	55	3989	44	41	30	19	0	56	0.000628571	0.000585714	0.000428571
13-09-2023 09.15.43	CZ-2	55	3989	44	41	30	19	0	56	0.000628571	0.000585714	0.000428571
13-09-2023 09.15.59	CZ-2	64	3979	53	49	36	22	0	67	0.000757143	0.0007	0.000514286
13-09-2023 09.16.14	CZ-2	59	3957	49	45	33	21	0	62	0.0007	0.000642857	0.000471428
13-09-2023 09.16.30	CZ-2	56	4041	46	43	32	20	0	57	0.000657143	0.000614286	0.000457143
13-09-2023 09.16.46	CZ-2	48	3963	40	37	27	17	0	50	0.000571428	0.000528571	0.000385714
13-09-2023 09.17.01	CZ-2	46	4029	39	36	27	17	0	48	0.000557143	0.000514286	0.000385714
13-09-2023 09.17.17	CZ-2	46	4029	39	36	27	17	0	48	0.000557143	0.000514286	0.000385714
13-09-2023 09.17.32	CZ-2	50	4058	40	38	28	18	0	49	0.000571428	0.000542857	0.0004
13-09-2023 09.17.48	CZ-2	55	4075	44	42	31	19	0	53	0.000628571	0.0006	0.000442857
13-09-2023 09.18.04	CZ-2	58	4010	48	44	33	20	0	61	0.000685714	0.000628571	0.000471428
13-09-2023 09.18.19	CZ-2	59	3957	49	45	33	22	0	62	0.0007	0.000642857	0.000471428
13-09-2023 09.18.35	CZ-2	51	3961	43	39	29	19	0	55	0.000614286	0.000557143	0.000414286
13-09-2023 09.18.51	CZ-2	55	4016	45	42	31	20	0	56	0.000642857	0.0006	0.000442857
13-09-2023 09.19.06	CZ-2	58	4010	48	44	33	21	0	61	0.000685714	0.000628571	0.000471428
13-09-2023 09.19.22	CZ-2	51	3961	43	39	29	19	0	55	0.000614286	0.000557143	0.000414286
13-09-2023 09.19.38	CZ-2	48	3963	40	37	27	18	0	50	0.000571428	0.000528571	0.000385714
13-09-2023 09.19.53	CZ-2	46	4098	38	36	27	18	0	45	0.000542857	0.000514286	0.000385714
13-09-2023 09.20.09	CZ-2	46	3998	38	35	26	17	0	48	0.000542857	0.0005	0.000371428
13-09-2023 09.20.25	CZ-2	45	3965	37	34	25	17	0	47	0.000528571	0.000485714	0.000357143
13-09-2023 09.20.40	CZ-2	45	3965	37	34	25	17	0	47	0.000528571	0.000485714	0.000357143
13-09-2023 09.20.56	CZ-2	45	3965	37	34	25	17	0	47	0.000528571	0.000485714	0.000357143
13-09-2023 09.21.12	CZ-2	46	4029	39	36	27	18	0	48	0.000557143	0.000514286	0.000385714
13-09-2023 09.21.27	CZ-2	51	3961	43	39	29	19	0	55	0.000614286	0.000557143	0.000414286
13-09-2023 09.21.43	CZ-2	46	3998	38	35	26	17	0	48	0.000542857	0.0005	0.000371428
13-09-2023 09.21.58	CZ-2	53	4138	43	41	31	19	0	51	0.000614286	0.000585714	0.000442857
13-09-2023 09.22.14	CZ-2	55	3989	44	41	30	20	0	56	0.000628571	0.000585714	0.000428571
13-09-2023 09.22.30	CZ-2	55	3931	45	41	30	20	0	59	0.000642857	0.000585714	0.000428571
13-09-2023 09.22.45	CZ-2	55	3931	45	41	30	21	0	59	0.000642857	0.000585714	0.000428571
13-09-2023 09.23.01	CZ-2	55	3931	45	41	30	21	0	59	0.000642857	0.000585714	0.000428571
13-09-2023 09.23.17	CZ-2	55	3989	44	41	30	20	0	56	0.000628571	0.000585714	0.000428571
13-09-2023 09.23.32	CZ-2	50	3993	41	38	28	19	0	52	0.000585714	0.000542857	0.0004
13-09-2023 09.23.48	CZ-2	50	3900	41	37	27	19	0	54	0.000585714	0.000528571	0.000385714
13-09-2023 09.24.04	CZ-2	48	3963	40	37	27	18	0	50	0.000571428	0.000528571	0.000385714
13-09-2023 09.24.19	CZ-2	46	4029	39	36	27	18	0	48	0.000557143	0.000514286	0.000385714
13-09-2023 09.24.35	CZ-2	46	4029	39	36	27	18	0	48	0.000557143	0.000514286	0.000385714
13-09-2023 09.24.51	CZ-2	46	4029	39	36	27	18	0	48	0.000557143	0.000514286	0.000385714
13-09-2023 09.25.06	CZ-2	46	3963	40	36	27	18	0	50	0.000571428	0.000514286	0.000385714
13-09-2023 09.25.22	CZ-2	48	3963	40	37	27	18	0	50	0.000571428	0.000528571	0.000385714
13-09-2023 09.25.38	CZ-2	48	3963	40	37	27	19	0	50	0.000571428	0.000528571	0.000385714
13-09-2023 09.25.53	CZ-2	51	3961	43	39	29	19	0	55	0.000614286	0.000557143	0.000414286
13-09-2023 09.26.09	CZ-2	55	3989	44	41	30	20	0	56	0.000628571	0.000585714	0.000428571
13-09-2023 09.26.24	CZ-2	55	4016	45	42	31	21	0	56	0.000642857	0.0006	0.000442857
13-09-2023 09.26.40	CZ-2	51	3961	43	39	29	20	0	55	0.000614286	0.000557143	0.000414286
13-09-2023 09.26.56	CZ-2	51	3961	43	39	29	20	0	55	0.000614286	0.000557143	0.000414286
13-09-2023 09.27.11	CZ-2	50	3993	41	38	28	19	0	52	0.000585714	0.000542857	0.0004
13-09-2023 09.27.27	CZ-2	50	3993	41	38	28	19	0	52	0.000585714	0.000542857	0.0004
13-09-2023 09.27.43	CZ-2	50	3872	43	38	28	19	0	57	0.000614286	0.000542857	0.0004
13-09-2023 09.27.58	CZ-2	55	3989	44	41	30	20	0	56	0.000628571	0.000585714	0.000428571
13-09-2023 09.28.14	CZ-2	59	3957	49	45	33	22	0	62	0.0007	0.000642857	0.000471428
13-09-2023 09.28.30	CZ-2	55	3931	45	41	30	20	0	59	0.000642857	0.000585714	0.000428571
13-09-2023 09.28.45	CZ-2	55	3989	44	41	30	20	0	56	0.000628571	0.000585714	0.000428571
13-09-2023 09.29.01	CZ-2	59	3957	49	45	33	22	0	62	0.0007	0.000642857	0.000471428
13-09-2023 09.29.17	CZ-2	55	3931	45	41	30	20	0	59	0.000642857	0.000585714	0.000428571
13-09-2023 09.29.32	CZ-2	51	3902	44	39	29	20	0	57	0.000628571	0.000557143	0.000414286
13-09-2023 09.29.48	CZ-2	55	3989	44	41	30	20	0	56	0.000628571	0.000585714	0.000428571
13-09-2023 09.30.04	CZ-2	55	3931	45	41	30	20	0	59	0.000642857	0.000585714	0.000428571
13-09-2023 09.30.19	CZ-2	55	3989	44	41	30	20	0	56	0.000628571	0.000585714	0.000428571
13-09-2023 09.30.35	CZ-2	51	3961	43	39	29	20	0	55	0.000614286	0.000557143	0.000414286
13-09-2023 09.30.50	CZ-2	50	3872	43	38	28	20	0	57	0.000614286	0.000542857	0.0004
13-09-2023 09.31.06	CZ-2	55	3989	44	41	30	21	1	56	0.000628571	0.000585714	0.000428571
13-09-2023 09.31.22	CZ-2	50	3993	41	38	28	21	0	52	0.000585714	0.000542857	0.0004
13-09-2023 09.31.37	CZ-2	50	3993	41	38	28	21	0	52	0.000585714	0.000542857	0.0004
13-09-2023 09.31.53	CZ-2	50	3993	41	38	28	21	0	52	0.000585714	0.000542857	0.0004
13-09-2023 09.32.09	CZ-2	50	3993	41	38	28	20	0	52	0.000585714	0.000542857	0.0004
13-09-2023 09.32.24	CZ-2	50	3993	41	38	28	20	0	52	0.000585714	0.000542857	0.0004
13-09-2023 09.32.40	CZ-2	48	3963	40	37	27	20	0	50	0.000571428	0.000528571	0.000385714
13-09-2023 09.32.56	CZ-2	48	4126	39	37	28	20	0	47	0.000557143	0.000528571	0.0004
13-09-2023 09.33.11	CZ-2	46	4029	39	36	27	19	0	48	0.000557143	0.000514286	0.000385714
13-09-2023 09.33.27	CZ-2	45	3965	37	34	25	19	0	47	0.000528571	0.000485714	0.000357143
13-09-2023 09.33.43	CZ-2	45	4037	36	34	25	19	0	45	0.000514286	0.000485714	0.000357143
13-09-2023 09.33.58	CZ-2	53	4138	43	41	31	20	0	51	0.000614286	0.000585714	0.000442857
13-09-2023 09.34.14	CZ-2	43	4112	35	33	25	18	0	43	0.0005	0.000471428	0.000357143
13-09-2023 09.34.30	CZ-2	43	4112	35	33	25	18	0	43	0.0005	0.000471428	0.000357143
13-09-2023 09.34.45	CZ-2	43	3931	36	33	24	19	0	45	0.000514286	0.000471428	0.000342857
13-09-2023 09.35.01	CZ-2	43	3931	36	33	24	19	0	45	0.000514286	0.000471428	0.000342857
13-09-2023 09.35.17	CZ-2	45	4037	36	34	25	19	0	45	0.000514286	0.000485714	0.000357143
13-09-2023 09.35.32	CZ-2	45	3965	37	34	25	20	0	47	0.000528571	0.000485714	0.000357143
13-09-2023 09.35.48	CZ-2	46	3998	38	35	26	20	0	48	0.000542857	0.0005	0.000371428
13-09-2023 09.36.03	CZ-2	46	4029	39	36	27	21	0	48	0.000557143	0.000514286	0.000385714
13-09-2023 09.36.19	CZ-2	50	3993	41	38	28	21	0	52	0.000585714	0.000542857	0.0004
13-09-2023 09.36.35	CZ-2	61	3982	50	46	34	25	0	64	0.000714286	0.000657143	0.000485714
13-09-2023 09.36.50	CZ-2	51	4086	41	39	29	22	0	50	0.000585714	0.000557143	0.000414286
13-09-2023 09.37.06	CZ-2	51	4086	41	39	29	22	0	50	0.000585714	0.000557143	0.000414286
13-09-2023 09.37.22	CZ-2	50	3993	41	38	28	22	0	52	0.000585714	0.000542857	0.0004
13-09-2023 09.37.37	CZ-2	48	3963	40	37	27	22	0	50	0.000571428	0.000528571	0.000385714
13-09-2023 09.37.53	CZ-2	50	3993	41	38	28	22	0	52	0.000585714	0.000542857	0.0004
13-09-2023 09.38.09	CZ-2	55	4016	45	42	31	24	0	56	0.000642857	0.0006	0.000442857
13-09-2023 09.38.24	CZ-2	69	4044	56	53	39	29	0	68	0.0008	0.000757143	0.000557143
13-09-2023 09.38.40	CZ-2	97	4078	78	74	55	40	0	96	0.00111429	0.00105714	0.000785714
13-09-2023 09.38.56	CZ-2	69	4044	56	53	39	28	0	68	0.0008	0.000757143	0.000557143
13-09-2023 09.39.11	CZ-2	63	4029	52	48	36	26	0	66	0.000742857	0.000685714	0.000514286
13-09-2023 09.39.27	CZ-2	63	4134	50	48	36	26	0	60	0.000714286	0.000685714	0.000514286
13-09-2023 09.39.43	CZ-2	76	3991	63	58	43	32	0	80	0.0009	0.000828571	0.000614286
13-09-2023 09.39.58	CZ-2	63	4029	52	48	36	26	0	66	0.000742857	0.000685714	0.000514286
13-09-2023 09.40.14	CZ-2	74	4014	61	56	42	31	0	78	0.000871428	0.0008	0.0006
13-09-2023 09.40.29	CZ-2	87	3984	72	66	49	37	0	92	0.00102857	0.000942857	0.0007
13-09-2023 09.40.45	CZ-2	183	3865	154	136	100	81	0	209	0.0022	0.00194286	0.00142857
13-09-2023 09.41.01	CZ-2	153	3971	127	116	86	68	0	164	0.00181429	0.00165714	0.00122857
13-09-2023 09.41.16	CZ-2	118	3957	98	89	66	50	0	128	0.0014	0.00127143	0.000942857
13-09-2023 09.41.32	CZ-2	103	4022	84	78	58	35	0	106	0.0012	0.00111429	0.000828571
13-09-2023 09.41.48	CZ-2	74	4058	60	56	42	32	0	75	0.000857143	0.0008	0.0006
13-09-2023 09.42.03	CZ-2	74	4058	60	56	42	31	0	75	0.000857143	0.0008	0.0006
13-09-2023 09.42.19	CZ-2	97	4078	78	74	55	42	0	96	0.00111429	0.00105714	0.000785714
13-09-2023 09.42.35	CZ-2	72	4084	58	55	41	31	0	71	0.000828571	0.000785714	0.000585714
13-09-2023 09.42.50	CZ-2	85	4004	70	65	48	37	0	88	0.001	0.000928571	0.000685714
13-09-2023 09.43.06	CZ-2	72	4084	58	55	41	31	0	71	0.000828571	0.000785714	0.000585714
13-09-2023 09.43.22	CZ-2	64	4029	52	49	36	28	0	64	0.000742857	0.0007	0.000514286
13-09-2023 09.43.37	CZ-2	59	3957	49	45	33	26	0	62	0.0007	0.000642857	0.000471428
13-09-2023 09.43.53	CZ-2	58	4010	48	44	33	26	0	61	0.000685714	0.000628571	0.000471428
13-09-2023 09.44.09	CZ-2	58	4010	48	44	33	25	0	61	0.000685714	0.000628571	0.000471428
13-09-2023 09.44.24	CZ-2	59	3957	49	45	33	25	0	62	0.0007	0.000642857	0.000471428
13-09-2023 09.44.40	CZ-2	64	3979	53	49	36	27	0	67	0.000757143	0.0007	0.000514286
13-09-2023 09.44.55	CZ-2	63	4029	52	48	36	25	0	66	0.000742857	0.000685714	0.000514286
13-09-2023 09.45.11	CZ-2	56	4041	46	43	32	25	0	57	0.000657143	0.000614286	0.000457143
13-09-2023 09.45.27	CZ-2	55	4016	45	42	31	24	0	56	0.000642857	0.0006	0.000442857
13-09-2023 09.45.42	CZ-2	55	4016	45	42	31	24	0	56	0.000642857	0.0006	0.000442857
13-09-2023 09.45.58	CZ-2	55	3931	45	41	30	23	0	59	0.000642857	0.000585714	0.000428571
13-09-2023 09.46.14	CZ-2	55	4016	45	42	31	24	0	56	0.000642857	0.0006	0.000442857
13-09-2023 09.46.29	CZ-2	56	3931	48	43	32	24	0	62	0.000685714	0.000614286	0.000457143
13-09-2023 09.46.45	CZ-2	58	3957	49	44	33	25	0	64	0.0007	0.000628571	0.000471428
13-09-2023 09.47.01	CZ-2	58	4010	48	44	33	25	0	61	0.000685714	0.000628571	0.000471428
13-09-2023 09.47.16	CZ-2	59	3957	49	45	33	25	0	62	0.0007	0.000642857	0.000471428
13-09-2023 09.47.32	CZ-2	63	4029	52	48	36	25	0	66	0.000742857	0.000685714	0.000514286
13-09-2023 09.47.48	CZ-2	68	3931	57	51	38	28	0	75	0.000814285	0.000728571	0.000542857
13-09-2023 09.48.03	CZ-2	61	3982	50	46	34	25	0	64	0.000714286	0.000657143	0.000485714
13-09-2023 09.48.19	CZ-2	59	3906	50	45	33	25	0	65	0.000714286	0.000642857	0.000471428
13-09-2023 09.48.35	CZ-2	59	3957	49	45	33	25	0	62	0.0007	0.000642857	0.000471428
13-09-2023 09.48.50	CZ-2	61	3982	50	46	34	26	0	64	0.000714286	0.000657143	0.000485714
13-09-2023 09.49.05	CZ-2	61	3982	50	46	34	26	0	64	0.000714286	0.000657143	0.000485714
13-09-2023 09.49.21	CZ-2	63	4029	52	48	36	26	0	66	0.000742857	0.000685714	0.000514286
13-09-2023 09.49.36	CZ-2	64	3979	53	49	36	27	0	67	0.000757143	0.0007	0.000514286
13-09-2023 09.49.51	CZ-2	71	4019	58	54	40	30	0	73	0.000828571	0.000771428	0.000571428
13-09-2023 09.50.07	CZ-2	64	3931	54	49	36	27	0	69	0.000771428	0.0007	0.000514286
13-09-2023 09.50.22	CZ-2	66	4002	54	50	37	27	0	68	0.000771428	0.000714286	0.000528571
13-09-2023 09.50.37	CZ-2	63	4029	52	48	36	26	0	66	0.000742857	0.000685714	0.000514286
13-09-2023 09.50.53	CZ-2	61	3882	52	46	34	26	0	69	0.000742857	0.000657143	0.000485714
13-09-2023 09.51.08	CZ-2	63	4029	52	48	36	26	0	66	0.000742857	0.000685714	0.000514286
13-09-2023 09.51.23	CZ-2	63	4029	52	48	36	26	0	66	0.000742857	0.000685714	0.000514286
13-09-2023 09.51.39	CZ-2	69	3998	57	53	39	29	0	71	0.000814285	0.000757143	0.000557143
13-09-2023 09.51.54	CZ-2	61	3882	52	46	34	25	0	69	0.000742857	0.000657143	0.000485714
13-09-2023 09.52.10	CZ-2	61	3982	50	46	34	25	0	64	0.000714286	0.000657143	0.000485714
13-09-2023 09.52.25	CZ-2	61	3982	50	46	34	25	0	64	0.000714286	0.000657143	0.000485714
13-09-2023 09.52.40	CZ-2	59	3957	49	45	33	24	0	62	0.0007	0.000642857	0.000471428
13-09-2023 09.52.56	CZ-2	58	4010	48	44	33	24	0	61	0.000685714	0.000628571	0.000471428
13-09-2023 09.53.11	CZ-2	58	4010	48	44	33	24	0	61	0.000685714	0.000628571	0.000471428
13-09-2023 09.53.26	CZ-2	58	4010	48	44	33	24	0	61	0.000685714	0.000628571	0.000471428
13-09-2023 09.53.42	CZ-2	58	4010	48	44	33	24	0	61	0.000685714	0.000628571	0.000471428
13-09-2023 09.53.57	CZ-2	56	4041	46	43	32	23	0	57	0.000657143	0.000614286	0.000457143
13-09-2023 09.54.12	CZ-2	56	4041	46	43	32	23	0	57	0.000657143	0.000614286	0.000457143
13-09-2023 09.54.28	CZ-2	56	4041	46	43	32	23	0	57	0.000657143	0.000614286	0.000457143
13-09-2023 09.54.43	CZ-2	56	4041	46	43	32	23	0	57	0.000657143	0.000614286	0.000457143
13-09-2023 09.54.59	CZ-2	55	4016	45	42	31	22	0	56	0.000642857	0.0006	0.000442857
13-09-2023 09.55.14	CZ-2	55	4016	45	42	31	22	0	56	0.000642857	0.0006	0.000442857
13-09-2023 09.55.29	CZ-2	55	4016	45	42	31	22	0	56	0.000642857	0.0006	0.000442857
13-09-2023 09.55.45	CZ-2	55	3989	44	41	30	22	0	56	0.000628571	0.000585714	0.000428571
13-09-2023 09.56.00	CZ-2	55	3989	44	41	30	22	0	56	0.000628571	0.000585714	0.000428571
13-09-2023 09.56.15	CZ-2	51	3961	43	39	29	21	0	55	0.000614286	0.000557143	0.000414286
13-09-2023 09.56.31	CZ-2	51	3961	43	39	29	21	0	55	0.000614286	0.000557143	0.000414286
13-09-2023 09.56.46	CZ-2	51	3961	43	39	29	21	0	55	0.000614286	0.000557143	0.000414286
13-09-2023 09.57.01	CZ-2	51	3961	43	39	29	20	0	55	0.000614286	0.000557143	0.000414286
13-09-2023 09.57.17	CZ-2	51	4086	41	39	29	20	0	50	0.000585714	0.000557143	0.000414286
13-09-2023 09.57.32	CZ-2	51	4086	41	39	29	20	0	50	0.000585714	0.000557143	0.000414286
13-09-2023 09.57.48	CZ-2	50	3993	41	38	28	20	0	52	0.000585714	0.000542857	0.0004
13-09-2023 09.58.03	CZ-2	50	4058	40	38	28	20	0	49	0.000571428	0.000542857	0.0004
13-09-2023 09.58.18	CZ-2	50	4058	40	38	28	20	0	49	0.000571428	0.000542857	0.0004
13-09-2023 09.58.34	CZ-2	50	3993	41	38	28	20	0	52	0.000585714	0.000542857	0.0004
13-09-2023 09.58.49	CZ-2	51	4086	41	39	29	20	0	50	0.000585714	0.000557143	0.000414286
13-09-2023 09.59.04	CZ-2	53	4138	43	41	31	20	0	51	0.000614286	0.000585714	0.000442857
[truncated: 256 more rows]

[truncated: 6 more sheets: CS data modeling, inter-variability CS prediction, patient weekly data for inter-v, patient hourly data for intra-v, melanopic data modeling, photopic data modeling]
